# Supplementary material for: In-depth quantitative proteomics uncovers specie-specific metabolic programs in Leishmania (Viannia) species
Source: PLoS Negl Trop Dis. 2020 Aug 17;14(8):e0008509. doi: 10.1371/journal.pntd.0008509 (PMC7451982; doi:10.1371/journal.pntd.0008509)
Supplement: S1 Table — (XLSX) [file pntd.0008509.s008.xlsx]

## Sheet: Plan1
S1 Table. Primer sequences used for qPCR amplification.
Protein IDs	Protein names	NCBI Reference Sequence		Sequences	Tm	Efficiency
A4H8V4	Elongation factor 1-alpha	XM_001563727.1	F	TTCTTGCTCACCGCCTTGAT	57°C	1.82
			R	GCGGACATCGAGTCCAAGAT	57°C
A4HPA3	TAT protein	XM_001568828.1	F	CGACCGATACCCAGACTTCG	57,2°C	2.09
			R	CCAATGGAGAGACGCAGGTT	57,4°C
A4H716	Putative Carboxypeptidase	XM_001563102.2	F	GCCCTGTTCAACCAGTACGA	57,2°C	2.07
			R	GACTCGAAGTCAAAGCCCCA	57,2°C
A4HH83	Putative Heat shock protein 90	XM_001566374.1	F	TATGTCCCTCGCAGACCAGA	57,6°C	1.91
			R	CAGACGGTTAATGCGCTTCG	56,7°C
A4HE56	Aldehyde dehydrogenase mitochondrial	XM_001565564.1	F	GTCTACTTCAACACGGGCCA	57,2°C	1.86
			R	CTGCTGCTTCTTCGAGACCA	57,2°C
A4H9Q5	Plasma membrane ATPase	XM_001564027.2	F	GACGAGTGCGACAACTACGA	56,7°C	1.85
			R	GTAGCGAGGCTGTCGATGAT	56,9°C
A4HJ14	Putative calpain-like cysteine peptidase	XM_001567001.2	F	TTACCGGCTTTCCAGTGACC	57,3°C	2.14
			R	CGTTCGTGTTGCCGAATACC	56,6°C
A4HHD8	Putative serine peptidase	XM_001566429.1	F	CAGCAGCCAGAATGGACTCA	57,4°C	1.96
			R	CACACGAGAGGCAAGACTGT	57,1°C
A4H6H3	Uncharacterized protein	XM_001562910.1	F	TTACACTGAGCTGTGGCCTG	57,3°C	2.23
			R	AGTGACGCCTAAGCAGATCG	57°C
A4H620	Folate/biopterin transporter	XM_001562760.1	F	CCGCACTTCTCGTACACCTT	57,1°C	2.1
			R	AACAGGGAGGCAACGATCTG	57,4°C
A4h438	Actin	XM_001561757	F	GGCGAACGAGGAGTCATTTG	59°C	2.10681
			R	ATCAGCGACGGCTTGAACAG	59°C
A4HlD6	Tubulin	XM_001567820.1	F	GAAGGAAGTCGACGAGCAG	59°C	2.05076
			R	CCACTCGATGAAGTAGCTGG	59°C
A4HDR9	S8 rRNA	XM_003723130.1	F	CGACTTGGATGCGGGGA	59°C	2.01436
			R	GGCGAAGCCTTGTTCACG	59°C
