# Supplementary material for: In-depth quantitative proteomics uncovers specie-specific metabolic programs in Leishmania (Viannia) species
Source: PLoS Negl Trop Dis. 2020 Aug 17;14(8):e0008509. doi: 10.1371/journal.pntd.0008509 (PMC7451982; doi:10.1371/journal.pntd.0008509)
Supplement: S2 Table — (XLSX) [file pntd.0008509.s009.xlsx]

## Sheet: Protein groups identified
Protein IDs	Majority protein IDs	Protein names	Gene names	Gene ontology (biological process)	Gene ontology (cellular component)	Gene ontology (molecular function)	Peptides	Razor + unique peptides	Unique peptides	Mol. weight [kDa]	Total Protein_ Lb1	Total Protein_ Lb2	Total Protein_ Lb3	Total Protein_ Lb4	Total Protein_ Lb5	Total protein_ Lp1	Total protein_ Lp2	Total protein_ Lp3	Total protein_ Lp4	Total protein_ Lp5	Total Protein_ Lg1	Total Protein_ Lg2	Total Protein_ Lg3	Total Protein_ Lg4	Average Total Protein_ Lb	Average Total Protein_ Lp	Average Total Protein_ Lg	Concentration (pmo/mg) Lb1	Concentration (pmo/mg) Lb2	Concentration (pmo/mg) Lb3	Concentration (pmo/mg) Lb4	Concentration (pmo/mg) Lb5	Concentration (pmo/mg) Lp1	Concentration (pmo/mg) Lp2	Concentration (pmo/mg) Lp3	Concentration (pmo/mg) Lp4	Concentration (pmo/mg) Lp5	Concentration (pmo/mg) Lg1	Concentration (pmo/mg) Lg2	Concentration (pmo/mg) Lg3	Concentration (pmo/mg) Lg4	Average concentration (pmo/mg) Lb	Average concentration (pmo/mg) Lp	Average concentration (pmo/mg) Lg	copy number Lb1	copy number Lb2	copy number Lb3	copy number Lb4	copy number Lb5
A4H322	A4H322	Uncharacterized protein	LBRM_01_0100				11	11	11	65.493	6.27e-06	2.74974e-06	1.2626e-05	1.15884e-05	9.01453e-06	8.81556e-06	8.69841e-06	8.95573e-06	5.77245e-06	9.92861e-06	1.34959e-05	2.04932e-05	1.55233e-05	6.1232e-06	8.44973e-06	8.43415e-06	1.39089e-05	0.0957354	0.0419852	0.192784	0.176941	0.137641	0.134603	0.132814	0.136743	0.0881384	0.151598	0.206067	0.312907	0.237022	0.0934939	0.129017	0.128779	0.212372	219.662	97.0105	478.386	413.17	305.683
A4H323	A4H323	Uncharacterized protein	LBRM_01_0110				6	6	6	25.099	3.18784e-06	5.75984e-06	6.17858e-06	6.86659e-06	9.39115e-06	3.41529e-06	6.41037e-06	6.45883e-06	6.25659e-06	4.37463e-06	6.26833e-06	9.30244e-06	3.11518e-06	1.82805e-06	6.2768e-06	5.38314e-06	5.1285e-06	0.127011	0.229485	0.246169	0.27358	0.374164	0.136073	0.255403	0.257334	0.249276	0.174295	0.249744	0.37063	0.124116	0.0728335	0.250082	0.214476	0.204331	291.423	530.245	610.859	638.83	830.969
A4H324	A4H324	Uncharacterized protein	LBRM_01_0120			nucleoside monophosphate kinase activity [GO:0050145]	8	8	8	29.73	1.42854e-05	1.53294e-05	1.39615e-05	1.22503e-05	9.33547e-06	3.84606e-06	1.41812e-06	2.88764e-06	2.34573e-06	2.13773e-06	1.00032e-06	9.91238e-06	6.38404e-06	1.06832e-05	1.30324e-05	2.52706e-06	6.99499e-06	0.480506	0.515621	0.46961	0.412053	0.314008	0.129366	0.0477001	0.0971289	0.0789012	0.0719047	0.033647	0.333413	0.214734	0.359341	0.43836	0.0850002	0.235284	1102.51	1191.39	1165.32	962.174	697.371
A4H326	A4H326	Glutaredoxin-like protein	LBRM_01_0140	cell redox homeostasis [GO:0045454]	cell [GO:0005623]	electron transfer activity [GO:0009055]; protein disulfide oxidoreductase activity [GO:0015035]	7	7	7	21.305	2.09663e-05	1.69328e-05	3.83374e-05	8.03007e-05	2.25262e-05	4.33305e-05	3.89518e-05	5.12063e-05	9.67948e-05	9.72433e-05	2.54142e-05	4.09414e-05	2.72147e-05	6.1664e-05	3.58127e-05	6.55053e-05	3.88086e-05	0.984101	0.794782	1.79945	3.7691	1.05732	2.03382	1.82829	2.40349	4.54329	4.56434	1.19287	1.92168	1.27738	2.89435	1.68095	3.07465	1.82157	2257.99	1836.42	4465.28	8801.13	2348.17
A4H327	A4H327	Uncharacterized protein	LBRM_01_0150				19	19	19	61.224	5.28038e-05	5.83019e-05	5.41211e-05	4.00143e-05	6.12809e-05	7.13692e-05	6.82176e-05	7.05058e-05	7.62759e-05	6.0584e-05	9.02848e-05	8.70759e-05	9.61823e-05	0.000115549	5.33044e-05	6.93905e-05	9.7273e-05	0.862469	0.952272	0.883985	0.653572	1.00093	1.16571	1.11423	1.1516	1.24585	0.989547	1.47466	1.42225	1.57099	1.88731	0.870646	1.13339	1.5888	1978.91	2200.31	2193.58	1526.14	2222.93
A4H328	A4H328	Uncharacterized protein	LBRM_01_0160				14	14	14	39.855	7.31665e-05	5.8014e-05	4.45743e-05	5.89416e-05	6.27571e-05	5.59088e-05	6.31561e-05	6.03459e-05	5.83409e-05	5.9087e-05	9.01246e-05	9.73909e-05	7.20948e-05	0.000112289	5.94907e-05	5.93677e-05	9.29748e-05	1.83582	1.45563	1.11841	1.4789	1.57464	1.4028	1.58465	1.51414	1.46383	1.48255	2.26131	2.44363	1.80893	2.81744	1.49268	1.48959	2.33283	4212.23	3363.35	2775.3	3453.34	3497.05
A4H329	A4H329	Uncharacterized protein	LBRM_01_0170				4	4	4	9.0254	1.74142e-05	9.61883e-06	2.14257e-05	1.49789e-05	2.9781e-05	4.26202e-05	2.69443e-05	2.27989e-05	2.63054e-05	2.66659e-05	3.2917e-05	4.56457e-05	2.17613e-05	2.2129e-05	1.86437e-05	2.90669e-05	3.06133e-05	1.92947	1.06575	2.37394	1.65964	3.29969	4.72225	2.98539	2.52608	2.9146	2.95454	3.64716	5.05747	2.41111	2.45185	2.0657	3.22057	3.3919	4427.12	2462.51	5890.85	3875.37	7328.16
A4H330	A4H330	Uncharacterized protein	LBRM_01_0180		integral component of membrane [GO:0016021]		2	2	2	13.586	0	0	0	0	0	0	9.85967e-07	0	0	0	0	9.68884e-07	0	0	0	1.97193e-07	2.42221e-07	0	0	0	0	0	0	0.0725723	0	0	0	0	0.0713149	0	0	0	0.0145145	0.0178287	0	0	0	0	0
A4H331	A4H331	Uncharacterized protein	LBRM_01_0190	mRNA splicing, via spliceosome [GO:0000398]	small nucleolar ribonucleoprotein complex [GO:0005732]		3	3	3	8.6816	3.18195e-06	1.11659e-06	1.88411e-06	1.10582e-06	2.23506e-06	4.33509e-06	3.49142e-06	1.09762e-05	6.75742e-06	7.8826e-06	1.1715e-05	1.08563e-05	7.35876e-06	8.09361e-06	1.90471e-06	6.68855e-06	9.50592e-06	0.366516	0.128615	0.217024	0.127375	0.257448	0.499342	0.402163	1.26431	0.778362	0.907967	1.34941	1.25049	0.847627	0.932271	0.219396	0.770428	1.09495	840.962	297.177	538.536	297.431	571.757
A4H333	A4H333	Uncharacterized protein	LBRM_01_0020				33	33	33	64.621	0.000243154	0.000312999	0.000325604	0.000249856	0.000262076	0.000295359	0.000283341	0.000254103	0.000297291	0.000314298	0.000275014	0.000238898	0.000263334	0.00028823	0.000278738	0.000288878	0.000266369	3.76277	4.84362	5.03868	3.86648	4.05558	4.57064	4.38465	3.93221	4.60053	4.86371	4.25579	3.69691	4.07505	4.46031	4.31343	4.47035	4.12202	8633.57	11191.6	12503.3	9028.52	9006.9
A4H334	A4H334	DNA-damage inducible protein DDI1-like protein	LBRM_01_0030			aspartic-type endopeptidase activity [GO:0004190]; ubiquitin binding [GO:0043130]	22	22	22	45.722	0.000162218	0.000166604	0.000231281	0.000173668	0.000176927	0.000152757	0.000162637	0.000117186	0.000167592	0.000137084	0.000178162	0.000248444	0.000221712	0.000195607	0.00018214	0.000147451	0.000210981	3.54793	3.64384	5.05842	3.79836	3.86963	3.34099	3.55709	2.56301	3.66546	2.99822	3.89664	5.43379	4.84913	4.27818	3.98363	3.22495	4.61444	8140.64	8419.41	12552.3	8869.44	8593.92
A4H335	A4H335	Uncharacterized protein	LBRM_01_0040		integral component of membrane [GO:0016021]		5	5	5	36.785	1.14955e-05	2.22899e-05	4.54009e-05	2.45912e-05	3.76703e-05	2.68097e-05	1.93224e-05	1.56496e-05	2.25484e-05	3.07063e-05	9.08453e-06	1.57921e-05	1.63167e-05	1.25032e-05	2.82896e-05	2.30073e-05	1.34241e-05	0.312504	0.605951	1.23422	0.668511	1.02407	0.728823	0.52528	0.425434	0.612977	0.834751	0.246963	0.429309	0.443569	0.339899	0.769051	0.625453	0.364935	717.033	1400.1	3062.68	1561.02	2274.31
A4H336	A4H336	Uncharacterized protein	LBRM_01_0050				13	13	13	62.455	1.24843e-05	1.00896e-05	7.87583e-06	1.25471e-05	1.35371e-05	1.15027e-05	1.58289e-05	1.18027e-05	1.62897e-05	1.29054e-05	1.64833e-05	1.96281e-05	1.44137e-05	1.95761e-05	1.13068e-05	1.36659e-05	1.75253e-05	0.199893	0.16155	0.126104	0.200898	0.216749	0.184175	0.253445	0.188979	0.260824	0.206635	0.263923	0.314276	0.230785	0.313443	0.181039	0.218812	0.280607	458.648	373.275	312.923	469.111	481.371
A4H337	A4H337	Kinesin-like protein	LBRM_01_0060	microtubule-based movement [GO:0007018]	microtubule [GO:0005874]	ATP binding [GO:0005524]; microtubule binding [GO:0008017]; microtubule motor activity [GO:0003777]	16	14	14	73.787	9.80996e-06	1.20744e-05	1.16785e-05	8.43996e-06	6.52327e-06	1.15464e-05	8.94372e-06	1.21963e-05	1.40879e-05	1.01697e-05	1.94309e-05	2.47203e-05	2.43187e-05	1.86885e-05	9.70522e-06	1.13888e-05	2.17896e-05	0.13295	0.163639	0.158273	0.114383	0.0884067	0.156482	0.12121	0.16529	0.190926	0.137825	0.263338	0.335022	0.32958	0.253276	0.13153	0.154347	0.295304	305.05	378.103	392.749	267.092	196.339
A4H338	A4H338	Uncharacterized protein	LBRM_01_0070				3	3	3	20.496	4.7486e-06	2.6175e-06	3.64041e-06	7.3223e-06	2.78448e-06	7.21382e-06	4.54477e-06	3.50419e-06	5.50302e-06	1.44224e-05	5.27579e-06	4.54288e-06	3.39845e-06	7.31727e-06	4.22266e-06	7.03764e-06	5.1336e-06	0.231684	0.127708	0.177616	0.357255	0.135855	0.351962	0.221739	0.17097	0.268493	0.703669	0.257406	0.221647	0.165811	0.35701	0.206024	0.343367	0.250468	531.594	295.08	440.747	834.217	301.715
A4H339	A4H339	Putative carboxylase (EC 6.4.-.-)	LBRM_01_0080			ATP binding [GO:0005524]; ligase activity [GO:0016874]; metal ion binding [GO:0046872]	21	21	21	74.01	0.00012551	0.000134271	0.000206876	0.000156331	0.000141538	0.000263345	0.000280735	0.000328887	0.000277976	0.000305486	0.00028147	0.000303298	0.000332352	0.000312668	0.000152905	0.000291286	0.000307447	1.69585	1.81422	2.79525	2.11229	1.91242	3.55824	3.7932	4.44382	3.75593	4.12763	3.80314	4.09807	4.49064	4.22467	2.06601	3.93576	4.15413	3891.08	4191.92	6936.31	4932.36	4247.23
A4H340	A4H340	Uncharacterized protein	LBRM_01_0090				13	13	13	26.658	4.07575e-05	7.32202e-05	3.51574e-05	5.15202e-05	2.8421e-05	7.57101e-05	5.18594e-05	6.90763e-05	4.47182e-05	8.56127e-05	6.29661e-05	5.51973e-05	3.89272e-05	4.38637e-05	4.58153e-05	6.53953e-05	5.02386e-05	1.5289	2.74665	1.31883	1.93264	1.06613	2.84005	1.94536	2.5912	1.67748	3.21152	2.362	2.07057	1.46025	1.64542	1.71863	2.45312	1.88456	3508.03	6346.38	3272.63	4512.85	2367.74
A4H342	A4H342	Chloride channel protein	LBRM_01_0210		integral component of membrane [GO:0016021]	voltage-gated chloride channel activity [GO:0005247]	10	10	10	84.285	1.95735e-05	1.5926e-05	1.16098e-05	2.35672e-05	1.64532e-05	1.08039e-05	8.82896e-06	7.25465e-06	1.11358e-05	1.40644e-05	1.48311e-05	1.73619e-05	1.61574e-05	1.40227e-05	1.74259e-05	1.04175e-05	1.55933e-05	0.23223	0.188954	0.137745	0.279613	0.195209	0.128183	0.104751	0.0860728	0.13212	0.166867	0.175963	0.205991	0.1917	0.166372	0.20675	0.123599	0.185006	532.847	436.596	341.809	652.917	433.534
A4H343	A4H343	Uncharacterized protein	LBRM_01_0220				12	12	12	20.731	3.53561e-05	3.62777e-05	3.015e-05	3.38016e-05	2.63475e-05	3.1166e-05	2.73523e-05	4.06295e-05	3.82818e-05	3.71149e-05	4.8551e-05	4.324e-05	3.90918e-05	4.70095e-05	3.23866e-05	3.49089e-05	4.44731e-05	1.70547	1.74992	1.45434	1.63049	1.27092	1.50335	1.31939	1.95984	1.8466	1.79031	2.34195	2.08577	1.88567	2.2676	1.56223	1.6839	2.14524	3913.15	4043.35	3608.91	3807.31	2822.55
A4H344	A4H344	Uncharacterized protein	LBRM_01_0230				3	3	3	29.412	2.16317e-06	2.48096e-06	8.13405e-07	1.92785e-06	2.25553e-06	1.90867e-06	3.53827e-07	1.05453e-06	1.17221e-06	2.24397e-06	2.82572e-06	2.61014e-06	4.88184e-06	3.65918e-06	1.92818e-06	1.34664e-06	3.49422e-06	0.0735472	0.084352	0.0276555	0.0655463	0.0766875	0.0648943	0.01203	0.0358538	0.0398549	0.0762943	0.0960736	0.0887439	0.165981	0.124411	0.0655577	0.0457855	0.118802	168.752	194.903	68.6263	153.055	170.313
A4H345	A4H345	Uncharacterized protein	LBRM_01_0240			metal ion binding [GO:0046872]	17	17	17	94.984	7.38171e-06	7.04034e-06	4.84375e-06	1.18216e-05	1.02563e-05	1.06255e-05	1.13086e-05	6.77056e-06	1.33669e-05	9.92535e-06	1.71217e-05	1.66254e-05	1.55048e-05	1.6997e-05	8.26874e-06	1.03994e-05	1.65622e-05	0.0777153	0.0741213	0.0509954	0.124458	0.107979	0.111867	0.119058	0.0712811	0.140728	0.104495	0.180259	0.175033	0.163236	0.178946	0.0870539	0.109486	0.174369	178.316	171.264	126.543	290.619	239.808
A4H346	A4H346	CYP12 protein (EC 5.2.1.8)	CYP12 LBRM_01_0250			peptidyl-prolyl cis-trans isomerase activity [GO:0003755]	12	12	12	36.657	4.67646e-05	4.40247e-05	3.24511e-05	4.6333e-05	2.98524e-05	4.68768e-05	4.68743e-05	4.48362e-05	5.08284e-05	5.68064e-05	6.34191e-05	4.75159e-05	3.41638e-05	3.2409e-05	3.98852e-05	4.92444e-05	4.4377e-05	1.27573	1.20099	0.885265	1.26396	0.814371	1.2788	1.27873	1.22313	1.38659	1.54967	1.73007	1.29623	0.931986	0.884115	1.08806	1.34338	1.2106	2927.14	2775	2196.75	2951.44	1808.61
A4H347	A4H347	Putative long-chain-fatty-acid-CoA ligase (EC 6.2.1.3) (Fragment)	LBRM_01_0260			decanoate-CoA ligase activity [GO:0102391]; long-chain fatty acid-CoA ligase activity [GO:0004467]	4	4	4	48.799	0	1.33796e-06	2.07675e-06	7.74737e-07	2.09615e-06	9.0146e-07	1.36383e-06	5.61443e-07	1.36928e-06	2.0981e-06	4.30051e-07	2.32032e-07	3.09784e-07	0	1.25712e-06	1.25882e-06	2.42967e-07	0	0.0274177	0.0425573	0.0158761	0.0429547	0.0184729	0.0279478	0.0115052	0.0280597	0.0429947	0.00881271	0.00475486	0.00634816	0	0.0257612	0.0257961	0.00497893	0	63.3511	105.604	37.0718	95.3967
A4H348	A4H348	Uncharacterized protein	LBRM_01_0270				4	4	4	15.982	1.34602e-05	1.68322e-05	1.00133e-05	1.44464e-05	1.2835e-05	2.67535e-05	1.9314e-05	2.20238e-05	2.05664e-05	2.34117e-05	1.71803e-05	1.86875e-05	9.49187e-06	1.0398e-05	1.35174e-05	2.24139e-05	1.39394e-05	0.842212	1.0532	0.626539	0.903917	0.803088	1.67398	1.20849	1.37804	1.28684	1.46488	1.07498	1.16929	0.59391	0.65061	0.845791	1.40245	0.872196	1932.43	2433.51	1554.73	2110.71	1783.55
A4H349	A4H349	Putative DNA excision/repair protein SNF2	LBRM_01_0280			ATP binding [GO:0005524]	4	4	4	79.465	3.27374e-05	8.165e-07	0	4.46745e-07	1.54667e-06	3.50088e-05	8.18542e-07	0	0	3.54477e-05	1.5529e-06	5.16518e-07	0	6.8034e-07	7.10946e-06	1.4255e-05	6.8744e-07	0.411973	0.010275	0	0.00562191	0.0194635	0.440556	0.0103007	0	0	0.446079	0.019542	0.00649995	0	0.00856151	0.0894667	0.179387	0.00865086	945.262	23.7412	0	13.1276	43.2259
A4H350	A4H350	Uncharacterized protein	LBRM_01_0290				10	10	10	86.766	1.57471e-05	1.31323e-05	1.45951e-05	1.78747e-05	1.10392e-05	1.70987e-05	1.64014e-05	1.32424e-05	7.40902e-06	1.74212e-05	3.07272e-06	1.5358e-05	5.32498e-06	8.30612e-06	1.44777e-05	1.43145e-05	8.01545e-06	0.181489	0.151353	0.168212	0.20601	0.12723	0.197066	0.18903	0.152622	0.0853909	0.200784	0.0354139	0.177004	0.0613717	0.0957301	0.166859	0.164979	0.09238	416.422	349.715	417.413	481.049	282.561
A4H351	A4H351	Thioredoxin	LBRM_01_0300	cell redox homeostasis [GO:0045454]; glycerol ether metabolic process [GO:0006662]	cell [GO:0005623]	protein disulfide oxidoreductase activity [GO:0015035]	8	8	8	12.114	1.56627e-05	1.42092e-05	2.3843e-05	1.87282e-05	2.52996e-05	1.93335e-05	4.16391e-05	1.08939e-05	1.46534e-05	3.31896e-05	2.40212e-05	8.79547e-06	1.69605e-05	1.93557e-05	1.95485e-05	2.39419e-05	1.72832e-05	1.29294	1.17296	1.96822	1.546	2.08846	1.59597	3.43727	0.899279	1.20963	2.73978	1.98293	0.726059	1.40008	1.5978	1.61371	1.97638	1.42672	2966.62	2710.22	4884.07	3610.02	4638.18
A4H352	A4H352	Pseudouridylate synthase-like protein	LBRM_01_0310	pseudouridine synthesis [GO:0001522]		pseudouridine synthase activity [GO:0009982]; RNA binding [GO:0003723]	9	9	9	47.308	6.94849e-06	3.08458e-06	3.40876e-06	5.48371e-06	4.59507e-06	1.08011e-05	9.00136e-06	1.04788e-05	1.30297e-05	9.11051e-06	6.55613e-06	1.15209e-05	1.24692e-05	7.1828e-06	4.70412e-06	1.04843e-05	9.43226e-06	0.146878	0.0652021	0.0720546	0.115915	0.0971309	0.228314	0.190271	0.221502	0.275422	0.192579	0.138584	0.243529	0.263575	0.15183	0.0994361	0.221618	0.19938	337.007	150.655	178.801	270.67	215.715
A4H353	A4H353	COX assembly mitochondrial protein	LBRM_01_0320		mitochondrion [GO:0005739]		4	4	4	20.192	3.85512e-06	3.82545e-06	8.04388e-06	3.00064e-06	3.91293e-06	3.74999e-06	5.27411e-06	7.02117e-06	8.29666e-06	9.81145e-06	5.17768e-06	6.37217e-06	3.70318e-06	5.36739e-06	4.5276e-06	6.83068e-06	5.1551e-06	0.190923	0.189454	0.398369	0.148606	0.193786	0.185717	0.261198	0.347721	0.410888	0.485908	0.256423	0.315579	0.183399	0.265817	0.224228	0.338286	0.255304	438.068	437.75	988.54	347.005	430.373
A4H354	A4H354	Uncharacterized protein	LBRM_01_0330				3	3	3	6.7194	1.06567e-06	4.36834e-06	2.80074e-06	1.64531e-06	1.88431e-06	6.44604e-05	5.21489e-05	4.31177e-05	4.23707e-05	6.51301e-05	4.89914e-05	1.04268e-05	1.64527e-05	3.43235e-05	2.35287e-06	5.34456e-05	2.75486e-05	0.158597	0.650108	0.416814	0.24486	0.280429	9.59318	7.76094	6.4169	6.30572	9.69285	7.29104	1.55174	2.44854	5.10812	0.350161	7.95392	4.09986	363.896	1502.13	1034.31	571.766	622.794
A4H355	A4H355	Putative acidocalcisomal exopolyphosphatase (EC 3.6.1.11)	LBRM_01_0340		cytoplasm [GO:0005737]	exopolyphosphatase activity [GO:0004309]	18	18	18	42.862	5.62308e-05	4.32945e-05	9.28103e-05	4.973e-05	5.24323e-05	4.63377e-05	4.39527e-05	3.95657e-05	3.62322e-05	3.82665e-05	7.98989e-05	5.72515e-05	7.37874e-05	9.21207e-05	5.88996e-05	4.0871e-05	7.57646e-05	1.3119	1.01009	2.16533	1.16024	1.22328	1.08109	1.02545	0.923095	0.845323	0.892783	1.8641	1.33572	1.72151	2.14924	1.37417	0.953548	1.76764	3010.13	2333.91	5373.18	2709.24	2716.74
A4H357	A4H357	Putative poly(A) export protein	LBRM_01_0360	mRNA export from nucleus [GO:0006406]	cell [GO:0005623]		15	15	15	27.175	3.94563e-05	5.54791e-05	5.14091e-05	4.88478e-05	4.03143e-05	6.49765e-05	6.62093e-05	4.82041e-05	5.05664e-05	5.74998e-05	7.71184e-05	6.16757e-05	7.58709e-05	5.84669e-05	4.71013e-05	5.74912e-05	6.8283e-05	1.45193	2.04155	1.89178	1.79753	1.48351	2.39104	2.43641	1.77384	1.86077	2.11591	2.83784	2.26958	2.79194	2.1515	1.73326	2.11559	2.51271	3331.42	4717.18	4694.38	4197.36	3294.67
A4H358	A4H358	Uncharacterized protein	LBRM_01_0370		integral component of membrane [GO:0016021]		6	6	6	23.667	3.44284e-05	3.6343e-05	2.7869e-05	5.15517e-05	3.71449e-05	2.49768e-05	2.59973e-05	2.4111e-05	2.29293e-05	2.40346e-05	1.86493e-05	1.46285e-05	2.66778e-05	1.53577e-05	3.74674e-05	2.44098e-05	1.88283e-05	1.4547	1.5356	1.17755	2.17821	1.56948	1.05534	1.09846	1.01876	0.968829	1.01553	0.787988	0.618099	1.12721	0.648907	1.58311	1.03138	0.795552	3337.78	3548.13	2922.05	5086.28	3485.6
A4H360	A4H360	Uncharacterized protein	LBRM_01_0390		integral component of membrane [GO:0016021]		5	5	5	28.352	1.04184e-05	1.27441e-05	3.80948e-06	1.06784e-05	8.0343e-06	1.41583e-05	1.52475e-05	7.6968e-06	1.34388e-05	1.55617e-05	1.16022e-05	8.6145e-06	1.1017e-05	6.32086e-06	9.13694e-06	1.32206e-05	9.38864e-06	0.367466	0.449495	0.134364	0.376637	0.283377	0.499377	0.537792	0.271473	0.473999	0.548874	0.409219	0.303841	0.388579	0.222942	0.322268	0.466303	0.331145	843.141	1038.6	333.419	879.475	629.342
A4H361	A4H361	Uncharacterized protein	LBRM_01_0400				21	21	21	80.687	2.05608e-05	2.98455e-05	2.09513e-05	2.29474e-05	2.8429e-05	2.62528e-05	3.24032e-05	3.59395e-05	2.70451e-05	2.7134e-05	4.22068e-05	3.96369e-05	3.48455e-05	3.32191e-05	2.45468e-05	2.97549e-05	3.74771e-05	0.254821	0.369892	0.259662	0.2844	0.352337	0.325365	0.401592	0.445419	0.335185	0.336287	0.523093	0.491243	0.431861	0.411703	0.304222	0.36877	0.464475	584.681	854.669	644.341	664.094	782.493
A4H363	A4H363	Uncharacterized protein	LBRM_01_0420		integral component of membrane [GO:0016021]		2	2	2	21.08	6.41897e-06	6.42235e-06	2.72354e-06	5.06781e-06	4.92343e-06	3.0236e-06	3.41746e-06	2.92881e-06	2.69578e-06	3.3082e-06	0	0	1.89059e-07	1.45449e-06	5.11122e-06	3.07477e-06	4.10887e-07	0.304505	0.304666	0.1292	0.240409	0.233559	0.143435	0.162119	0.138938	0.127883	0.156935	0	0	0.00896863	0.0689985	0.242468	0.145862	0.0194918	698.68	703.957	320.606	561.372	518.704
A4H364	A4H364	Uncharacterized protein	LBRM_01_0430				17	17	17	88.274	7.13402e-05	6.43541e-05	4.12543e-05	4.70634e-05	5.22923e-05	5.09188e-05	3.79753e-05	3.68346e-05	4.14101e-05	6.16179e-05	4.77026e-05	5.5167e-05	6.84716e-05	9.66167e-05	5.52609e-05	4.57513e-05	6.69895e-05	0.808168	0.729027	0.467344	0.533151	0.592387	0.576827	0.430198	0.417275	0.469109	0.69803	0.540392	0.624952	0.775671	1.09451	0.626015	0.518288	0.758881	1854.32	1684.48	1159.7	1244.95	1315.61
A4H365	A4H365	Uncharacterized protein	LBRM_01_0440				35	35	35	90.416	0.000127964	0.000144297	0.000160177	0.000177091	0.000180636	4.35885e-05	0.000145255	0.000150473	3.67254e-05	3.05211e-05	2.14793e-05	2.56274e-05	3.34967e-05	1.75023e-05	0.000158033	8.13126e-05	2.45264e-05	1.41528	1.59593	1.77156	1.95863	1.99783	0.482089	1.60652	1.66423	0.406182	0.337563	0.237561	0.283438	0.370474	0.193575	1.74785	0.899318	0.271262	3247.32	3687.53	4396.06	4573.54	4436.92
A4H368;A4H367	A4H368;A4H367	40S ribosomal protein S7	LBRM_01_0470	translation [GO:0006412]	ribosome [GO:0005840]	structural constituent of ribosome [GO:0003735]	24	24	24	23.809	0.00282919	0.00298485	0.00207365	0.00266426	0.00290043	0.00194028	0.00222582	0.00205715	0.00227497	0.00172632	0.00223284	0.00200379	0.0023545	0.00215954	0.00269048	0.00204491	0.00218767	118.829	125.366	87.0951	111.901	121.821	81.4934	93.4866	86.4022	95.551	72.5071	93.7815	84.1609	98.8911	90.7026	113.003	85.8881	91.884	272649	289670	216123	261298	270548
A4H369	A4H369	Uncharacterized protein	LBRM_01_0480			zinc ion binding [GO:0008270]	7	7	7	69.062	1.09643e-05	8.30361e-06	7.32146e-06	1.00506e-05	8.12567e-06	5.6103e-06	2.94395e-06	5.25028e-06	2.23884e-06	7.51962e-06	5.36188e-06	7.72498e-06	5.91651e-06	4.89078e-06	8.95313e-06	4.7126e-06	5.97354e-06	0.158761	0.120234	0.106013	0.145529	0.117658	0.0812357	0.0426277	0.0760227	0.0324178	0.108882	0.0776386	0.111856	0.0856696	0.0708173	0.129639	0.0682372	0.0864953	364.273	277.812	263.067	339.822	261.302
A4H370	A4H370	Uncharacterized protein	LBRM_01_0490		integral component of membrane [GO:0016021]	molybdate ion transmembrane transporter activity [GO:0015098]	5	5	5	62.166	3.3868e-05	2.21299e-05	4.9083e-06	9.83172e-06	7.09233e-06	1.33259e-05	1.38609e-05	3.91898e-06	1.10297e-05	1.12136e-05	5.24651e-07	1.12116e-05	6.40667e-07	5.62148e-07	1.55661e-05	1.06698e-05	3.23477e-06	0.544799	0.355981	0.0789548	0.158153	0.114087	0.21436	0.222966	0.0630405	0.177423	0.180381	0.00843951	0.18035	0.0103057	0.0090427	0.250395	0.171634	0.0520345	1250.03	822.525	195.923	369.298	253.372
A4H371	A4H371	Alpha/beta-hydrolase-like protein	LBRM_01_0500			hydrolase activity [GO:0016787]	4	4	4	23.256	4.47386e-06	6.03886e-06	6.19259e-06	2.92589e-06	3.14828e-06	2.67663e-06	3.23111e-06	3.35178e-06	3.99641e-06	2.28209e-06	5.15391e-06	7.40037e-06	1.86267e-06	1.0998e-05	4.5559e-06	3.1076e-06	6.35374e-06	0.192374	0.259669	0.266279	0.125812	0.135375	0.115094	0.138937	0.144125	0.171844	0.0981293	0.221616	0.318213	0.0800942	0.472912	0.195902	0.133626	0.273209	441.398	599.988	660.763	293.78	300.649
A4H372	A4H372	Uncharacterized protein	LBRM_01_0510				55	55	55	144.97	0.000178687	0.00021514	0.000209913	0.000169446	0.000174554	0.000277755	0.000247889	0.00025082	0.000257712	0.000272241	0.000298914	0.000320956	0.000283678	0.000279373	0.000189548	0.000261283	0.00029573	1.23258	1.48403	1.44797	1.16884	1.20407	1.91595	1.70994	1.73015	1.77769	1.87791	2.0619	2.21395	1.9568	1.92711	1.3075	1.80233	2.03994	2828.12	3428.99	3593.1	2729.32	2674.08
A4H373	A4H373	Putative fatty acyl CoA syntetase 1 (EC 6.2.1.3)	LBRM_01_0520			decanoate-CoA ligase activity [GO:0102391]; long-chain fatty acid-CoA ligase activity [GO:0004467]	47	47	45	77.439	0.000780719	0.000820477	0.000657309	0.000747669	0.000793665	0.00109217	0.00114518	0.00109545	0.0011256	0.000948927	0.00102525	0.0010538	0.00106932	0.00084649	0.000759968	0.00108146	0.000998714	10.0817	10.5951	8.48809	9.65494	10.2489	14.1036	14.7882	14.1459	14.5353	12.2539	13.2395	13.6081	13.8085	10.9311	9.81376	13.9654	12.8968	23132.3	24481	21062.9	22545	22761.4
A4H374	A4H374	Putative long-chain-fatty-acid-CoA ligase (EC 6.2.1.3)	LBRM_01_0540			decanoate-CoA ligase activity [GO:0102391]; long-chain fatty acid-CoA ligase activity [GO:0004467]	40	39	33	76.679	0.000310655	0.00040166	0.000296616	0.000376942	0.000374047	0.000230983	0.000234308	0.000230738	0.000221492	0.000225821	0.000320361	0.000311427	0.000297941	0.000358492	0.000351984	0.000228668	0.000322055	4.05137	5.23821	3.86828	4.91585	4.87809	3.01234	3.0557	3.00914	2.88857	2.94502	4.17795	4.06144	3.88557	4.67523	4.59036	2.98215	4.20005	9295.76	12103.3	9599	11478.9	10833.6
A4H375	A4H375	Putative long-chain-fatty-acid-CoA ligase (EC 6.2.1.3) (Fragment)	LBRM_01_0550			decanoate-CoA ligase activity [GO:0102391]; long-chain fatty acid-CoA ligase activity [GO:0004467]	34	26	26	73.665	0.000200573	0.000197642	0.000196209	0.000236534	0.000213053	0.000605027	0.000613216	0.000610772	0.000635727	0.000718041	0.000520722	0.000451047	0.000543547	0.000547675	0.000208802	0.000636557	0.000515748	2.72277	2.68299	2.66353	3.21094	2.89218	8.21322	8.32439	8.29122	8.62997	9.74738	7.06878	6.12295	7.37863	7.43467	2.83448	8.64124	7.00126	6247.34	6199.28	6609.46	7497.79	6423.15
A4H376	A4H376	Putative long-chain-fatty-acid-CoA ligase (EC 6.2.1.3)	LBRM_01_0560			decanoate-CoA ligase activity [GO:0102391]; long-chain fatty acid-CoA ligase activity [GO:0004467]	6	6	6	79.19	3.63513e-06	2.02109e-06	8.33967e-07	2.19234e-06	7.47552e-07	2.23114e-06	2.935e-06	2.95004e-06	2.93644e-06	5.08809e-06	3.41333e-06	2.92148e-06	3.25211e-06	5.31851e-06	1.88602e-06	3.22814e-06	3.72636e-06	0.0459039	0.0255221	0.0105312	0.0276845	0.00943997	0.0281745	0.0370628	0.0372527	0.0370809	0.0642517	0.0431031	0.036892	0.0410672	0.0671614	0.0238163	0.0407645	0.0470559	105.325	58.9711	26.1329	64.6454	20.9649
A4H377	A4H377	Uncharacterized protein	LBRM_01_0570				27	27	27	76.107	5.74097e-05	5.09912e-05	6.41085e-05	6.50483e-05	4.64247e-05	5.17978e-05	6.1319e-05	7.68043e-05	7.22436e-05	7.38869e-05	8.92261e-05	9.21758e-05	0.000105304	5.47216e-05	5.67965e-05	6.72103e-05	8.53569e-05	0.754329	0.669993	0.842347	0.854696	0.609992	0.680591	0.805694	1.00916	0.949237	0.970829	1.17238	1.21113	1.38363	0.719008	0.746271	0.883103	1.12154	1730.79	1548.08	2090.25	1995.78	1354.71
A4H378	A4H378	Uncharacterized protein	LBRM_01_0580			nucleic acid binding [GO:0003676]; zinc ion binding [GO:0008270]	6	6	6	55.425	1.76542e-06	4.36804e-06	5.22562e-06	3.36928e-06	4.47086e-06	1.44994e-05	8.38257e-06	7.96198e-06	1.26126e-05	1.23296e-05	1.08003e-05	8.68617e-06	5.40726e-06	1.41774e-05	3.83984e-06	1.11572e-05	9.76778e-06	0.0318524	0.07881	0.0942827	0.0607899	0.0806651	0.261605	0.151242	0.143653	0.227561	0.222455	0.194864	0.156719	0.0975599	0.255794	0.06928	0.201303	0.176234	73.0845	182.097	233.959	141.949	179.146
A4H379	A4H379	Uncharacterized protein	LBRM_01_0590	mRNA splicing, via spliceosome [GO:0000398]	U4/U6 x U5 tri-snRNP complex [GO:0046540]		15	15	15	58.488	7.97371e-06	1.27085e-05	1.3361e-05	1.87368e-05	9.61929e-06	8.95404e-06	1.1058e-05	1.02957e-05	1.51545e-05	1.34351e-05	1.00753e-05	1.70376e-05	7.99055e-06	1.94627e-05	1.24799e-05	1.17795e-05	1.36415e-05	0.136331	0.217283	0.228441	0.320354	0.164466	0.153092	0.189065	0.176031	0.259105	0.229706	0.172263	0.2913	0.136619	0.332764	0.213375	0.2014	0.233236	312.807	502.052	566.867	748.049	365.257
A4H380	A4H380	Sideroflexin	LBRM_01_0600		integral component of membrane [GO:0016021]; mitochondrial membrane [GO:0031966]	ion transmembrane transporter activity [GO:0015075]	15	15	15	36.148	0.000164518	0.000209444	0.000101496	0.000156675	0.000135611	6.09447e-05	8.75948e-05	7.31602e-05	8.91102e-05	5.69216e-05	7.83748e-05	0.000137316	0.000120014	0.000101315	0.000153549	7.35463e-05	0.000109255	4.55124	5.79407	2.8078	4.33425	3.75154	1.68598	2.42323	2.02391	2.46515	1.57468	2.16816	3.79872	3.32007	2.80279	4.24778	2.03459	3.02244	10442.7	13387.7	6967.45	10120.8	8331.66
A4H381	A4H381	Uncharacterized protein	LBRM_01_0610				17	17	17	100.16	7.52214e-05	3.09141e-05	2.05892e-05	2.56885e-05	3.70078e-05	3.05861e-05	4.47897e-05	3.92179e-05	3.88494e-05	4.3839e-05	5.00751e-05	4.71617e-05	6.39403e-05	5.05631e-05	3.78842e-05	3.94564e-05	5.29351e-05	0.751012	0.308647	0.205564	0.256475	0.369487	0.305372	0.447181	0.391553	0.387874	0.437689	0.499951	0.470863	0.638382	0.504823	0.378237	0.393934	0.528505	1723.18	713.156	510.099	598.887	820.581
A4H382	A4H382	Mitochondrial RNA editing ligase 1 (EC 6.5.1.3)	LBRM_01_0620			ATP binding [GO:0005524]; RNA ligase (ATP) activity [GO:0003972]	17	17	17	47.41	4.16143e-05	3.35706e-05	3.50173e-05	3.80666e-05	4.30268e-05	2.91987e-05	1.84491e-05	2.91833e-05	3.68486e-05	2.84057e-05	2.856e-05	3.98072e-05	3.81015e-05	3.48663e-05	3.82591e-05	2.84171e-05	3.53338e-05	0.877754	0.708092	0.738606	0.802923	0.907548	0.615876	0.38914	0.615551	0.777233	0.59915	0.602404	0.839636	0.803659	0.73542	0.806985	0.59939	0.74528	2013.98	1636.11	1832.83	1874.88	2015.54
A4H383	A4H383	Uncharacterized protein	LBRM_01_0630				25	25	25	189.46	1.28035e-05	1.80723e-05	2.31657e-05	2.85892e-05	1.2612e-05	3.9526e-05	2.98317e-05	2.58179e-05	2.77565e-05	3.38931e-05	2.07763e-05	2.0318e-05	2.67019e-05	1.66962e-05	1.90485e-05	3.1365e-05	2.11231e-05	0.0675788	0.0953887	0.122272	0.150898	0.0665679	0.208625	0.157456	0.136271	0.146503	0.178893	0.109661	0.107242	0.140937	0.0881253	0.100541	0.16555	0.111491	155.058	220.404	303.414	352.359	147.838
A4H385	A4H385	Uncharacterized protein	LBRM_01_0650				3	3	3	28.575	1.04931e-06	9.76131e-07	1.09158e-06	4.99305e-07	6.0884e-07	2.74919e-06	2.87578e-06	2.00447e-06	1.60095e-06	2.22792e-06	9.37184e-07	9.147e-07	1.74157e-06	1.36362e-06	8.45033e-07	2.29166e-06	1.23927e-06	0.0367213	0.0341603	0.0382004	0.0174735	0.0213067	0.0962098	0.10064	0.0701477	0.0560263	0.0779675	0.0327973	0.0320105	0.0609474	0.0477209	0.0295725	0.0801982	0.043369	84.2561	78.9304	94.7929	40.8019	47.3194
A4H386	A4H386	Uncharacterized protein	LBRM_01_0660				3	3	3	87.418	0.000159809	0	2.91229e-07	2.46671e-06	9.70952e-05	4.06681e-06	2.59965e-06	9.84258e-06	2.54977e-06	7.92216e-06	1.86799e-06	1.35408e-06	0	2.76403e-06	5.19324e-05	5.39619e-06	1.49653e-06	1.8281	0	0.00333146	0.0282174	1.1107	0.0465215	0.0297382	0.112592	0.0291675	0.0906239	0.0213684	0.0154897	0	0.0316185	0.594071	0.0617286	0.0171191	4194.54	0	8.26689	65.8897	2466.72
A4H387;A4H388	A4H387	Uncharacterized protein	LBRM_01_0670				4	4	4	25.359	2.25645e-06	1.83668e-06	1.5461e-06	2.92331e-06	1.26311e-06	8.69599e-06	9.88363e-06	9.571e-06	1.10651e-05	1.37575e-05	9.2397e-06	1.03894e-05	1.24901e-05	9.57553e-06	1.96513e-06	1.05946e-05	1.04237e-05	0.0889802	0.0724271	0.0609684	0.115277	0.0498091	0.342915	0.389748	0.37742	0.436339	0.54251	0.364356	0.409693	0.492531	0.377599	0.0774923	0.417787	0.411045	204.163	167.349	151.291	269.18	110.619
A4H389	A4H389	Putative ubiquitin activating enzyme (EC 6.3.2.19)	LBRM_01_0690	protein neddylation [GO:0045116]		acid-amino acid ligase activity [GO:0016881]; NEDD8 activating enzyme activity [GO:0019781]	11	11	11	57.47	2.06725e-05	6.25583e-06	2.15535e-05	2.56541e-05	1.8105e-05	6.31063e-06	6.82228e-06	4.73065e-06	6.36575e-06	4.14107e-06	7.60298e-07	1.31263e-06	4.19422e-07	8.23564e-06	1.84482e-05	5.67408e-06	2.682e-06	0.35971	0.108854	0.375039	0.446392	0.315034	0.109807	0.11871	0.0823151	0.110766	0.0720562	0.0132295	0.0228403	0.0072981	0.143303	0.321006	0.0987311	0.0466678	825.345	251.517	930.646	1042.36	699.649
A4H390	A4H390	Uncharacterized protein	LBRM_01_0700				20	20	20	167.4	7.13563e-06	1.52775e-05	4.57698e-05	1.96617e-05	1.90244e-05	1.61313e-05	1.66146e-05	5.86351e-06	1.02854e-05	2.00632e-05	7.41403e-06	7.43168e-06	5.17335e-06	2.68367e-05	2.13738e-05	1.37916e-05	1.17139e-05	0.0426262	0.0912632	0.273416	0.117454	0.113647	0.096364	0.0992508	0.0350269	0.0614418	0.119852	0.0442893	0.0443947	0.0309041	0.160315	0.127681	0.0823871	0.0699757	97.8048	210.872	678.472	274.263	252.394
A4H391	A4H391	Uncharacterized protein	LBRM_01_0710				25	25	25	80.28	4.80916e-05	6.15729e-05	4.71771e-05	5.58339e-05	4.34608e-05	3.26812e-05	2.91974e-05	3.24668e-05	2.85245e-05	3.98211e-05	1.90945e-05	1.33263e-05	1.61286e-05	1.48838e-05	5.12273e-05	3.25382e-05	1.58583e-05	0.599048	0.766977	0.587657	0.695489	0.541366	0.40709	0.363694	0.404419	0.355313	0.496027	0.237849	0.165997	0.200905	0.185398	0.638107	0.405309	0.197537	1374.5	1772.17	1458.25	1624.02	1202.3
A4H392	A4H392	Uncharacterized protein	LBRM_01_0730				1	1	1	48.041	2.56095e-07	0	3.03235e-07	3.23065e-07	0	5.85226e-07	2.67469e-07	0	0	3.31571e-07	7.65153e-07	7.14964e-07	8.57327e-07	8.84321e-07	1.76479e-07	2.36853e-07	8.05441e-07	0.00533077	0	0.00631201	0.00672477	0	0.0121818	0.00556752	0	0	0.00690184	0.0159271	0.0148824	0.0178457	0.0184076	0.00367351	0.00493023	0.0167657	12.2313	0	15.663	15.7028	0
A4H394	A4H394	Uncharacterized protein	LBRM_01_0750				10	10	10	52.349	5.74161e-06	8.50427e-06	7.12848e-06	7.67662e-06	6.95014e-06	1.31621e-05	1.33443e-05	1.15695e-05	1.10769e-05	1.12834e-05	9.88037e-06	1.74358e-05	1.18947e-05	4.68637e-05	7.20022e-06	1.20872e-05	2.15186e-05	0.10968	0.162453	0.136172	0.146643	0.132765	0.251431	0.254909	0.221007	0.211598	0.215542	0.18874	0.333068	0.22722	0.895217	0.137543	0.230897	0.411061	251.657	375.363	337.907	342.422	294.854
A4H395	A4H395	Uncharacterized protein	LBRM_01_0760			nucleic acid binding [GO:0003676]	8	8	8	43.771	6.95719e-06	6.99403e-05	3.21717e-06	7.69638e-06	3.63511e-06	2.96663e-06	5.5181e-06	3.12342e-06	4.98087e-06	3.82039e-06	3.46964e-06	4.76176e-06	5.74255e-06	9.3938e-06	1.82892e-05	4.08188e-06	5.84194e-06	0.158945	1.59787	0.0735001	0.175833	0.0830483	0.067776	0.126068	0.0713582	0.113794	0.0872813	0.079268	0.108788	0.131195	0.214612	0.417839	0.0932554	0.133466	364.696	3692.02	182.388	410.583	184.439
A4H396	A4H396	Putative calcium/potassium channel (CAKC)	LBRM_01_0770	potassium ion transport [GO:0006813]	integral component of membrane [GO:0016021]		5	5	5	111.31	1.61255e-06	1.90961e-06	8.71403e-07	1.33219e-06	2.50038e-06	1.50212e-06	1.75329e-06	1.7423e-06	1.67788e-06	1.76307e-06	8.29696e-07	1.16851e-06	6.95912e-07	9.16401e-07	1.64523e-06	1.68773e-06	9.0263e-07	0.0144871	0.0171558	0.00782861	0.0119683	0.0224632	0.0134949	0.0157514	0.0156527	0.0150739	0.0158393	0.00745392	0.0104978	0.00625201	0.00823287	0.0147806	0.0151624	0.00810915	33.2402	39.6399	19.4264	27.9468	49.8877
A4H397	A4H397	HSP70-like protein	LbrM_01_0790				33	33	33	119.23	0.000113808	8.79842e-05	9.04296e-05	0.000140165	0.000101901	8.244e-05	0.000104106	0.000103044	0.000125342	9.11777e-05	0.000102055	9.37329e-05	0.000131898	0.000115443	0.000106858	0.000101222	0.000110782	0.954525	0.737936	0.758446	1.17558	0.854657	0.691437	0.87315	0.864247	1.05127	0.764721	0.855947	0.786152	1.10625	0.96824	0.896229	0.848964	0.929146	2190.13	1705.07	1882.06	2745.07	1898.08
A4H399	A4H399	Histone H4	LBRM_02_0020		nucleosome [GO:0000786]; nucleus [GO:0005634]	DNA binding [GO:0003677]; protein heterodimerization activity [GO:0046982]	17	3	0	11.376	0.000847424	0.000733805	0.000689382	0.000741167	0.000801717	0.00084088	0.000951777	0.00100763	0.000944113	0.0011173	0.00091974	0.00106448	0.00106682	0.00172433	0.000762699	0.000972341	0.00119384	74.4923	64.5047	60.5997	65.1518	70.4744	73.917	83.6654	88.5752	82.9917	98.2158	80.8492	93.5725	93.7779	151.576	67.0446	85.473	104.944	170921	149044	150376	152134	156514
A4H3A0	A4H3A0	Histone H4	LBRM_02_0050 LBRM_29_2900		nucleosome [GO:0000786]; nucleus [GO:0005634]	DNA binding [GO:0003677]; protein heterodimerization activity [GO:0046982]	17	3	3	11.388	0	0	0	0	0	0.00100747	0.000917218	0.000998042	0.00103136	0.00086579	0.000724485	0.000814626	0.000905872	0.000768154	0	0.000963976	0.000803284	0	0	0	0	0	88.4674	80.5425	87.6398	90.5656	76.0265	63.6183	71.5337	79.5462	67.4529	0	84.6484	70.5378	0	0	0	0	0
A4H3A1	A4H3A1	Putative cytochrome b-domain protein	LBRM_02_0070		integral component of membrane [GO:0016021]	heme binding [GO:0020037]; metal ion binding [GO:0046872]	15	15	15	23.966	9.22472e-05	7.77853e-05	0.00010167	7.83444e-05	8.4686e-05	8.46782e-05	4.4558e-05	4.10975e-05	6.59639e-05	5.85663e-05	5.94299e-05	3.6767e-05	4.01144e-05	4.39447e-05	8.69466e-05	5.89728e-05	4.5064e-05	3.84909	3.24565	4.24228	3.26898	3.53359	3.53327	1.85922	1.71482	2.75239	2.44372	2.47976	1.53413	1.6738	1.83363	3.62792	2.46069	1.88033	8831.63	7499.37	10527.1	7633.31	7847.62
A4H3A3	A4H3A3	Uncharacterized protein	LBRM_02_0090				13	13	13	43.387	2.6771e-05	2.11804e-05	1.96735e-05	2.54147e-05	2.44655e-05	3.37568e-05	2.66417e-05	3.04005e-05	2.80391e-05	2.8263e-05	1.19688e-05	9.47243e-06	8.80718e-06	9.60307e-06	2.3501e-05	2.94202e-05	9.96287e-06	0.617028	0.488173	0.453443	0.585767	0.563891	0.77804	0.614047	0.700683	0.646255	0.651417	0.275862	0.218324	0.202991	0.221335	0.54166	0.678088	0.229628	1415.76	1127.97	1125.2	1367.81	1252.33
A4H3A4	A4H3A4	Uncharacterized protein	LBRM_02_0100				10	10	10	87.57	2.42394e-05	9.6874e-06	1.89036e-05	1.37352e-05	1.71479e-05	8.98905e-06	1.66309e-05	1.8181e-05	7.1021e-06	7.6215e-06	1.29661e-05	4.77109e-06	4.51834e-06	6.33841e-06	1.67427e-05	1.17049e-05	7.14849e-06	0.2768	0.110625	0.215869	0.156848	0.19582	0.10265	0.189915	0.207617	0.081102	0.0870333	0.148066	0.0544832	0.0515969	0.0723811	0.191192	0.133663	0.0816317	635.11	255.608	535.671	366.252	434.889
A4H3A5	A4H3A5	Exportin T (TRNA exportin)-like protein	LBRM_02_0120	tRNA re-export from nucleus [GO:0071528]	nucleus [GO:0005634]	Ran GTPase binding [GO:0008536]; tRNA binding [GO:0000049]	18	18	18	128.79	2.46781e-05	3.58206e-05	2.53941e-05	4.32739e-05	3.57886e-05	2.43278e-05	2.00918e-05	1.76028e-05	2.80853e-05	2.24209e-05	1.17588e-05	1.39192e-05	2.48797e-05	1.95556e-05	3.29911e-05	2.25057e-05	1.75283e-05	0.191615	0.278131	0.197174	0.336004	0.277883	0.188895	0.156004	0.136678	0.218071	0.174089	0.0913024	0.108077	0.19318	0.151841	0.256161	0.174747	0.1361	439.655	642.647	489.281	784.593	617.142
A4H3A6	A4H3A6	Putative phosphatidylinositol kinase related protein	LBRM_02_0130			ATP binding [GO:0005524]; protein serine/threonine kinase activity [GO:0004674]	7	7	7	527.44	3.96431e-06	9.16885e-06	1.28449e-06	2.74638e-06	2.91671e-06	6.93814e-06	1.14147e-05	1.68167e-06	1.20247e-06	2.15828e-06	3.40232e-07	3.10823e-07	1.78594e-06	1.05695e-05	4.01615e-06	4.67905e-06	3.25162e-06	0.00751614	0.0173837	0.00243533	0.005207	0.00552994	0.0131544	0.0216417	0.00318836	0.00227982	0.00409199	0.000645063	0.000589304	0.00338606	0.0200393	0.00761442	0.00887124	0.00616492	17.2456	40.1665	6.0432	12.1587	12.2812
A4H3A7	A4H3A7	Uncharacterized protein	LBRM_02_0140			nucleic acid binding [GO:0003676]	7	7	7	26.916	7.78142e-06	2.64902e-05	1.20989e-05	1.54727e-05	1.53374e-05	3.92603e-05	2.73865e-05	2.84289e-05	3.11725e-05	2.66559e-05	1.79558e-05	1.40192e-05	2.43881e-05	2.48193e-05	1.54361e-05	3.05808e-05	2.02956e-05	0.2891	0.984182	0.449508	0.574851	0.569823	1.45862	1.01748	1.05621	1.15814	0.990335	0.667107	0.520848	0.90608	0.922101	0.573493	1.13616	0.754034	663.333	2274.04	1115.44	1342.32	1265.5
A4H3A8	A4H3A8	Uncharacterized protein	LBRM_02_0150				21	21	21	94.584	3.58843e-05	4.86908e-05	2.67268e-05	3.59699e-05	4.8983e-05	3.01466e-05	2.87657e-05	3.92921e-05	4.91332e-05	3.4927e-05	3.79223e-05	4.43001e-05	3.62472e-05	5.57315e-05	3.9251e-05	3.64529e-05	4.35503e-05	0.379391	0.514789	0.282573	0.380296	0.517879	0.318728	0.304129	0.41542	0.519467	0.369269	0.400938	0.468367	0.383228	0.589227	0.414985	0.385403	0.46044	870.502	1189.46	701.194	888.019	1150.14
A4H3A9	A4H3A9	SCGR6 protein	SCGR6 LBRM_02_0160	protein glycosylation [GO:0006486]	membrane [GO:0016020]	galactosyltransferase activity [GO:0008378]	19	3	3	78.938	5.76899e-06	1.63122e-06	7.17391e-06	9.34851e-06	1.74937e-06	2.37021e-06	5.91607e-06	4.88817e-06	5.51304e-07	8.28089e-06	8.01541e-06	4.31549e-06	1.72817e-06	3.48231e-06	5.1344e-06	4.40133e-06	4.38534e-06	0.0730826	0.0206646	0.0908803	0.118429	0.0221613	0.0300262	0.0749458	0.0619242	0.00698401	0.104904	0.101541	0.0546693	0.0218928	0.0441144	0.0650435	0.0557568	0.0555543	167.686	47.7473	225.516	276.539	49.2173
A4H3B1	A4H3B1	Uncharacterized protein	LBRM_02_0180				42	42	42	203.92	7.72151e-05	7.94505e-05	7.12336e-05	8.01547e-05	7.42155e-05	7.73786e-05	7.66059e-05	6.8391e-05	8.71428e-05	8.03531e-05	6.42449e-05	5.63589e-05	6.3335e-05	6.97838e-05	7.64539e-05	7.79743e-05	6.34306e-05	0.378654	0.389616	0.349321	0.393069	0.363944	0.379455	0.375667	0.335381	0.427338	0.394042	0.31505	0.276378	0.310587	0.342212	0.374921	0.382377	0.311057	868.812	900.242	866.828	917.845	808.271
A4H3B2	A4H3B2	Uncharacterized protein	LBRM_02_0190				19	19	19	38.476	9.45469e-05	0.000132614	0.000100653	0.000110533	0.000141104	6.91361e-05	0.000114676	9.74847e-05	0.000101087	0.000122212	5.74052e-05	0.000106094	0.000100487	5.73328e-05	0.00011589	0.000100919	8.03298e-05	2.4573	3.44668	2.61598	2.87279	3.66733	1.79686	2.98045	2.53365	2.62726	3.17632	1.49198	2.7574	2.61169	1.49009	3.01202	2.62291	2.08779	5638.2	7963.86	6491.47	6708.18	8144.65
A4H3B3	A4H3B3	Uncharacterized protein	LBRM_02_0200				5	5	5	33.009	1.28753e-05	1.05796e-05	3.65236e-06	1.42281e-05	1.27464e-05	3.4204e-06	1.00426e-05	1.18163e-05	1.51923e-05	1.056e-05	1.60961e-05	1.81927e-05	1.32006e-05	1.77258e-05	1.08164e-05	1.02063e-05	1.63038e-05	0.390055	0.320508	0.110648	0.431038	0.38615	0.10362	0.304238	0.357971	0.460246	0.319911	0.487629	0.551142	0.39991	0.537	0.32768	0.309197	0.49392	894.97	740.562	274.568	1006.51	857.588
A4H3B4	A4H3B4	SCGR5 protein	SCGR5 LBRM_02_0210	protein glycosylation [GO:0006486]	integral component of membrane [GO:0016021]	galactosyltransferase activity [GO:0008378]	25	25	5	89.775	0.000108191	8.31311e-05	9.70252e-05	0.000122944	9.2461e-05	8.778e-05	9.00689e-05	8.84014e-05	7.68949e-05	6.85072e-05	9.54702e-05	0.000100176	0.000102685	0.000120655	0.00010075	8.23305e-05	0.000104747	1.20513	0.925994	1.08076	1.36947	1.02992	0.977778	1.00327	0.9847	0.856529	0.763098	1.06344	1.11585	1.14381	1.34397	1.12226	0.917076	1.16677	2765.15	2139.59	2681.87	3197.82	2287.31
A4H3B5	A4H3B5	SCGR4 protein	SCGR4 LBRM_02_0220	protein glycosylation [GO:0006486]	membrane [GO:0016020]	galactosyltransferase activity [GO:0008378]	11	1	1	58.847	1.31816e-06	1.63751e-06	7.05982e-07	7.40938e-07	5.24922e-07	0	0	0	0	0	0	1.46406e-07	0	4.33047e-07	9.85502e-07	0	1.44863e-07	0.0223998	0.0278266	0.0119969	0.0125909	0.00892012	0	0	0	0	0	0	0.00248791	0	0.00735886	0.0167469	0	0.00246169	51.3958	64.2958	29.7699	29.4007	19.8104
A4H3B6	A4H3B6	SCGR3 protein	SCGR3 LBRM_02_0230	protein glycosylation [GO:0006486]	integral component of membrane [GO:0016021]	galactosyltransferase activity [GO:0008378]	20	5	0	80.551	6.29465e-06	1.02805e-05	4.1712e-06	7.4681e-06	9.41371e-06	5.24621e-06	5.53337e-06	5.04928e-06	2.43509e-06	2.42894e-06	5.74303e-06	6.11567e-06	8.42047e-06	1.07939e-05	7.52563e-06	4.13858e-06	7.76827e-06	0.0781449	0.127627	0.0517834	0.0927127	0.116866	0.065129	0.068694	0.0626843	0.0302304	0.0301541	0.0712968	0.0759229	0.104536	0.134001	0.0934268	0.0513783	0.0964391	179.301	294.893	128.499	216.491	259.545
A4H3B7	A4H3B7	SCGR2 protein	SCGR2 LBRM_02_0240	protein glycosylation [GO:0006486]	integral component of membrane [GO:0016021]	galactosyltransferase activity [GO:0008378]	23	20	19	115.86	4.56984e-05	4.55623e-05	4.65588e-05	5.75467e-05	4.50827e-05	2.58644e-05	3.69698e-05	2.91552e-05	5.34327e-05	3.42461e-05	2.81045e-05	3.70142e-05	2.5716e-05	3.9716e-05	4.80898e-05	3.59336e-05	3.26377e-05	0.394428	0.393253	0.401854	0.496692	0.389113	0.223238	0.319091	0.251641	0.461183	0.295581	0.242573	0.319474	0.221958	0.342793	0.415068	0.310147	0.281699	905.005	908.645	997.187	1159.81	864.168
A4H3B8	A4H3B8	SCGR1 protein	SCGR1 LBRM_02_0250	protein glycosylation [GO:0006486]	membrane [GO:0016020]	galactosyltransferase activity [GO:0008378]	20	5	5	91.294	3.67926e-06	1.60314e-05	4.18691e-06	5.3508e-06	4.50969e-06	2.84015e-06	3.80463e-06	4.21153e-06	5.49249e-06	2.22629e-06	2.88328e-06	6.15961e-06	2.2719e-06	6.37892e-06	6.75161e-06	3.71502e-06	4.42343e-06	0.0403012	0.175602	0.0458619	0.0586107	0.0493975	0.03111	0.0416745	0.0461315	0.0601627	0.024386	0.0315823	0.06747	0.0248855	0.0698723	0.0739546	0.0406929	0.0484525	92.4701	405.743	113.805	136.86	109.705
A4H3B9	A4H3B9	Phosphoglycan beta 1,3 galactosyltransferase	LBRM_02_0260	protein glycosylation [GO:0006486]	integral component of membrane [GO:0016021]	galactosyltransferase activity [GO:0008378]	16	16	16	98.846	7.27155e-06	3.46184e-06	6.18917e-06	1.41846e-05	5.10474e-06	2.53761e-05	2.90316e-05	1.88203e-05	2.19356e-05	1.91075e-05	2.98939e-05	3.19528e-05	2.63149e-05	4.1806e-05	7.24238e-06	2.28542e-05	3.24919e-05	0.0735645	0.0350226	0.0626143	0.143502	0.0516434	0.256724	0.293705	0.1904	0.221917	0.193305	0.302429	0.323259	0.266221	0.422941	0.0732694	0.23121	0.328712	168.792	80.9228	155.375	335.088	114.693
A4H3C0	A4H3C0	Uncharacterized protein	LBRM_02_0270		integral component of membrane [GO:0016021]		21	21	21	95.643	1.75308e-05	1.736e-05	1.14366e-05	1.3472e-05	1.37652e-05	2.28255e-05	2.64495e-05	2.90196e-05	3.4889e-05	2.3946e-05	7.26838e-05	6.80223e-05	8.32761e-05	6.40322e-05	1.47129e-05	2.74259e-05	7.20036e-05	0.183294	0.181508	0.119576	0.140857	0.143923	0.238653	0.276544	0.303416	0.364783	0.250368	0.759949	0.711211	0.870697	0.669492	0.153832	0.286753	0.752837	420.564	419.39	296.725	328.911	319.633
A4H3C1	A4H3C1	Uncharacterized protein	LBRM_02_0280		integral component of membrane [GO:0016021]		19	19	19	123.81	1.23113e-05	1.67283e-05	9.77254e-06	1.72374e-05	2.11202e-05	1.76112e-05	2.00257e-05	1.98509e-05	2.24066e-05	1.6564e-05	1.13724e-05	1.5381e-05	2.21686e-05	2.13e-05	1.54339e-05	1.92917e-05	1.75555e-05	0.0994373	0.135113	0.0789318	0.139224	0.170586	0.142244	0.161746	0.160333	0.180976	0.133786	0.0918539	0.124231	0.179053	0.172037	0.124658	0.155817	0.141794	228.156	312.19	195.866	325.099	378.848
A4H3C2	A4H3C2	Small GTP binding protein rab6-like protein (Fragment)	LBRM_02_0290			GTPase activity [GO:0003924]; GTP binding [GO:0005525]	9	9	9	13.177	5.8653e-05	4.61856e-05	3.10104e-05	4.1816e-05	3.75703e-05	3.87008e-05	4.13259e-05	4.1164e-05	4.14897e-05	4.02266e-05	2.77166e-05	2.45494e-05	3.71788e-05	2.82748e-05	4.30471e-05	4.05814e-05	2.94299e-05	4.45116	3.50502	2.35338	3.17341	2.8512	2.93699	3.13621	3.12393	3.14865	3.05279	2.10341	1.86305	2.82149	2.14577	3.26683	3.07971	2.23343	10213.1	8098.65	5839.82	7410.14	6332.14
A4H3C3	A4H3C3	Uncharacterized protein	LBRM_02_0300				2	2	2	8.3175	3.70664e-06	3.03976e-06	0	4.87648e-06	6.57066e-06	1.16958e-06	1.16484e-06	8.75115e-07	0	7.15387e-07	0	1.30151e-06	0	2.35234e-06	3.63871e-06	7.84984e-07	9.13463e-07	0.445643	0.365466	0	0.586291	0.789981	0.140617	0.140047	0.105214	0	0.0860099	0	0.156479	0	0.282818	0.437476	0.0943776	0.109824	1022.52	844.441	0	1369.03	1754.44
A4H3C5	A4H3C5	Uncharacterized protein	LBRM_02_0320		integral component of membrane [GO:0016021]		12	12	12	109.49	3.6609e-06	1.87227e-06	6.54577e-06	7.82957e-06	5.01109e-06	9.25988e-06	1.72555e-05	1.36698e-05	1.42669e-05	6.60063e-06	5.29356e-06	9.32248e-06	1.11915e-05	7.51979e-06	4.98392e-06	1.22105e-05	8.33183e-06	0.0334359	0.0170999	0.0597842	0.0715095	0.0457675	0.0845728	0.157599	0.124849	0.130303	0.0602852	0.0483474	0.0851446	0.102215	0.0686802	0.0455194	0.111522	0.0760968	76.7179	39.5108	148.352	166.98	101.644
A4H3C6	A4H3C6	Uncharacterized protein	LBRM_02_0330				11	11	11	17.689	2.85364e-05	4.37517e-05	5.2567e-05	6.79699e-05	3.31931e-05	6.43735e-05	7.28947e-05	8.78363e-05	8.38989e-05	7.33862e-05	7.09745e-05	7.40916e-05	4.82748e-05	5.06306e-05	4.52036e-05	7.64779e-05	6.09929e-05	1.61323	2.47338	2.97173	3.8425	1.87648	3.63919	4.12091	4.96559	4.743	4.14869	4.01235	4.18857	2.72909	2.86227	2.55546	4.32347	3.44807	3701.51	5714.97	7374.25	8972.51	4167.42
A4H3C7	A4H3C7	Uncharacterized protein	LBRM_02_0340			ATP binding [GO:0005524]; protein kinase activity [GO:0004672]	17	17	17	55.859	4.11537e-05	3.81922e-05	3.96865e-05	3.36155e-05	4.15364e-05	2.91374e-05	3.71172e-05	4.06372e-05	3.47323e-05	3.51823e-05	3.46564e-05	4.28116e-05	3.99234e-05	4.49627e-05	3.88369e-05	3.53613e-05	4.05885e-05	0.736743	0.683725	0.710477	0.601791	0.743593	0.521623	0.664481	0.727496	0.621785	0.629842	0.620426	0.766422	0.714717	0.804932	0.695266	0.633045	0.726624	1690.44	1579.81	1763.02	1405.23	1651.42
A4H3C8	A4H3C8	Putative ABC1 transporter	LBRM_02_0350		integral component of membrane [GO:0016021]	ATPase activity, coupled to transmembrane movement of substances [GO:0042626]; ATP binding [GO:0005524]	5	4	4	249.14	0	0	0	0	0	1.45684e-06	1.75368e-07	2.74546e-07	4.26532e-06	9.82196e-07	1.37657e-05	7.42619e-06	3.5207e-06	0	0	1.43085e-06	6.17815e-06	0	0	0	0	0	0.00584749	0.000703895	0.00110197	0.0171202	0.00394235	0.0552529	0.0298073	0.0141314	0	0	0.00574317	0.0247979	0	0	0	0	0
A4H3C9	A4H3C9	Uncharacterized protein	LBRM_02_0360	intracellular protein transport [GO:0006886]	cell [GO:0005623]		27	27	27	74.569	0.000366412	0.00026552	0.000355502	0.000356692	0.000270328	0.000296918	0.00028442	0.000267948	0.000267831	0.00030466	0.00012142	9.7174e-05	8.63498e-05	9.50316e-05	0.000322891	0.000284355	9.99939e-05	4.91373	3.56073	4.76742	4.78338	3.6252	3.98179	3.81418	3.59329	3.59172	4.08561	1.62829	1.30314	1.15799	1.27441	4.33009	3.81332	1.34096	11274.4	8227.37	11830.2	11169.5	8051.08
A4H3D1	A4H3D1	Uncharacterized protein	LBRM_02_0380				8	8	8	131.06	6.46407e-06	4.46362e-06	1.90006e-06	2.85001e-06	4.6102e-06	0	7.001e-07	8.99767e-07	1.05183e-06	9.70631e-07	3.53846e-07	0	0	0	4.05759e-06	7.24466e-07	8.84615e-08	0.0493214	0.0340578	0.0144977	0.0217458	0.0351763	0	0.00534183	0.0068653	0.00802557	0.007406	0.00269988	0	0	0	0.0309598	0.00552774	0.00067497	113.167	78.6936	35.9754	50.7781	78.1218
A4H3D2	A4H3D2	Putative casein kinase II, alpha chain (EC 2.7.11.1)	LBRM_02_0390			ATP binding [GO:0005524]; protein serine/threonine kinase activity [GO:0004674]	26	26	26	44.285	0.000150272	0.00016287	0.000122325	0.00015876	0.000135808	0.000185563	0.000190816	0.000200631	0.00017765	0.000190631	0.000155746	0.000186194	0.000210645	0.000211242	0.000146007	0.000189058	0.000190957	3.3933	3.67776	2.76222	3.58495	3.06667	4.1902	4.30882	4.53046	4.01152	4.30465	3.5169	4.20445	4.75659	4.77005	3.29698	4.26913	4.312	7785.83	8497.79	6854.36	8371.13	6810.67
A4H3D3	A4H3D3	Putative proteasome regulatory non-ATPase subunit 6	LBRM_02_0400		proteasome complex [GO:0000502]		42	42	42	59.385	0.000474313	0.000455593	0.000497183	0.000395302	0.000461848	0.000455559	0.00043321	0.000499098	0.000535354	0.000530564	0.000454978	0.000728558	0.000762705	0.000888885	0.000456848	0.000490757	0.000708781	7.98708	7.67185	8.3722	6.6566	7.77719	7.67128	7.29494	8.40444	9.01498	8.93431	7.66149	12.2684	12.8434	14.9682	7.69299	8.26399	11.9354	18326.2	17726.5	20775.3	15543.7	17272.1
A4H3D4	A4H3D4	Putative tRNA (cytidine(32)/guanosine(34)-2'-O)-methyltransferase (EC 2.1.1.205) (2'-O-ribose RNA methyltransferase TRM7 homolog)	LBRM_02_0410	cytoplasmic translation [GO:0002181]; tRNA nucleoside ribose methylation [GO:0002128]	cytoplasm [GO:0005737]	tRNA methyltransferase activity [GO:0008175]	9	9	9	48.06	1.32728e-06	7.32825e-06	8.31474e-06	5.93827e-06	6.91216e-06	3.44109e-06	4.46317e-06	5.17586e-06	3.183e-06	4.59017e-06	8.80274e-06	7.00024e-06	3.70847e-06	3.23766e-06	5.96414e-06	4.17066e-06	5.68728e-06	0.0276171	0.152481	0.173007	0.12356	0.143824	0.0715999	0.0928667	0.107696	0.0662297	0.0955093	0.183161	0.145656	0.0771634	0.067367	0.124098	0.0867803	0.118337	63.3667	352.322	429.312	288.521	319.413
A4H3D5	A4H3D5	Putative ubiquitin-conjugating enzyme e2	LBRM_02_0420			ATP binding [GO:0005524]; SUMO transferase activity [GO:0019789]	8	8	8	24.692	1.9293e-05	3.06974e-05	3.37406e-05	2.08395e-05	3.76331e-05	4.74159e-05	4.9301e-05	4.69971e-05	4.78644e-05	4.84502e-05	4.00195e-05	3.81979e-05	3.29384e-05	3.21633e-05	2.84407e-05	4.80057e-05	3.58298e-05	0.781346	1.24321	1.36646	0.843979	1.5241	1.9203	1.99664	1.90333	1.93846	1.96218	1.62075	1.54697	1.33397	1.30258	1.15182	1.94418	1.45107	1792.78	2872.55	3390.82	1970.75	3384.83
A4H3D6	A4H3D6	Putative RNA-editing complex protein MP81	LBRM_02_0430			nucleic acid binding [GO:0003676]	21	21	21	103.52	1.91513e-05	1.356e-05	2.67173e-05	1.58631e-05	1.89331e-05	1.47095e-05	1.21093e-05	1.38311e-05	1.49457e-05	1.2076e-05	1.51804e-05	8.6837e-06	1.69179e-05	2.44739e-05	1.8845e-05	1.35343e-05	1.6314e-05	0.185001	0.13099	0.258088	0.153237	0.182893	0.142093	0.116975	0.133608	0.144375	0.116654	0.146643	0.0838843	0.163427	0.236417	0.182042	0.130741	0.157593	424.48	302.663	640.437	357.819	406.18
A4H3D7	A4H3D7	Uncharacterized protein	LBRM_02_0440				25	25	25	31.966	0.00308345	0.00341643	0.00333351	0.0032633	0.00348463	0.0026797	0.00274971	0.00275236	0.00283216	0.00242464	0.0033365	0.00356411	0.00323507	0.00314531	0.00331627	0.00268771	0.00332025	96.4604	106.877	104.283	102.087	109.011	83.8296	86.0197	86.1028	88.5991	75.8505	104.377	111.497	101.203	98.3954	103.744	84.0804	103.868	221326	246949	258775	238380	242098
A4H3D8	A4H3D8	Uncharacterized protein	LBRM_02_0450	viral DNA genome packaging [GO:0019073]			7	7	7	289.35	1.01195e-05	1.16349e-05	2.57182e-06	8.56255e-06	9.39743e-06	1.05198e-05	9.06927e-06	1.30059e-05	8.93387e-06	5.44407e-06	9.77551e-06	9.70367e-06	7.65526e-06	3.26844e-06	8.45724e-06	9.39458e-06	7.60072e-06	0.0349732	0.0402103	0.00888827	0.0295924	0.0324777	0.0363565	0.0313436	0.0449487	0.0308757	0.0188148	0.0337844	0.0335361	0.0264568	0.0112958	0.0292284	0.0324679	0.0262683	80.2451	92.9095	22.0559	69.1003	72.1287
A4H3D9	A4H3D9	Uncharacterized protein	LBRM_02_0460				6	6	6	21.387	1.43753e-06	1.66995e-06	1.81153e-05	1.97952e-05	2.40878e-05	2.18418e-06	6.72779e-06	2.57438e-06	5.32632e-06	4.32607e-06	5.49276e-08	3.75497e-06	0	1.18141e-06	1.30212e-05	4.22775e-06	1.24783e-06	0.0672151	0.0780827	0.847023	0.925572	1.12628	0.102126	0.314574	0.120371	0.249045	0.202276	0.00256827	0.175573	0	0.0552395	0.608835	0.197678	0.0583451	154.223	180.417	2101.86	2161.28	2501.32
A4H3E1	A4H3E1	Putative glycerate kinase (EC 2.7.1.31)	LBRM_02_0480	organic acid phosphorylation [GO:0031388]		glycerate kinase activity [GO:0008887]	15	15	15	98.708	8.72226e-06	1.84039e-05	1.66729e-05	1.28836e-05	3.801e-05	1.45633e-05	2.22495e-05	1.6463e-05	1.05247e-05	9.7033e-06	1.84248e-05	1.70208e-05	1.08745e-05	3.41156e-05	1.89385e-05	1.47008e-05	2.01089e-05	0.0883642	0.186448	0.168911	0.130523	0.385076	0.147539	0.225408	0.166785	0.106625	0.0983031	0.18666	0.172436	0.110168	0.345621	0.191864	0.148932	0.203721	202.749	430.804	419.146	304.78	855.201
A4H3E2	A4H3E2	Uncharacterized protein	LBRM_02_0490				1	1	1	18.684	0	0	1.47474e-06	4.54422e-07	0	0	0	0	0	0	0	0	0	0	3.85832e-07	0	0	0	0	0.0789309	0.0243214	0	0	0	0	0	0	0	0	0	0	0.0206505	0	0	0	0	195.864	56.7923	0
A4H3E3	A4H3E3	Uncharacterized protein (Fragment)	LBRM_02_0500				25	25	25	85.782	3.97623e-05	4.2692e-05	5.28983e-05	4.3188e-05	4.75896e-05	3.14522e-05	4.82271e-05	4.14939e-05	3.50765e-05	4.22669e-05	2.63677e-05	2.00881e-05	1.23928e-05	1.6235e-05	4.5226e-05	3.97033e-05	1.87709e-05	0.463527	0.49768	0.61666	0.503462	0.554774	0.366653	0.562206	0.483713	0.408902	0.492724	0.30738	0.234177	0.144469	0.189259	0.527221	0.46284	0.218821	1063.55	1149.93	1530.22	1175.62	1232.08
A4H3E4	A4H3E4	Uncharacterized protein	LBRM_02_0510		integral component of membrane [GO:0016021]		5	5	5	73.715	7.99658e-06	1.44188e-05	4.92094e-06	1.0272e-05	1.09339e-05	8.80815e-06	1.27394e-05	1.43088e-05	1.44467e-05	1.03727e-05	5.67671e-06	7.30178e-06	8.63204e-06	6.62653e-06	9.70844e-06	1.21351e-05	7.05927e-06	0.10848	0.195601	0.0667563	0.139347	0.148326	0.119489	0.17282	0.19411	0.19598	0.140714	0.0770089	0.0990542	0.1171	0.089894	0.131702	0.164622	0.0957643	248.904	451.954	165.653	325.386	329.413
A4H3E5	A4H3E5	Uncharacterized protein	LBRM_02_0520				13	13	13	17.529	0.000691757	0.000555622	0.000666634	0.000943902	0.000496712	0.000844253	0.000501196	0.000622536	0.000686684	0.000607342	0.000484233	0.000366902	0.000459239	0.000331111	0.000670925	0.000652402	0.000410371	39.4636	31.6973	38.0304	53.848	28.3366	48.1632	28.5924	35.5146	39.1742	34.6478	27.6247	20.9311	26.1988	18.8893	38.2752	37.2184	23.411	90548.2	73239.5	94371	125739	62931.7
A4H3E6	A4H3E6	Uncharacterized protein	LBRM_02_0530				25	25	25	87.793	2.98492e-05	3.04006e-05	2.93094e-05	3.70011e-05	3.54031e-05	2.14831e-05	2.0072e-05	1.70502e-05	2.49493e-05	3.65992e-05	2.87076e-05	1.92689e-05	3.13839e-05	8.58182e-05	3.23927e-05	2.40308e-05	4.12946e-05	0.339996	0.346276	0.333847	0.421458	0.403257	0.244701	0.228629	0.194209	0.284183	0.416881	0.326992	0.219481	0.357476	0.977506	0.368967	0.273721	0.470364	780.112	800.1	828.43	984.136	895.579
A4H3E7	A4H3E7	Uncharacterized protein	LBRM_02_0540		integral component of membrane [GO:0016021]	ATP binding [GO:0005524]; protein kinase activity [GO:0004672]	24	24	24	156.92	1.55129e-05	1.27456e-05	1.34078e-05	1.54197e-05	1.78483e-05	1.72737e-05	1.06885e-05	1.26538e-05	1.30877e-05	1.20445e-05	1.44734e-05	2.46901e-05	1.852e-05	2.54622e-05	1.49869e-05	1.31496e-05	2.07864e-05	0.0988588	0.0812233	0.0854437	0.0982647	0.113742	0.110079	0.0681144	0.0806383	0.0834038	0.0767554	0.0922345	0.157342	0.118022	0.162262	0.0955064	0.0837983	0.132465	226.829	187.674	212.026	229.455	252.605
A4H3E9	A4H3E9	Uncharacterized protein	LBRM_02_0560				52	52	52	400.66	4.59271e-05	0.000105889	3.69335e-05	7.77802e-05	3.4064e-05	8.26087e-05	7.24157e-05	4.11512e-05	8.39117e-05	8.13369e-05	7.10896e-05	0.000102007	6.65674e-05	0.000124589	6.01188e-05	7.22848e-05	9.10633e-05	0.114629	0.264285	0.0921817	0.19413	0.0850197	0.206181	0.180741	0.102709	0.209434	0.203007	0.177431	0.254598	0.166144	0.31096	0.150049	0.180414	0.227283	263.013	610.654	228.746	453.308	188.817
A4H3F0	A4H3F0	Uncharacterized protein	LBRM_02_0570				14	14	14	55.763	2.70168e-05	1.29536e-05	3.3331e-05	2.09764e-05	1.48374e-05	2.72083e-05	2.74339e-05	2.95541e-05	2.38811e-05	2.53616e-05	2.44864e-05	2.86051e-05	1.94757e-05	1.93463e-05	2.1823e-05	2.66878e-05	2.29784e-05	0.484493	0.232298	0.597726	0.376171	0.266079	0.487928	0.491973	0.529994	0.428261	0.454811	0.439116	0.512977	0.349258	0.346938	0.391354	0.478593	0.412072	1111.66	536.745	1483.24	878.388	590.927
A4H3F2	A4H3F2	Uncharacterized protein	LBRM_02_0590				12	12	12	35.577	3.70116e-06	4.57552e-06	7.57696e-06	6.45499e-06	4.24558e-06	1.34562e-05	1.28929e-05	1.47988e-05	1.53435e-05	1.45093e-05	2.0752e-05	2.47843e-05	5.63177e-05	1.73994e-05	5.31084e-06	1.42001e-05	2.98133e-05	0.104032	0.128609	0.212973	0.181437	0.119335	0.378228	0.362393	0.415965	0.431277	0.407827	0.583299	0.696637	1.58298	0.489063	0.149277	0.399138	0.837995	238.7	297.162	528.486	423.669	265.027
A4H3F3	A4H3F3	Uncharacterized protein	LBRM_02_0600				9	9	9	57.111	5.75063e-06	3.31373e-06	8.0326e-06	6.91185e-06	7.29392e-06	1.00913e-05	1.57023e-05	1.41845e-05	1.51034e-05	1.60528e-05	6.98608e-06	7.56982e-06	7.3044e-06	7.98398e-06	6.26055e-06	1.42269e-05	7.46107e-06	0.100692	0.0580226	0.140649	0.121025	0.127715	0.176696	0.274944	0.248368	0.264457	0.281081	0.122325	0.132546	0.127898	0.139798	0.109621	0.249109	0.130642	231.036	134.066	349.016	282.602	283.637
A4H3F4	A4H3F4	Gamma-glutamyl phosphate reductase-like protein	LBRM_02_0610			oxidoreductase activity, acting on the aldehyde or oxo group of donors, NAD or NADP as acceptor [GO:0016620]	9	9	9	69.447	6.73076e-06	4.51141e-06	5.73831e-06	7.56949e-06	9.36288e-06	1.61592e-05	1.53454e-05	1.19853e-05	1.85527e-05	3.97309e-06	5.58962e-07	1.10285e-06	1.95015e-06	3.32596e-07	6.78257e-06	1.32031e-05	9.86139e-07	0.0969194	0.0649619	0.0826286	0.108997	0.134821	0.232684	0.220966	0.172582	0.26715	0.0572105	0.00804875	0.0158804	0.0280811	0.0047892	0.0976654	0.190118	0.0141999	222.379	150.1	205.04	254.515	299.418
A4H3F6	A4H3F6	Uncharacterized protein	LBRM_02_0630				12	12	12	31.473	4.11569e-05	2.62189e-05	3.38403e-05	4.44425e-05	4.12394e-05	4.23468e-05	2.21853e-05	3.20832e-05	4.01464e-05	3.78885e-05	3.24491e-05	4.18119e-05	1.72432e-05	1.75519e-05	3.73796e-05	3.493e-05	2.7264e-05	1.30769	0.833061	1.07522	1.41208	1.31031	1.3455	0.7049	1.01939	1.27558	1.20384	1.03101	1.3285	0.547874	0.557683	1.18767	1.10984	0.866268	3000.46	1924.86	2668.11	3297.32	2910.02
A4H3F7	A4H3F7	Uncharacterized protein	LBRM_02_0640		small-subunit processome [GO:0032040]		31	31	31	99.566	8.71549e-05	0.000118634	9.49382e-05	0.000117986	0.000145167	5.52803e-05	6.139e-05	0.000164078	6.64852e-05	5.94375e-05	5.11537e-05	4.2158e-05	2.20907e-05	5.43651e-05	0.000112776	8.13342e-05	4.24419e-05	0.875348	1.19151	0.953521	1.18501	1.458	0.555212	0.616576	1.64793	0.66775	0.596965	0.513767	0.423417	0.22187	0.546021	1.13268	0.816887	0.426269	2008.46	2753.09	2366.13	2767.08	3238.03
A4H3F8	A4H3F8	Putative mitochondrial carrier protein	LBRM_02_0650		integral component of membrane [GO:0016021]	transmembrane transporter activity [GO:0022857]	22	22	22	34.053	0.000247438	0.000255478	0.000195386	0.000228059	0.000243102	0.000333966	0.000282762	0.000268076	0.000300039	0.00036782	0.000293583	0.000329387	0.00028143	0.000313289	0.000233893	0.000310533	0.000304422	7.26625	7.50237	5.7377	6.69717	7.13893	9.80723	8.30357	7.87232	8.81094	10.8014	8.62136	9.67279	8.26446	9.20003	6.86848	9.11909	8.93966	16672.2	17334.9	14237.9	15638.4	15854.6
A4H3G1;A4HG38	A4H3G1;A4HG38	Uncharacterized protein	LBRM_02_0680				2	2	2	56.135	0	1.67862e-06	7.41676e-07	7.56377e-07	1.94713e-06	0	0	0	0	0	0	0	0	0	1.02476e-06	0	0	0	0.0299033	0.0132124	0.0134742	0.0346865	0	0	0	0	0	0	0	0	0	0.0182553	0	0	0	69.0942	32.786	31.4633	77.0341
A4H3G6	A4H3G6	Uncharacterized protein	LbrM_02_0730				19	19	19	205.39	1.42342e-05	1.0143e-05	1.07849e-05	1.27914e-05	1.03288e-05	9.28798e-06	7.53504e-06	9.74259e-06	1.30464e-05	1.27404e-05	1.40988e-05	1.34971e-05	1.73599e-05	1.29717e-05	1.16565e-05	1.04705e-05	1.44819e-05	0.0693034	0.0493842	0.0525096	0.0622786	0.0502889	0.0452212	0.0366865	0.0474346	0.06352	0.0620302	0.068644	0.0657144	0.0845216	0.0631564	0.0567529	0.0509785	0.0705091	159.015	114.107	130.301	145.425	111.685
A4H3H1	A4H3H1	Phosphoglycan beta 1,3 galactosyltransferase-like protein (Fragment)	LbrM_02_0790			transferase activity, transferring glycosyl groups [GO:0016757]	3	3	3	30.627	9.8995e-07	2.62364e-06	0	1.36739e-06	0	9.96787e-06	8.3852e-06	5.1173e-06	4.64493e-06	2.70614e-06	2.56194e-06	3.09312e-06	2.96061e-06	2.68223e-06	9.96196e-07	6.16429e-06	2.82448e-06	0.0323228	0.0856644	0	0.0446465	0	0.32546	0.273784	0.167085	0.151661	0.088358	0.0836497	0.100993	0.0966666	0.0875774	0.0325268	0.20127	0.0922218	74.1638	197.935	0	104.253	0
A4H3H4	A4H3H4	Uncharacterized protein	LBRM_03_0030				8	8	8	105	5.62502e-06	6.31312e-06	5.63345e-06	7.35152e-06	6.3805e-06	2.35092e-06	2.25991e-06	2.9329e-06	2.72146e-06	3.38756e-06	2.01344e-06	3.23648e-06	4.43959e-06	6.24066e-06	6.26072e-06	2.73055e-06	3.98254e-06	0.0535716	0.060125	0.0536519	0.0700145	0.0607667	0.0223897	0.0215229	0.0279324	0.0259187	0.0322624	0.0191756	0.0308236	0.0422818	0.0594349	0.0596259	0.0260052	0.037929	122.919	138.924	133.135	163.489	134.955
A4H3H5	A4H3H5	Uncharacterized protein	LBRM_03_0040				2	2	2	29.197	7.91477e-06	1.04977e-05	1.59088e-06	7.12553e-06	1.13268e-06	9.99393e-06	9.90495e-06	9.14906e-06	6.39528e-06	5.18297e-06	6.50808e-06	5.021e-06	4.39375e-06	9.44781e-07	5.65231e-06	8.12524e-06	4.2169e-06	0.271082	0.359548	0.0544877	0.24405	0.0387943	0.342293	0.339245	0.313356	0.219039	0.177517	0.222902	0.17197	0.150486	0.0323588	0.193592	0.27829	0.144429	621.99	830.768	135.209	569.875	86.1569
A4H3H6	A4H3H6	D-3-phosphoglycerate dehydrogenase-like protein (EC 1.1.1.95)	LBRM_03_0050	L-serine biosynthetic process [GO:0006564]		NAD binding [GO:0051287]; phosphoglycerate dehydrogenase activity [GO:0004617]	28	28	28	43.833	0.000192447	0.000209103	0.00017618	0.000226543	0.000155118	0.000409901	0.000302686	0.000321088	0.000287839	0.00033848	0.000442915	0.000453491	0.000336143	0.000407637	0.000191878	0.000331999	0.000410046	4.39046	4.77044	4.01934	5.16833	3.53884	9.35142	6.90544	7.32525	6.56672	7.72204	10.1046	10.3459	7.66872	9.29978	4.37748	7.57417	9.35475	10073.8	11022.5	9973.85	12068.4	7859.3
A4H3H7	A4H3H7	2-aminoethylphosphonate:pyruvateaminotransferas e-like protein	LBRM_03_0060	organic phosphonate catabolic process [GO:0019700]		2-aminoethylphosphonate-pyruvate transaminase activity [GO:0047304]	28	28	28	41.948	6.89309e-05	6.36922e-05	4.85536e-05	4.58289e-05	6.05956e-05	0.000190354	0.000180604	0.00016192	0.000149226	0.000151246	0.000122679	0.000106819	0.00010652	0.000126628	5.75202e-05	0.00016667	0.000115661	1.64325	1.51836	1.15747	1.09252	1.44454	4.53785	4.30542	3.86001	3.5574	3.60556	2.92454	2.54646	2.53934	3.01869	1.37123	3.97325	2.75726	3770.39	3508.31	2872.22	2551.1	3208.13
A4H3H8	A4H3H8	Uncharacterized protein	LBRM_03_0070	tRNA processing [GO:0008033]	integral component of membrane [GO:0016021]	transferase activity [GO:0016740]	6	6	6	43.313	8.01881e-06	8.87114e-06	4.12543e-06	6.87776e-06	7.02894e-06	6.78586e-06	2.22359e-06	5.13699e-06	6.26018e-06	6.99316e-06	4.02022e-06	6.76379e-06	7.83922e-06	8.28155e-06	6.98442e-06	5.47996e-06	6.72619e-06	0.185136	0.204815	0.095247	0.158792	0.162283	0.15667	0.0513376	0.118602	0.144534	0.161456	0.0928178	0.156161	0.18099	0.191202	0.161255	0.12652	0.155293	424.79	473.242	236.352	370.791	360.408
A4H3H9	A4H3H9	Uncharacterized protein	LBRM_03_0080				7	7	7	93.108	3.01169e-06	3.53724e-06	1.24412e-05	3.96763e-06	2.02768e-06	6.37655e-06	4.02415e-06	4.35013e-06	4.39066e-06	5.18197e-06	2.54467e-06	4.11556e-06	3.01321e-06	1.81501e-06	4.99709e-06	4.86469e-06	2.87211e-06	0.0323462	0.0379907	0.133621	0.0426132	0.0217777	0.0684855	0.0432202	0.0467213	0.0471566	0.0556555	0.0273303	0.044202	0.0323625	0.0194936	0.0536698	0.0522478	0.0308471	74.2175	87.7808	331.576	99.505	48.3653
A4H3I0	A4H3I0	Putative glycerol-3-phosphate acyltransferase (EC 2.3.1.15)	LBRM_03_0090		integral component of membrane [GO:0016021]	glycerol-3-phosphate O-acyltransferase activity [GO:0004366]; sn-1-glycerol-3-phosphate C16:0-DCA-CoA acyl transferase activity [GO:0102420]	29	29	29	80.101	7.81621e-05	8.501e-05	6.97443e-05	8.1899e-05	9.8066e-05	0.000144006	0.000128381	0.000120012	0.000148093	0.000130578	4.58406e-05	5.68917e-05	4.1184e-05	5.30285e-05	8.25763e-05	0.000134214	4.92362e-05	0.975794	1.06129	0.870705	1.02245	1.22428	1.7978	1.60274	1.49825	1.84883	1.63017	0.572285	0.71025	0.514151	0.66202	1.0309	1.67556	0.614677	2238.94	2452.19	2160.62	2387.49	2718.96
A4H3I1	A4H3I1	DNA primase large subunit (EC 2.7.7.-)	LBRM_03_0100			4 iron, 4 sulfur cluster binding [GO:0051539]; DNA binding [GO:0003677]; DNA primase activity [GO:0003896]; metal ion binding [GO:0046872]	19	19	19	62.858	2.76751e-05	2.80883e-05	1.36753e-05	2.57578e-05	2.4911e-05	2.82789e-05	3.204e-05	2.67616e-05	2.46832e-05	2.55869e-05	1.0746e-05	1.82006e-05	1.05054e-05	2.28021e-05	2.40215e-05	2.74701e-05	1.55635e-05	0.44028	0.446854	0.217558	0.409778	0.396305	0.449885	0.50972	0.425746	0.392682	0.407059	0.170957	0.289551	0.167129	0.362756	0.382155	0.437019	0.247598	1010.21	1032.49	539.863	956.862	880.141
A4H3I2	A4H3I2	Putative cytochrome c oxidase assembly protein (EC 1.9.3.1)	LBRM_03_0110		integral component of membrane [GO:0016021]	copper ion binding [GO:0005507]; cytochrome-c oxidase activity [GO:0004129]	7	7	7	29.099	5.98318e-06	7.98453e-06	6.96897e-06	8.03322e-06	5.51334e-06	7.63898e-06	6.11216e-06	6.78079e-06	7.22359e-06	4.45624e-06	9.02797e-06	8.28742e-06	5.55184e-06	1.92477e-05	6.89665e-06	6.44235e-06	1.05287e-05	0.205615	0.274392	0.239492	0.276065	0.189468	0.262517	0.210047	0.233025	0.248242	0.153141	0.31025	0.284801	0.190791	0.661457	0.237006	0.221394	0.361825	471.778	634.007	594.29	644.633	420.784
A4H3I3	A4H3I3	Uncharacterized protein	LBRM_03_0120				11	11	11	96.045	1.88765e-06	4.79339e-06	4.62309e-06	3.28707e-06	1.95321e-06	4.94957e-06	6.27297e-06	5.92463e-06	7.5282e-06	6.90679e-06	8.72966e-06	8.96794e-06	7.30352e-06	4.67125e-06	3.30888e-06	6.31643e-06	7.41809e-06	0.0196538	0.0499077	0.0481347	0.0342243	0.0203364	0.0515339	0.0653129	0.0616859	0.078382	0.071912	0.0908914	0.0933723	0.0760427	0.048636	0.0344514	0.0657653	0.0772356	45.0952	115.316	119.444	79.9163	45.1644
A4H3I4	A4H3I4	Uncharacterized protein	LBRM_03_0130				17	17	17	93.052	9.42635e-06	0.000338704	0.000490762	1.0553e-05	7.9889e-06	9.92597e-06	1.49811e-05	1.11961e-05	1.0506e-05	6.84721e-06	1.18862e-05	1.11685e-05	0.000586832	1.3764e-05	0.000171487	1.06913e-05	0.000155913	0.101302	3.63995	5.27406	0.113409	0.0858542	0.106671	0.160997	0.120321	0.112904	0.0735848	0.127737	0.120025	6.3065	0.147917	1.84291	0.114896	1.67554	232.435	8410.42	13087.4	264.819	190.671
A4H3I5	A4H3I5	Putative acetyltransferase	LBRM_03_0140			transferase activity [GO:0016740]	5	5	5	21.44	5.01208e-05	3.56068e-05	1.61619e-05	3.99943e-05	3.68194e-05	6.56766e-05	7.93933e-05	5.8139e-05	7.41981e-05	5.23704e-05	4.21868e-05	4.09414e-05	7.19332e-05	2.72838e-05	3.57406e-05	6.59555e-05	4.55863e-05	2.33772	1.66077	0.753819	1.8654	1.71732	3.06327	3.70304	2.71171	3.46073	2.44265	1.96767	1.90958	3.35509	1.27257	1.66701	3.07628	2.12623	5363.84	3837.35	1870.57	4355.86	3813.94
A4H3I6	A4H3I6	Uncharacterized protein	LBRM_03_0150				4	4	4	16.273	1.3275e-05	1.58414e-05	2.84432e-05	3.07913e-05	3.49748e-05	3.91454e-05	3.56985e-05	3.5937e-05	3.35226e-05	3.89174e-05	2.4509e-05	3.0544e-05	2.06123e-05	1.76e-05	2.46651e-05	3.66442e-05	2.33163e-05	0.81577	0.973479	1.74788	1.89217	2.14926	2.40554	2.19373	2.20838	2.06001	2.39153	1.50611	1.87697	1.26666	1.08155	1.51571	2.25184	1.43282	1871.76	2249.31	4337.3	4418.35	4773.21
A4H3I7	A4H3I7	Uncharacterized protein	LBRM_03_0160				15	15	15	35.206	4.00747e-05	3.58117e-05	2.83513e-05	4.27526e-05	3.94091e-05	3.13142e-05	5.29648e-05	2.65826e-05	5.60756e-05	5.22728e-05	1.2863e-05	2.91434e-05	3.89889e-05	1.25442e-05	3.72799e-05	4.3842e-05	2.33849e-05	1.13829	1.0172	0.805298	1.21436	1.11939	0.889457	1.50443	0.755058	1.59278	1.48477	0.365364	0.827797	1.10745	0.35631	1.05891	1.2453	0.66423	2611.78	2350.34	1998.32	2835.61	2486.01
A4H3I8	A4H3I8	Putative ABC transporter protein	LBRM_03_0170			ATPase activity [GO:0016887]; ATP binding [GO:0005524]	43	43	43	82.324	0.000234135	0.000232899	0.000235308	0.000269316	0.000225085	0.000240588	0.000246318	0.000276131	0.000265956	0.000194925	0.000323565	0.000292752	0.00031334	0.000262294	0.000239349	0.000244784	0.000297988	2.84407	2.82905	2.85832	3.27142	2.73414	2.92245	2.99206	3.3542	3.23061	2.36778	3.93038	3.5561	3.80617	3.18611	2.9074	2.97342	3.61969	6525.65	6536.78	7092.82	7639	6072.15
A4H3I9	A4H3I9	Uncharacterized protein	LBRM_03_0180				3	3	3	20.068	3.40773e-06	3.81536e-06	6.00268e-06	6.79126e-06	5.52533e-06	2.05214e-06	4.11153e-06	4.75008e-06	1.9303e-06	1.80378e-06	2.86476e-06	3.01678e-06	2.45808e-06	2.05261e-06	5.10847e-06	2.92957e-06	2.59806e-06	0.169809	0.190121	0.299117	0.338413	0.27533	0.102259	0.20488	0.236699	0.0961878	0.0898832	0.142752	0.150328	0.122488	0.102283	0.254558	0.145982	0.129463	389.623	439.292	742.248	790.218	611.472
A4H3J1	A4H3J1	Putative U2 splicing auxiliary factor	LBRM_03_0200	mRNA splicing, via spliceosome [GO:0000398]	U2AF [GO:0089701]	metal ion binding [GO:0046872]; RNA binding [GO:0003723]	14	14	14	25.141	0.000157258	0.000181759	0.000160707	0.000222009	0.000216436	0.000221701	0.000187442	0.000213558	0.000249642	0.000236854	0.000205283	0.000268805	0.000146846	0.000212254	0.000187634	0.000221839	0.000208297	6.25505	7.2296	6.39222	8.83057	8.60889	8.81831	7.45562	8.49442	9.92968	9.42101	8.16527	10.6919	5.8409	8.44256	7.46327	8.82381	8.28515	14352.1	16704.6	15862.1	20620	19119.2
A4H3J2	A4H3J2	Putative delta-1-pyrroline-5-carboxylate dehydrogenase (EC 1.5.1.12)	LBRM_03_0210	proline catabolic process to glutamate [GO:0010133]		1-pyrroline-5-carboxylate dehydrogenase activity [GO:0003842]; oxidoreductase activity, acting on the aldehyde or oxo group of donors, NAD or NADP as acceptor [GO:0016620]	45	45	45	61.879	0.00208075	0.00218387	0.0017496	0.00222892	0.00219346	0.00200924	0.00226146	0.00218565	0.00233962	0.00223431	0.00206119	0.00185747	0.00185186	0.00202776	0.00208732	0.00220606	0.00194957	33.6261	35.2926	28.2746	36.0205	35.4475	32.4704	36.5465	35.3214	37.8096	36.1077	33.31	30.0177	29.9271	32.7698	33.7323	35.6511	31.5061	77154.2	81546.7	70162.4	84110.6	78724.2
A4H3J3	A4H3J3	Uncharacterized protein	LBRM_03_0220			ATP binding [GO:0005524]; protein kinase activity [GO:0004672]	5	5	5	42.603	8.40016e-06	9.9302e-06	1.95502e-05	1.61822e-05	1.06917e-05	1.48898e-05	1.15076e-05	1.65546e-05	1.36037e-05	9.36585e-06	1.71382e-05	1.08063e-05	1.27457e-05	1.53026e-05	1.29509e-05	1.31843e-05	1.39982e-05	0.197173	0.233087	0.458893	0.379836	0.250962	0.349502	0.270113	0.388578	0.319314	0.21984	0.402278	0.253651	0.299175	0.359191	0.30399	0.309469	0.328574	452.409	538.568	1138.73	886.946	557.354
A4H3J4	A4H3J4	Uncharacterized protein	LBRM_03_0230				15	15	15	35.615	4.3476e-05	3.16057e-05	3.99495e-05	4.63072e-05	3.50605e-05	3.86778e-05	4.38132e-05	5.2692e-05	3.77553e-05	5.63308e-05	5.19971e-05	4.62966e-05	4.18158e-05	5.02715e-05	3.92798e-05	4.58538e-05	4.75952e-05	1.22072	0.887426	1.12171	1.30022	0.98443	1.086	1.23019	1.47949	1.06009	1.58166	1.45998	1.29992	1.17411	1.41153	1.1029	1.28749	1.33638	2800.91	2050.48	2783.47	3036.1	2186.29
A4H3J5	A4H3J5	Putative long chain fatty Acyl CoA synthetase (EC 6.2.1.3)	LBRM_03_0240			decanoate-CoA ligase activity [GO:0102391]; long-chain fatty acid-CoA ligase activity [GO:0004467]	35	35	35	79.26	0.000247074	0.00029804	0.000257479	0.000249879	0.00027169	0.000297429	0.000281446	0.000296129	0.000314602	0.00028238	0.000396241	0.000376266	0.000463207	0.000417628	0.000264832	0.000294397	0.000413335	3.11726	3.76028	3.24854	3.15265	3.42783	3.75257	3.55092	3.73617	3.96924	3.5627	4.99925	4.74724	5.84414	5.26909	3.34131	3.71432	5.21493	7152.46	8688.45	8061.14	7361.67	7612.74
A4H3J6	A4H3J6	Uncharacterized protein	LBRM_03_0250				2	2	2	17.338	9.53779e-07	1.40738e-06	1.65946e-06	1.05034e-05	1.0499e-05	4.06554e-06	0	7.39555e-07	4.72866e-06	7.85231e-07	7.03989e-06	3.61189e-06	1.49826e-06	4.02777e-06	5.0046e-06	2.0638e-06	4.04445e-06	0.0550109	0.0811734	0.0957125	0.605802	0.605549	0.234487	0	0.0426552	0.272734	0.0452896	0.406038	0.208322	0.0864147	0.232309	0.28865	0.119033	0.233271	126.221	187.558	237.507	1414.59	1344.84
A4H3J7	A4H3J7	Putative ribosomal protein L38	LBRM_03_0260	translation [GO:0006412]	ribosome [GO:0005840]	structural constituent of ribosome [GO:0003735]	11	11	3	9.4872	0.00093571	0.000848141	0.000700244	0.00118909	0.000966041	0.00115839	0.00100197	0.00118961	0.00107931	0.000820278	0.0010439	0.00110257	0.000932995	0.0010553	0.000927845	0.00104991	0.00103369	98.6287	89.3985	73.8094	125.336	101.826	122.1	105.613	125.391	113.765	86.4616	110.032	116.217	98.3425	111.235	97.7996	110.666	108.956	226301	206563	183155	292669	226141
A4H3J8	A4H3J8	Uncharacterized protein	LBRM_03_0270		integral component of membrane [GO:0016021]		3	3	3	19.527	1.78555e-05	8.92605e-07	2.08963e-06	6.69903e-06	1.64986e-06	3.44467e-06	3.42114e-06	1.27295e-06	3.1735e-06	5.50516e-06	3.18384e-06	1.02829e-06	2.72214e-06	5.88044e-06	5.83732e-06	3.36348e-06	3.20368e-06	0.914401	0.0457113	0.107012	0.343065	0.0844913	0.176405	0.175201	0.065189	0.162518	0.281925	0.163048	0.0526597	0.139404	0.301144	0.298936	0.172248	0.164064	2098.07	105.62	265.548	801.082	187.644
A4H3J9;A4H3R9	A4H3J9;A4H3R9	Uncharacterized protein	LBRM_03_0280	lipid transport [GO:0006869]; lipoprotein metabolic process [GO:0042157]	extracellular region [GO:0005576]	lipid binding [GO:0008289]; metal ion binding [GO:0046872]	17	17	17	158.76	0.000195922	0.000155443	0.000177911	0.000219394	0.000155664	0.000145485	0.000155323	0.000159889	0.000123275	4.92763e-05	0.000227877	0.000255115	0.000252294	0.000264205	0.000180867	0.00012665	0.000249873	1.23408	0.979107	1.12063	1.38192	0.980496	0.916383	0.97835	1.00711	0.776485	0.310382	1.43535	1.60692	1.58915	1.66418	1.13925	0.797743	1.5739	2831.56	2262.31	2780.81	3226.89	2177.55
A4H3K0	A4H3K0	Uncharacterized protein	LBRM_03_0290				10	10	10	105.55	7.24997e-07	4.09259e-06	2.99782e-06	3.60931e-06	2.7794e-06	3.10511e-06	3.2469e-06	2.61785e-06	4.35264e-06	2.23398e-06	1.44407e-06	4.2136e-06	5.00673e-06	7.86462e-06	2.84082e-06	3.1113e-06	4.63225e-06	0.00686876	0.038774	0.0284019	0.0341952	0.0263325	0.0294184	0.0307617	0.024802	0.0412377	0.0211651	0.0136813	0.0399204	0.0474347	0.0745109	0.0269145	0.029477	0.0438868	15.7602	89.5906	70.4783	79.8484	58.481
A4H3K2	A4H3K2	Uncharacterized protein	LBRM_03_0310				50	50	50	107.46	0.000116423	0.00012718	0.000102169	0.000139197	0.000119655	0.000153349	0.000138767	0.000136981	0.00014977	0.000140486	0.000129834	0.000132988	0.000118339	0.000108922	0.000120925	0.000143871	0.000122521	1.08341	1.18351	0.950765	1.29533	1.11348	1.42704	1.29134	1.27472	1.39373	1.30734	1.20821	1.23756	1.10124	1.0136	1.1253	1.33883	1.14015	2485.86	2734.6	2359.29	3024.7	2472.9
A4H3K3	A4H3K3	Uncharacterized protein	LBRM_03_0320				6	6	6	73.24	9.75231e-06	1.02368e-05	3.57141e-06	4.83781e-06	7.95464e-06	8.78797e-06	4.9609e-06	6.54783e-06	6.00489e-06	5.201e-06	4.44266e-06	1.1723e-05	2.25394e-06	7.42258e-06	7.27059e-06	6.30052e-06	6.46055e-06	0.133155	0.139771	0.0487631	0.0660542	0.108611	0.119989	0.0677348	0.0894023	0.0819892	0.0710131	0.060659	0.160063	0.0307747	0.101346	0.0992708	0.0860256	0.0882106	305.522	322.953	121.004	154.241	241.209
A4H3K4	A4H3K4	Uncharacterized protein	LBRM_03_0330				13	13	13	38.451	2.38516e-05	2.89363e-05	1.99785e-05	3.04246e-05	1.77847e-05	3.01747e-05	3.03213e-05	3.62106e-05	2.97676e-05	2.98927e-05	2.64002e-05	3.00744e-05	3.10078e-05	3.46772e-05	2.41951e-05	3.12734e-05	3.05399e-05	0.620311	0.752551	0.519584	0.791257	0.462528	0.784757	0.788569	0.941733	0.77417	0.777424	0.686594	0.782148	0.806423	0.901855	0.629246	0.813331	0.794255	1423.29	1738.84	1289.33	1847.64	1027.21
A4H3K5	A4H3K5	Uncharacterized protein	LBRM_03_0340			ATP binding [GO:0005524]; protein kinase activity [GO:0004672]	23	23	23	161.73	1.54897e-05	1.31641e-05	1.11385e-05	1.4388e-05	1.34189e-05	2.67178e-05	2.37461e-05	2.31955e-05	2.3146e-05	1.8593e-05	1.2382e-05	2.10979e-05	2.02391e-05	3.60976e-05	1.35198e-05	2.30797e-05	2.24541e-05	0.0957753	0.0813954	0.0688707	0.0889629	0.0829708	0.1652	0.146826	0.143421	0.143115	0.114963	0.0765597	0.130452	0.125141	0.223197	0.083595	0.142705	0.138837	219.754	188.071	170.9	207.735	184.267
A4H3K6	A4H3K6	Uncharacterized protein	LBRM_03_0350		integral component of membrane [GO:0016021]		2	2	2	32.495	3.78748e-07	0	0	0	0	7.16426e-06	4.17602e-06	7.59553e-06	5.98434e-06	6.99341e-06	1.88686e-06	2.4076e-06	2.40998e-06	5.68062e-07	7.57496e-08	6.38271e-06	1.81813e-06	0.0116556	0	0	0	0	0.220473	0.128513	0.233745	0.184162	0.215215	0.058066	0.0740914	0.0741646	0.0174815	0.00233112	0.196421	0.0559509	26.7434	0	0	0	0
A4H3K7	A4H3K7	Uncharacterized protein	LBRM_03_0360		integral component of membrane [GO:0016021]		4	4	4	39.317	5.6743e-07	5.61321e-07	2.54853e-06	2.43552e-06	9.01225e-07	7.23963e-07	7.36738e-07	2.02501e-06	0	9.20063e-07	4.14335e-06	3.66078e-06	0	2.94846e-06	1.40281e-06	8.81155e-07	2.68815e-06	0.0144322	0.0142768	0.0648199	0.0619456	0.022922	0.0184135	0.0187384	0.0515046	0	0.0234011	0.105383	0.0931092	0	0.0749919	0.0356793	0.0224115	0.0683711	33.1143	32.9878	160.848	144.648	50.9067
A4H3K8	A4H3K8	Putative MFS transporter	LBRM_03_0370	transmembrane transport [GO:0055085]	integral component of membrane [GO:0016021]		4	4	4	75.731	1.22398e-05	1.62763e-05	1.0525e-05	1.14389e-05	1.43126e-05	1.13923e-05	1.92298e-05	1.33716e-05	4.66907e-06	1.09485e-05	2.43085e-05	1.58943e-05	3.19187e-05	1.15381e-05	1.29585e-05	1.19223e-05	2.09149e-05	0.161622	0.214922	0.138979	0.151046	0.188992	0.150431	0.253922	0.176567	0.0616533	0.144571	0.320985	0.209878	0.421475	0.152356	0.171112	0.157429	0.276174	370.838	496.597	344.871	352.704	419.727
A4H3L1;A4H3L0	A4H3L1;A4H3L0	Putative 60S acidic ribosomal protein P2	LBRM_03_0400	translational elongation [GO:0006414]	ribosome [GO:0005840]	structural constituent of ribosome [GO:0003735]	10	10	10	10.896	0.000439913	0.00037462	0.000570142	0.000595489	0.000407083	0.000340277	0.000368409	0.000324693	0.000317427	0.00042342	0.000376595	0.000305385	0.000410077	0.000476279	0.000477449	0.000354845	0.000392084	40.3738	34.3814	52.3258	54.652	37.3608	31.2295	33.8114	29.7993	29.1324	38.8601	34.5627	28.0273	37.6356	43.7113	43.8188	32.5665	35.9842	92636.8	79441.3	129845	127617	82973.3
A4H3L2	A4H3L2	Conserved TLD domain protein	LBRM_03_0410				23	23	23	172.15	1.78806e-05	2.56784e-05	2.17752e-05	2.06299e-05	1.38295e-05	2.12012e-05	1.8232e-05	1.7949e-05	1.82132e-05	2.18587e-05	2.90004e-05	2.01323e-05	1.89714e-05	1.75738e-05	1.99587e-05	1.94908e-05	2.14195e-05	0.103867	0.149163	0.126489	0.119837	0.0803338	0.123156	0.105907	0.104264	0.105798	0.126974	0.16846	0.116947	0.110203	0.102084	0.115938	0.11322	0.124423	238.319	344.654	313.879	279.827	178.411
A4H3L4	A4H3L4	Uncharacterized protein	LBRM_03_0430			RNA binding [GO:0003723]	30	30	30	89.929	9.74135e-05	9.02103e-05	0.00010167	8.69803e-05	7.20083e-05	0.000158912	0.000153175	0.00015457	0.00017021	0.000197318	0.000122193	0.000133054	0.000110728	0.000132274	8.96565e-05	0.000166837	0.000124562	1.08323	1.00313	1.13056	0.967211	0.800724	1.76708	1.70329	1.7188	1.89271	2.19415	1.35877	1.47954	1.23128	1.47087	0.996971	1.85521	1.38512	2485.44	2317.82	2805.46	2258.51	1778.3
A4H3L5	A4H3L5	Uncharacterized protein	LBRM_03_0440	pseudouridine synthesis [GO:0001522]		pseudouridine synthase activity [GO:0009982]; RNA binding [GO:0003723]	27	27	27	200.27	2.1299e-05	2.9644e-05	1.8907e-05	2.58658e-05	2.38028e-05	2.44929e-05	3.08082e-05	2.89992e-05	3.3389e-05	2.38841e-05	1.64911e-05	2.48815e-05	2.34289e-05	1.79589e-05	2.39037e-05	2.83147e-05	2.06901e-05	0.106351	0.14802	0.0944077	0.129155	0.118854	0.122299	0.153833	0.1448	0.16672	0.11926	0.0823441	0.12424	0.116987	0.0896733	0.119357	0.141383	0.103311	244.021	342.013	234.269	301.586	263.958
A4H3L6	A4H3L6	Putative 26S protease regulatory subunit (EC 3.6.4.8)	LBRM_03_0450	protein catabolic process [GO:0030163]	cytoplasm [GO:0005737]	ATP binding [GO:0005524]; peptidase activity [GO:0008233]	39	39	37	44.358	0.000727832	0.000705725	0.000818904	0.000675718	0.000754119	0.000921133	0.000857023	0.000932883	0.000922898	0.000797948	0.000853896	0.000819157	0.00073332	0.000931711	0.00073646	0.000886377	0.000834521	16.4081	15.9098	18.4613	15.2333	17.0007	20.7659	19.3206	21.0308	20.8057	17.9888	19.2501	18.467	16.5318	21.0044	16.6026	19.9824	18.8133	37648	36760.9	45810.9	35570.8	37756.4
A4H3L8	A4H3L8	Uncharacterized protein	LBRM_03_0470				3	3	3	74.8	4.27706e-06	4.44047e-06	1.38768e-06	0	2.62807e-06	2.36684e-06	2.51988e-06	1.85904e-06	3.92116e-06	3.67795e-06	2.3571e-06	1.31156e-06	2.26893e-06	0	2.54666e-06	2.86897e-06	1.4844e-06	0.05718	0.0593645	0.0185519	0	0.0351346	0.0316422	0.0336882	0.0248535	0.0524219	0.0491704	0.031512	0.0175343	0.0303333	0	0.0340462	0.0383552	0.0198449	131.198	137.167	46.0358	0	78.0292
A4H3L9	A4H3L9	Putative quinone oxidoreductase (EC 1.6.5.5)	LBRM_03_0480			NADPH:quinone reductase activity [GO:0003960]	14	14	14	34.636	9.09298e-05	8.8468e-05	6.93959e-05	9.32617e-05	0.000104499	0.000157936	0.000152267	0.000105256	0.000125183	0.000182558	0.000108429	0.000109021	0.000118271	0.000137013	8.93109e-05	0.00014464	0.000118183	2.6253	2.55422	2.00358	2.69262	3.01706	4.55987	4.39621	3.03893	3.61425	5.27076	3.13052	3.14763	3.4147	3.9558	2.57856	4.176	3.41216	6023.68	5901.75	4971.81	6287.47	6700.49
A4H3M0	A4H3M0	Uncharacterized protein	LBRM_03_0490				9	9	9	20.03	3.67282e-05	4.46777e-05	3.6042e-05	2.45399e-05	3.16312e-05	5.80729e-05	5.68234e-05	4.50254e-05	3.62297e-05	4.80146e-05	3.31523e-05	1.97649e-05	2.99264e-05	3.35836e-05	3.47238e-05	4.88332e-05	2.91068e-05	1.83366	2.23054	1.7994	1.22516	1.57919	2.8993	2.83692	2.2479	1.80877	2.39713	1.65513	0.986765	1.49408	1.67667	1.73359	2.438	1.45316	4207.28	5153.86	4465.15	2860.83	3507.18
A4H3M1	A4H3M1	Putative DNA repair helicase (Fragment)	LBRM_03_0500			ATP binding [GO:0005524]; ATP-dependent DNA helicase activity [GO:0004003]; DNA binding [GO:0003677]	8	8	8	98.122	2.423e-06	1.98239e-06	3.30752e-06	5.06409e-06	1.3673e-06	1.53314e-06	2.66706e-06	4.96694e-06	8.15386e-06	1.00375e-05	5.72951e-06	6.27852e-06	2.30005e-06	3.66215e-06	2.82886e-06	5.4717e-06	4.49256e-06	0.0246938	0.0202033	0.0337082	0.0516101	0.0139347	0.0156248	0.0271811	0.05062	0.0830992	0.102296	0.0583917	0.0639869	0.0234407	0.0373224	0.02883	0.0557642	0.0457854	56.6592	46.6815	83.6458	120.513	30.9471
A4H3M2	A4H3M2	Kinase-like protein	LBRM_03_0510			GTPase activity [GO:0003924]; GTP binding [GO:0005525]; kinase activity [GO:0016301]	14	14	14	38.99	8.44687e-06	7.26028e-06	1.02005e-05	7.4744e-06	4.13879e-06	1.4562e-05	1.38064e-05	1.26532e-05	1.51982e-05	1.41107e-05	1.24839e-05	1.86321e-05	1.93425e-05	1.53601e-05	7.50417e-06	1.40661e-05	1.64547e-05	0.216642	0.186209	0.261619	0.1917	0.10615	0.373481	0.354102	0.324526	0.389797	0.361906	0.320181	0.477868	0.49609	0.39395	0.192464	0.360762	0.422022	497.079	430.252	649.198	447.635	235.745
A4H3M3	A4H3M3	Putative MP99	LBRM_03_0520				17	17	17	73.358	3.83161e-05	2.47592e-05	2.88828e-05	2.9024e-05	1.64558e-05	4.22599e-05	4.76849e-05	4.18953e-05	3.43701e-05	4.48203e-05	3.2897e-05	2.45376e-05	3.16072e-05	3.39995e-05	2.74876e-05	4.22061e-05	3.07603e-05	0.522316	0.337511	0.393724	0.395649	0.224322	0.576078	0.65003	0.571108	0.468526	0.61098	0.448445	0.334492	0.430863	0.463473	0.374704	0.575345	0.419318	1198.44	779.85	977.012	923.868	498.188
A4H3M4	A4H3M4	Uncharacterized protein	LBRM_03_0530				6	6	6	16.482	1.08806e-05	8.67553e-06	9.47367e-06	2.01658e-05	2.05023e-05	9.90297e-06	7.07654e-06	1.13404e-05	1.0655e-05	5.76325e-06	7.0036e-06	5.07346e-06	8.56563e-06	7.40638e-06	1.39396e-05	8.94763e-06	7.01227e-06	0.66015	0.526364	0.574789	1.22351	1.24392	0.600836	0.42935	0.688045	0.64646	0.34967	0.424924	0.307818	0.519696	0.449362	0.845747	0.542872	0.42545	1514.7	1216.21	1426.32	2856.98	2762.59
A4H3M6	A4H3M6	Uncharacterized protein	LBRM_03_0550		integral component of membrane [GO:0016021]		3	3	3	82.969	3.08796e-06	3.09734e-06	2.17618e-06	2.78548e-06	2.85732e-06	7.3058e-06	7.60374e-06	8.82582e-06	2.98421e-05	5.17146e-05	2.32014e-05	2.11559e-05	1.65856e-05	0	2.80086e-06	2.10584e-05	1.52357e-05	0.0372183	0.0373313	0.0262289	0.0335725	0.0344384	0.0880546	0.0916456	0.106375	0.359677	0.6233	0.279639	0.254985	0.199901	0	0.0337579	0.25381	0.183631	85.3964	86.2574	65.0861	78.3943	76.4831
A4H3M8	A4H3M8	Uncharacterized protein	LBRM_03_0570				8	8	8	60.847	5.11128e-06	2.85051e-06	3.01425e-06	6.13075e-06	5.49821e-06	5.15883e-06	6.50486e-06	8.17756e-06	6.85759e-06	4.44573e-06	1.4753e-05	2.01337e-05	2.10334e-05	1.38018e-05	4.521e-06	6.22891e-06	1.74305e-05	0.0840022	0.0468471	0.0495382	0.100757	0.0903612	0.0847836	0.106905	0.134395	0.112702	0.0730641	0.24246	0.330891	0.345677	0.226827	0.0743011	0.10237	0.286464	192.741	108.244	122.927	235.275	200.68
A4H3M9	A4H3M9	Uncharacterized protein	LBRM_03_0580	tetrapyrrole biosynthetic process [GO:0033014]		uroporphyrinogen-III synthase activity [GO:0004852]	11	11	11	30.101	1.84626e-05	1.8864e-05	1.81071e-05	2.10085e-05	1.69569e-05	2.68021e-05	2.34985e-05	1.88505e-05	1.50862e-05	2.53716e-05	1.99119e-05	1.86321e-05	1.50205e-05	1.70751e-05	1.86798e-05	2.19218e-05	1.76599e-05	0.613356	0.626689	0.601544	0.697934	0.563333	0.890405	0.780654	0.626241	0.501186	0.842883	0.661503	0.618985	0.499003	0.567259	0.620572	0.728274	0.586688	1407.33	1448.02	1492.71	1629.73	1251.09
A4H3N0	A4H3N0	Uncharacterized protein	LBRM_03_0590			ATP binding [GO:0005524]; nucleic acid binding [GO:0003676]	116	116	116	246.41	0.00101746	0.00093514	0.000773749	0.000938489	0.000879239	0.000686839	0.000711181	0.000670382	0.000549583	0.000659212	0.000992792	0.0010273	0.000996615	0.00101161	0.000908815	0.000655439	0.00100708	4.12912	3.79506	3.14009	3.80865	3.5682	2.78738	2.88617	2.7206	2.23036	2.67526	4.02902	4.16905	4.04454	4.10541	3.68822	2.65995	4.08701	9474.17	8768.81	7792.02	8893.47	7924.48
A4H3N1	A4H3N1	Uncharacterized protein	LBRM_03_0600				10	10	10	303.54	4.76535e-06	2.88357e-06	3.80675e-06	4.24776e-06	5.35772e-06	8.39628e-06	5.3278e-06	4.22687e-06	6.16721e-06	7.29932e-06	8.90034e-06	5.70867e-06	3.35202e-06	4.67638e-06	4.21223e-06	6.2835e-06	5.65935e-06	0.0156993	0.00949981	0.0125412	0.0139941	0.0176508	0.0276612	0.0175522	0.0139253	0.0203176	0.0240473	0.0293218	0.018807	0.0110431	0.0154061	0.013877	0.0207007	0.0186445	36.0216	21.9501	31.1205	32.6772	39.2001
A4H3N2	A4H3N2	Uncharacterized protein	LBRM_03_0610			aminoacyl-tRNA editing activity [GO:0002161]	5	5	5	27.112	7.28025e-06	1.01445e-05	7.07349e-06	6.14995e-06	2.94555e-06	1.58408e-05	1.37664e-05	7.79883e-06	1.19389e-05	2.17185e-05	5.70599e-06	1.18328e-05	8.53008e-06	8.4036e-06	6.71875e-06	1.42127e-05	8.61812e-06	0.268525	0.37417	0.260899	0.226835	0.108644	0.584274	0.507762	0.287652	0.440354	0.801065	0.21046	0.436443	0.314624	0.309959	0.247815	0.524221	0.317871	616.124	864.554	647.411	529.676	241.283
A4H3N3	A4H3N3	Uncharacterized protein	LBRM_03_0620				5	5	5	113.86	2.66196e-06	6.05221e-06	4.0233e-06	4.5213e-07	2.20831e-06	5.05433e-07	7.85168e-07	7.96659e-07	6.03853e-07	0	6.8557e-07	1.58391e-06	2.03037e-06	0	3.07958e-06	5.38223e-07	1.07496e-06	0.0233793	0.0531549	0.0353355	0.00397093	0.0193949	0.00443907	0.00689591	0.00699683	0.00530347	0	0.00602116	0.013911	0.0178322	0	0.0270471	0.00472706	0.0094411	53.6431	122.819	87.6839	9.27242	43.0735
A4H3N4	A4H3N4	Uncharacterized protein	LBRM_03_0630				10	10	10	58.216	3.51692e-06	1.58815e-06	5.84863e-06	5.50605e-06	3.83098e-06	4.85887e-06	5.78657e-05	6.92553e-06	7.95275e-06	9.55736e-06	1.48679e-05	6.01213e-06	9.52243e-06	1.80188e-05	4.05815e-06	1.7432e-05	1.21053e-05	0.0604116	0.0272803	0.100464	0.0945797	0.0658064	0.0834628	0.993983	0.118963	0.136608	0.164171	0.255391	0.103273	0.163571	0.309517	0.0697085	0.299437	0.207938	138.613	63.0335	249.299	220.85	146.147
A4H3N5	A4H3N5	Putative cytochrome c oxidase copper chaperone	LBRM_03_0640	copper ion transport [GO:0006825]	mitochondrial intermembrane space [GO:0005758]	copper chaperone activity [GO:0016531]	6	6	6	8.9633	9.95168e-05	9.8373e-05	7.84474e-05	0.000115323	0.000127296	0.000117301	0.000101152	0.000134601	0.000119104	6.63067e-05	8.22638e-05	0.000122069	0.000146479	6.05596e-05	0.000103791	0.000107693	0.000102843	11.1027	10.9751	8.75207	12.8661	14.2019	13.0868	11.2852	15.0169	13.2879	7.39758	9.17785	13.6187	16.3421	6.7564	11.5796	12.0149	11.4738	25474.9	25358.9	21718	30043.3	31540.5
A4H3N6	A4H3N6	Uncharacterized protein	LBRM_03_0650			hydrolase activity, acting on ester bonds [GO:0016788]	22	22	22	83.818	2.83335e-05	4.80615e-05	4.35394e-05	4.61468e-05	5.09846e-05	3.61355e-05	3.94782e-05	4.41994e-05	4.39579e-05	3.88773e-05	3.87632e-05	3.24417e-05	5.21566e-05	4.51355e-05	4.34132e-05	4.05297e-05	4.21243e-05	0.338036	0.573403	0.519452	0.550559	0.608278	0.431119	0.470999	0.527326	0.524445	0.46383	0.462468	0.387049	0.622261	0.538494	0.517946	0.483544	0.502568	775.614	1324.9	1289	1285.6	1350.9
A4H3N7	A4H3N7	Uncharacterized protein	LBRM_03_0660				2	2	2	11.27	7.12919e-06	4.93675e-06	1.06343e-05	8.01203e-06	2.96154e-06	1.09275e-05	9.25641e-06	6.28903e-06	1.01482e-05	1.11675e-05	6.17548e-06	4.62115e-06	8.20478e-06	6.48612e-06	6.73476e-06	9.55773e-06	6.37188e-06	0.632581	0.438044	0.943595	0.710916	0.262781	0.969613	0.821332	0.558033	0.900462	0.990907	0.547958	0.41004	0.728019	0.575521	0.597583	0.848069	0.565384	1451.44	1012.14	2341.5	1660.04	583.601
A4H3N8	A4H3N8	Uncharacterized protein	LBRM_03_0670				31	31	31	59.586	0.000265781	0.000191468	0.000179961	0.000225621	0.000168464	0.00016684	0.000157242	0.000146827	0.000171209	0.000161865	0.000191103	0.00018659	0.000203029	0.000204942	0.000206259	0.000160797	0.000196416	4.46046	3.21331	3.02019	3.78648	2.82724	2.79998	2.6389	2.46412	2.8733	2.7165	3.20718	3.13144	3.40732	3.43943	3.46153	2.69856	3.29634	10234.4	7424.64	7494.49	8841.71	6278.92
A4H3N9	A4H3N9	Putative serine/threonine protein kinase (EC 2.7.11.1)	LBRM_03_0680			ATP binding [GO:0005524]; protein serine/threonine kinase activity [GO:0004674]	15	15	15	258.61	4.85683e-06	6.58412e-06	1.16491e-05	4.46659e-06	3.33673e-06	5.94526e-06	5.51073e-06	2.90656e-06	6.52344e-06	4.56214e-06	9.39036e-06	1.30558e-05	1.11739e-05	8.57912e-06	6.17867e-06	5.08963e-06	1.05498e-05	0.0187805	0.0254596	0.0450451	0.0172715	0.0129025	0.0229893	0.021309	0.0112392	0.025225	0.017641	0.0363109	0.0504844	0.0432076	0.033174	0.0238919	0.0196807	0.0407942	43.0914	58.8268	111.778	40.3303	28.6548
A4H3P0	A4H3P0	Uncharacterized protein	LBRM_03_0690				14	14	14	47.233	9.36064e-06	8.45143e-06	1.79404e-05	1.67831e-05	1.20743e-05	7.66325e-06	1.15037e-05	9.70244e-06	6.58021e-06	7.26552e-06	1.05208e-05	1.42575e-05	1.63358e-05	2.27684e-05	1.2922e-05	8.54302e-06	1.59706e-05	0.19818	0.178931	0.379828	0.355326	0.255633	0.162244	0.243551	0.205417	0.139314	0.153823	0.222742	0.301855	0.345856	0.482044	0.273579	0.18087	0.338124	454.719	413.435	942.529	829.712	567.726
A4H3P1	A4H3P1	Putative 6-phosphofructo-2-kinase / fructose-2,6-biphosphatase (EC 3.1.3.-)	LBRM_03_0700	fructose 2,6-bisphosphate metabolic process [GO:0006003]; fructose metabolic process [GO:0006000]		6-phosphofructo-2-kinase activity [GO:0003873]; ATP binding [GO:0005524]; hydrolase activity [GO:0016787]	16	16	16	206.29	2.11276e-05	2.22638e-05	7.06939e-06	3.66173e-05	3.25164e-05	1.80167e-05	2.54322e-05	1.61043e-05	1.80647e-05	1.60336e-05	7.58871e-06	6.15494e-06	3.15602e-05	4.23299e-05	2.39189e-05	1.87303e-05	2.19084e-05	0.102417	0.107925	0.0342692	0.177504	0.157625	0.0873366	0.123284	0.0780661	0.0875697	0.0777234	0.0367866	0.0298363	0.15299	0.205196	0.115948	0.0907959	0.106202	234.994	249.369	85.0378	414.484	350.063
A4H3P4	A4H3P4	Uncharacterized protein	LBRM_03_0730				11	11	11	300.83	3.88701e-05	2.60269e-05	4.04448e-05	1.88818e-06	1.66814e-05	6.5301e-06	9.08138e-06	7.44005e-06	6.55195e-06	1.6885e-05	8.77796e-06	4.70518e-06	6.06667e-06	4.66261e-06	2.47823e-05	9.2977e-06	6.05311e-06	0.129209	0.0865169	0.134444	0.00627656	0.0554511	0.0217069	0.0301877	0.0247317	0.0217796	0.0561279	0.0291791	0.0156407	0.0201665	0.0154991	0.0823796	0.0309068	0.0201214	296.468	199.905	333.618	14.6562	123.149
A4H3P5	A4H3P5	Uncharacterized protein	LBRM_03_0740				8	8	8	39.135	1.26698e-06	1.61753e-06	3.06712e-06	2.26824e-06	4.02258e-07	8.51943e-06	3.03265e-06	7.39606e-06	3.48196e-06	9.44896e-06	1.36786e-05	1.86928e-06	1.86808e-05	2.86124e-06	1.72443e-06	6.37581e-06	9.27248e-06	0.0323746	0.0413322	0.0783729	0.0579594	0.0102787	0.217693	0.0774921	0.188988	0.0889731	0.241445	0.349524	0.0477648	0.477342	0.073112	0.0440636	0.162918	0.236936	74.2828	95.5017	194.48	135.34	22.8277
A4H3P6	A4H3P6	Uncharacterized protein	LBRM_03_0750				32	32	32	104.94	9.83895e-05	7.7815e-05	5.75026e-05	7.9493e-05	8.43747e-05	6.83185e-05	7.3429e-05	7.78144e-05	8.01876e-05	6.85823e-05	8.39081e-05	8.58868e-05	7.59209e-05	5.33417e-05	7.9515e-05	7.36664e-05	7.47644e-05	0.937578	0.741519	0.547957	0.757509	0.804028	0.651024	0.699724	0.741513	0.764128	0.653538	0.799581	0.818437	0.723469	0.508307	0.757718	0.701985	0.712449	2151.25	1713.35	1359.74	1768.84	1785.64
A4H3P7	A4H3P7	Uncharacterized protein	LBRM_03_0760				17	17	17	237.55	3.48053e-06	4.06083e-06	4.97969e-06	7.37816e-06	1.10167e-05	7.07355e-06	8.75816e-06	7.48838e-06	1.07477e-05	1.01492e-05	1.11607e-05	5.4659e-06	9.23886e-06	1.38542e-05	6.18318e-06	8.8434e-06	9.92992e-06	0.0146518	0.0170946	0.0209627	0.0310594	0.0463763	0.0297771	0.0368687	0.0315234	0.0452438	0.0427243	0.0469826	0.0230095	0.0388923	0.058321	0.026029	0.0372275	0.0418013	33.6181	39.4987	52.0182	72.526	102.995
A4H3P8	A4H3P8	Uncharacterized protein	LBRM_03_0770				10	10	10	153.15	1.54962e-06	7.30362e-06	3.78353e-06	5.52009e-06	7.60001e-06	2.61965e-06	3.40851e-06	3.63564e-06	2.17732e-06	2.92744e-06	2.37267e-06	3.53527e-06	1.85147e-06	1.05487e-06	5.15137e-06	2.95371e-06	2.20357e-06	0.0101183	0.0476893	0.0247047	0.0360437	0.0496246	0.0171052	0.022256	0.0237391	0.0142169	0.0191148	0.0154924	0.0230837	0.0120893	0.00688784	0.0336361	0.0192864	0.0143883	23.2162	110.19	61.3039	84.1646	110.21
A4H3P9	A4H3P9	Uncharacterized protein	LBRM_03_0780				32	32	32	149.98	1.28032e-05	1.65636e-05	1.15945e-05	1.47569e-05	1.6108e-05	2.13714e-05	1.7765e-05	1.75276e-05	1.5578e-05	2.20474e-05	3.70939e-05	2.94537e-05	2.84459e-05	3.09184e-05	1.43652e-05	1.88579e-05	3.1478e-05	0.0853658	0.110439	0.0773067	0.0983924	0.107401	0.142495	0.118449	0.116866	0.103867	0.147002	0.247326	0.196384	0.189665	0.20615	0.0957809	0.125736	0.209881	195.87	255.178	191.834	229.753	238.523
A4H3Q0	A4H3Q0	Uncharacterized protein	LBRM_03_0790				42	42	42	197.34	6.8976e-05	6.82692e-05	6.80023e-05	7.12581e-05	6.4062e-05	5.15602e-05	5.8121e-05	4.49027e-05	5.24721e-05	5.31815e-05	4.77651e-05	3.90767e-05	4.94355e-05	5.90096e-05	6.81135e-05	5.20475e-05	4.88217e-05	0.349529	0.345947	0.344595	0.361093	0.324627	0.261276	0.294522	0.22754	0.265897	0.269492	0.242045	0.198017	0.250509	0.299025	0.345158	0.263745	0.247399	801.985	799.341	855.1	843.179	720.954
A4H3Q1	A4H3Q1	Uncharacterized protein	LBRM_03_0800				12	12	12	77.604	1.08568e-05	8.25879e-06	9.82241e-06	6.9889e-06	5.77117e-06	1.27702e-05	1.29271e-05	1.11552e-05	1.53407e-05	8.08963e-06	1.29246e-05	1.16035e-05	9.57768e-06	1.56058e-05	8.33961e-06	1.20566e-05	1.24279e-05	0.139899	0.106422	0.126571	0.0900585	0.074367	0.164556	0.166577	0.143745	0.197679	0.104242	0.166545	0.149522	0.123417	0.201096	0.107464	0.15536	0.160145	320.996	245.898	314.081	210.293	165.159
A4H3Q2	A4H3Q2	Putative peter pan protein	LBRM_03_0810				16	16	16	42.392	9.01955e-05	7.51792e-05	8.12107e-05	7.98711e-05	7.58316e-05	7.01325e-05	7.39739e-05	8.64144e-05	9.11777e-05	9.69529e-05	5.38891e-05	5.24784e-05	5.69671e-05	5.26693e-05	8.04576e-05	8.37303e-05	5.4001e-05	2.12765	1.77343	1.91571	1.88411	1.78882	1.65438	1.745	2.03846	2.15082	2.28706	1.27121	1.23793	1.34382	1.24244	1.89794	1.97514	1.27385	4881.85	4097.67	4753.76	4399.53	3972.73
A4H3Q3	A4H3Q3	Putative inorganic pyrophosphatase (EC 3.6.1.1)	LBRM_03_0820	phosphate-containing compound metabolic process [GO:0006796]	cytoplasm [GO:0005737]	inorganic diphosphatase activity [GO:0004427]; magnesium ion binding [GO:0000287]	10	10	10	35.54	1.04951e-05	1.33947e-05	2.37709e-05	1.02187e-05	5.65125e-06	9.36489e-06	7.38028e-06	1.27238e-05	1.00599e-05	5.64484e-06	8.60378e-06	8.68507e-06	1.2079e-05	1.05277e-05	1.27061e-05	9.03474e-06	9.97389e-06	0.295302	0.376891	0.66885	0.287526	0.159011	0.263503	0.207661	0.358014	0.283057	0.158831	0.242087	0.244375	0.33987	0.29622	0.357516	0.254213	0.280638	677.564	870.84	1659.73	671.395	353.142
A4H3Q4	A4H3Q4	Vesicle transport protein	LBRM_03_0830	protein transport [GO:0015031]; vesicle-mediated transport [GO:0016192]	integral component of membrane [GO:0016021]		2	2	2	24.294	3.44735e-06	1.34704e-06	4.12885e-06	3.54572e-06	7.15372e-07	5.7337e-06	4.02889e-06	4.59767e-06	4.77848e-06	4.47677e-06	3.61529e-06	6.52678e-06	2.82825e-06	4.41553e-06	2.63687e-06	4.7231e-06	4.34646e-06	0.141901	0.0554475	0.169953	0.14595	0.0294465	0.236013	0.165839	0.189251	0.196694	0.184275	0.148814	0.268658	0.116418	0.181754	0.10854	0.194414	0.178911	325.589	128.116	421.733	340.805	65.3966
A4H3Q5	A4H3Q5	Uncharacterized protein	LBRM_03_0840			hydrolase activity, acting on carbon-nitrogen (but not peptide) bonds [GO:0016810]	7	7	7	76.259	4.96312e-06	3.85632e-06	1.31049e-05	2.76643e-05	5.42882e-06	8.98189e-06	6.23849e-06	6.19697e-06	1.36194e-05	8.50419e-06	7.01136e-06	1.02952e-05	9.35787e-06	1.00683e-05	1.10035e-05	8.70819e-06	9.18318e-06	0.0650824	0.0505687	0.171847	0.362768	0.0711893	0.117781	0.0818067	0.0812622	0.178594	0.111517	0.0919414	0.135003	0.122712	0.132028	0.144291	0.114192	0.120421	149.33	116.843	426.432	847.089	158.102
A4H3Q7	A4H3Q7	Uncharacterized protein	LBRM_03_0860		integral component of membrane [GO:0016021]	copper ion binding [GO:0005507]; oxidoreductase activity [GO:0016491]	12	12	12	62.667	1.00283e-05	1.4864e-05	5.97399e-06	1.18419e-05	1.23099e-05	3.79598e-05	3.63987e-05	4.28824e-05	4.51959e-05	3.60936e-05	2.05889e-05	4.12105e-05	4.32822e-05	3.33541e-05	1.10036e-05	3.97061e-05	3.46089e-05	0.160026	0.23719	0.0953291	0.188965	0.196433	0.605739	0.580827	0.684291	0.721207	0.575958	0.328544	0.657611	0.690669	0.532243	0.175589	0.633604	0.552267	367.175	548.048	236.556	441.248	436.251
A4H3Q8	A4H3Q8	Uncharacterized protein	LBRM_03_0870				7	7	7	12.541	0.000136786	0.000146939	6.44706e-05	0.000136791	0.000142395	0.000148188	0.000130155	0.000132895	0.000112403	0.000142504	0.000192112	0.000115928	0.000162711	0.000111144	0.000125476	0.000133229	0.000145474	10.9071	11.7167	5.14078	10.9075	11.3543	11.8163	10.3784	10.5968	8.96283	11.3631	15.3187	9.24394	12.9744	8.86248	10.0053	10.6235	11.5999	25026.1	27072.5	12756.7	25469.7	25216.5
A4H3Q9	A4H3Q9	Uncharacterized protein	LBRM_03_0880				19	19	19	35.319	0.000124782	0.000137684	0.000134427	0.000149084	0.000182581	0.000210873	0.000166222	0.000179442	0.000160108	0.000220707	0.000106452	6.89313e-05	8.27618e-05	8.04635e-05	0.000145712	0.00018747	8.46521e-05	3.53299	3.8983	3.80607	4.22107	5.16947	5.97052	4.70631	5.08061	4.5332	6.24896	3.01401	1.95168	2.34327	2.27819	4.12558	5.30792	2.39679	8106.36	9007.37	9444.63	9856.52	11480.7
A4H3R0	A4H3R0	Putative elongation initiation factor 2 alpha subunit	LBRM_03_0890			translation initiation factor activity [GO:0003743]	33	33	33	46.71	0.000875221	0.000855324	0.00103717	0.00102751	0.00113465	0.00132025	0.00116018	0.00117651	0.00122289	0.00107292	0.00149797	0.00170576	0.0017672	0.00139433	0.000985974	0.00119055	0.00159131	18.7373	18.3114	22.2043	21.9977	24.2913	28.2649	24.838	25.1876	26.1804	22.9698	32.0696	36.5181	37.8334	29.8507	21.1084	25.4881	34.068	42992.3	42310	55099.3	51366.2	53947.8
A4H3R1	A4H3R1	Uncharacterized protein	LBRM_03_0900		integral component of membrane [GO:0016021]		11	11	11	74.921	4.08123e-06	1.70528e-05	4.08718e-06	1.11788e-05	1.46689e-05	7.78052e-06	9.18955e-06	7.65844e-06	7.78118e-06	8.91349e-06	5.89344e-06	6.71023e-06	5.07168e-06	9.96816e-06	1.02138e-05	8.26464e-06	6.91088e-06	0.0544738	0.22761	0.0545532	0.149208	0.195792	0.10385	0.122657	0.10222	0.103859	0.118972	0.078662	0.0895641	0.0676936	0.133049	0.136327	0.110311	0.0922422	124.989	525.913	135.372	348.411	434.828
A4H3R2	A4H3R2	Uncharacterized protein	LBRM_03_0910				17	17	17	42.433	5.79766e-05	5.14423e-05	5.62115e-05	5.45478e-05	5.20925e-05	3.64626e-05	3.06213e-05	3.11677e-05	3.57468e-05	3.12445e-05	4.16612e-05	3.8629e-05	4.5586e-05	3.34594e-05	5.44541e-05	3.30486e-05	3.98339e-05	1.36631	1.21232	1.32471	1.2855	1.22764	0.859298	0.721639	0.734516	0.842429	0.736326	0.981812	0.910353	1.07431	0.788523	1.2833	0.778842	0.938748	3134.96	2801.17	3287.23	3001.75	2726.42
A4H3R4	A4H3R4	Uncharacterized protein	LBRM_03_0930				1	1	1	13.54	1.03733e-06	1.50263e-06	6.1031e-07	1.09265e-06	1.18205e-06	5.11335e-06	3.32218e-06	4.56596e-06	3.76423e-06	7.77371e-06	5.04279e-06	3.41856e-06	5.75989e-06	2.00883e-06	1.08499e-06	4.90789e-06	4.05752e-06	0.0766123	0.110977	0.0450746	0.0806976	0.0873003	0.377647	0.24536	0.33722	0.278008	0.574129	0.372437	0.252478	0.425398	0.148363	0.0801324	0.362473	0.299669	175.785	256.423	111.851	188.435	193.882
A4H3S0	A4H3S0	Phosphoacetylglucosamine mutase (PAGM) (EC 5.4.2.3) (Acetylglucosamine phosphomutase) (N-acetylglucosamine-phosphate mutase)	LBRM_04_0010	carbohydrate metabolic process [GO:0005975]; UDP-N-acetylglucosamine biosynthetic process [GO:0006048]		magnesium ion binding [GO:0000287]; phosphoacetylglucosamine mutase activity [GO:0004610]	24	24	24	65.489	8.29387e-05	6.92576e-05	0.000116023	0.000100165	8.63421e-05	6.72479e-05	5.81631e-05	6.39183e-05	6.84989e-05	7.75919e-05	9.36057e-05	0.000102337	8.00495e-05	9.82531e-05	9.09453e-05	6.7084e-05	9.35613e-05	1.26645	1.05755	1.77164	1.52949	1.31842	1.02686	0.888136	0.976017	1.04596	1.18481	1.42934	1.56266	1.22234	1.5003	1.38871	1.02436	1.42866	2905.84	2443.55	4396.27	3571.47	2928.04
A4H3S2;A4H3S3	A4H3S2	Calcium-transporting ATPase (EC 3.6.3.8)	LBRM_04_0030		integral component of membrane [GO:0016021]	ATP binding [GO:0005524]; calcium-transporting ATPase activity [GO:0005388]	51	51	51	111.69	0.000156943	0.000146081	0.000137904	0.000152226	0.000135322	0.000288001	0.000251277	0.000271375	0.000266239	0.0002431	0.000272511	0.000253728	0.000266922	0.000268483	0.000145695	0.000263998	0.000265411	1.40516	1.30792	1.2347	1.36294	1.21159	2.57857	2.24977	2.42971	2.38373	2.17656	2.43989	2.27171	2.38985	2.40382	1.30446	2.36367	2.37632	3224.11	3022.06	3063.87	3182.55	2690.77
A4H3S4	A4H3S4	Uncharacterized protein	LBRM_04_0080				2	2	2	58.907	2.51087e-07	4.67882e-07	0	2.70533e-07	3.76474e-07	1.19557e-06	8.95477e-07	9.04037e-07	1.27829e-06	0	0	0	0	9.3857e-07	2.73195e-07	8.54675e-07	2.34643e-07	0.00426243	0.00794271	0	0.00459255	0.00639099	0.0202958	0.0152015	0.0153469	0.0217001	0	0	0	0	0.0159331	0.00463774	0.0145089	0.00398327	9.78004	18.3523	0	10.7239	14.1935
A4H3S5	A4H3S5	Uncharacterized protein	LBRM_04_0090				7	7	7	17.956	1.15908e-05	1.67494e-05	1.01742e-05	1.45512e-05	1.26334e-05	1.15055e-05	1.24962e-05	1.39871e-05	1.42245e-05	1.19591e-05	6.53311e-06	1.05632e-05	7.85861e-06	5.96604e-06	1.31398e-05	1.28345e-05	7.73024e-06	0.645512	0.932803	0.56662	0.810383	0.703574	0.64076	0.695935	0.778966	0.792186	0.666022	0.36384	0.588285	0.437659	0.332259	0.731778	0.714774	0.430511	1481.11	2155.32	1406.05	1892.3	1562.54
A4H3S6	A4H3S6	Uncharacterized protein	LBRM_04_0100				34	34	34	61.217	0.000207959	0.000292341	0.000212085	0.000208292	0.000175228	0.000173907	0.000153196	0.00014787	0.000163886	0.000201236	0.000178112	0.000169535	0.000147933	0.00022264	0.000219181	0.000168019	0.000179555	3.39708	4.77548	3.46448	3.40252	2.86241	2.84083	2.50251	2.41551	2.67713	3.28725	2.90952	2.76942	2.41654	3.63689	3.58039	2.74465	2.93309	7794.5	11034.2	8596.99	7945.14	6357.03
A4H3S7	A4H3S7	DNA topoisomerase type IB small subunit (EC 5.99.1.2)	LBRM_04_0110	DNA topological change [GO:0006265]	chromosome [GO:0005694]	DNA binding [GO:0003677]; DNA topoisomerase type I activity [GO:0003917]	17	17	17	28.948	8.52352e-05	0.000109661	0.000127489	9.05578e-05	8.90917e-05	0.000112778	0.000104587	9.27334e-05	8.98704e-05	0.000111833	0.000106004	0.000121193	0.00012627	0.000227587	0.000100407	0.00010236	0.000145264	2.94443	3.78821	4.40409	3.12829	3.07765	3.89589	3.61294	3.20345	3.10455	3.86324	3.66187	4.18657	4.36197	7.86191	3.46853	3.53601	5.01808	6755.91	8753	10928.6	7304.79	6835.04
A4H3S8	A4H3S8	Uncharacterized protein	LBRM_04_0120				11	11	11	28.266	5.25493e-06	7.07566e-06	8.0326e-06	6.48965e-06	9.12389e-06	9.55881e-06	7.06075e-06	6.04507e-06	3.35688e-06	1.06538e-05	1.43018e-05	1.38104e-05	1.42482e-05	7.31619e-06	7.19535e-06	7.33506e-06	1.24191e-05	0.18591	0.250324	0.284179	0.229592	0.322787	0.338174	0.249797	0.213864	0.11876	0.376913	0.50597	0.488588	0.504077	0.258834	0.254558	0.259501	0.439367	426.566	578.396	705.18	536.115	716.866
A4H3S9	A4H3S9	Uncharacterized protein	LBRM_04_0130				2	2	2	17.363	2.61491e-06	4.48113e-06	2.7217e-06	1.03032e-06	1.59615e-06	5.69308e-06	5.59206e-06	9.00278e-07	8.44819e-07	1.86839e-06	2.25444e-05	1.53978e-05	2.19673e-05	8.0928e-06	2.48884e-06	2.97973e-06	1.70006e-05	0.150602	0.258085	0.156753	0.0593399	0.0919284	0.327886	0.322068	0.0518504	0.0486563	0.107607	1.29842	0.886816	1.26518	0.466094	0.143342	0.171614	0.979126	345.553	596.328	388.977	138.563	204.161
A4H3T2	A4H3T2	Uncharacterized protein	LBRM_04_0160				10	10	10	37.644	4.2484e-06	6.70433e-06	4.02228e-06	6.20351e-06	4.52911e-06	1.3656e-05	8.22306e-06	7.07871e-06	1.12929e-05	9.34282e-06	1.62611e-05	8.70155e-06	4.72434e-06	1.82621e-05	5.14153e-06	9.9187e-06	1.19873e-05	0.112857	0.178098	0.10685	0.164794	0.120314	0.362768	0.218443	0.188044	0.299993	0.248189	0.43197	0.231154	0.1255	0.485127	0.136583	0.263487	0.318438	258.948	411.512	265.146	384.806	267.202
A4H3T3	A4H3T3	Putative exosome complex exonuclease RRP40	LBRM_04_0170		exosome (RNase complex) [GO:0000178]	exonuclease activity [GO:0004527]; RNA binding [GO:0003723]	8	8	8	32.085	1.73814e-05	1.19979e-05	1.13878e-05	1.85564e-05	1.74811e-05	2.55936e-05	2.3734e-05	2.20015e-05	2.31769e-05	2.65682e-05	2.1163e-05	2.22862e-05	2.52015e-05	1.67381e-05	1.53609e-05	2.42148e-05	2.13472e-05	0.541729	0.37394	0.354926	0.578351	0.544838	0.79768	0.739723	0.685726	0.722358	0.828058	0.65959	0.6946	0.785459	0.521679	0.478757	0.754709	0.665332	1242.98	864.022	880.737	1350.49	1210.01
A4H3T4	A4H3T4	Uncharacterized protein	LBRM_04_0180				9	9	9	16.596	7.54597e-05	4.30244e-05	7.21899e-05	6.72166e-05	4.99396e-05	4.75948e-05	4.82324e-05	6.54118e-05	7.21151e-05	3.03033e-05	8.4839e-05	8.24732e-05	8.23945e-05	6.70025e-05	6.1566e-05	5.27315e-05	7.91773e-05	4.54686	2.59246	4.34984	4.05017	3.00913	2.86785	2.90627	3.94142	4.34533	1.82594	5.11202	4.96946	4.96472	4.03727	3.70969	3.17736	4.77087	10432.7	5990.1	10794	9457.44	6682.88
A4H3T5	A4H3T5	Uncharacterized protein	LBRM_04_0190				11	11	11	51.045	3.61967e-06	1.36577e-05	6.75856e-06	1.35642e-05	8.34211e-06	1.44994e-05	1.38596e-05	1.39973e-05	1.45381e-05	2.03654e-05	2.39444e-05	1.77461e-05	1.51251e-05	1.58872e-05	9.18845e-06	1.5452e-05	1.81757e-05	0.0709114	0.267562	0.132404	0.26573	0.163427	0.284052	0.271517	0.274216	0.284809	0.398969	0.469084	0.347656	0.296309	0.311239	0.180007	0.302713	0.356072	162.704	618.226	328.556	620.499	362.948
A4H3T8	A4H3T8	Uncharacterized protein	LBRM_04_0220	cell adhesion [GO:0007155]	membrane [GO:0016020]	metalloendopeptidase activity [GO:0004222]	12	2	2	58.749	9.60318e-05	6.15521e-05	6.96487e-05	9.70254e-05	7.05607e-05	0	0	0	0	0	0	0	0	0	7.89637e-05	0	0	1.63461	1.04771	1.18553	1.65152	1.20105	0	0	0	0	0	0	0	0	0	1.34409	0	0	3750.57	2420.83	2941.85	3856.43	2667.38
A4H3T9;A4H3U1;A4H3T7;A4H3U0;A4H3T6	A4H3T9;A4H3U1;A4H3T7;A4H3U0	Uncharacterized protein	LBRM_04_0230	cell adhesion [GO:0007155]	membrane [GO:0016020]	metalloendopeptidase activity [GO:0004222]	12	12	2	52.779	0.000474957	0.000580407	0.000572089	0.0005773	0.000479494	0.000138298	0.0001623	0.000166144	0.000167988	0.000136464	8.10451e-05	9.19698e-05	9.16187e-05	3.60139e-05	0.000536849	0.000154239	7.51619e-05	8.99898	10.9969	10.8393	10.9381	9.08494	2.62032	3.07509	3.14792	3.18285	2.58557	1.53556	1.74255	1.73589	0.682353	10.1716	2.92235	1.42409	20647.9	25409.4	26897.4	25541.2	20176.4
A4H3U2	A4H3U2	Surface antigen-like protein (Fragment)	LBRM_04_0260				6	6	6	49.028	8.20594e-06	7.63636e-06	1.75425e-05	1.06251e-05	7.0752e-06	2.06854e-06	1.44371e-06	2.97203e-06	7.77142e-07	1.47939e-06	0	0	0	0	1.0217e-05	1.74816e-06	0	0.167373	0.155755	0.357805	0.216716	0.144309	0.042191	0.0294466	0.060619	0.015851	0.0301744	0	0	0	0	0.208392	0.0356564	0	384.032	359.886	887.881	506.047	320.492
A4H3U3	A4H3U3	Uncharacterized protein	LBRM_04_0270		integral component of membrane [GO:0016021]		9	9	9	40.309	6.53976e-05	6.78418e-05	6.24075e-05	7.60043e-05	6.00331e-05	5.71173e-05	4.24208e-05	5.68015e-05	5.74317e-05	3.73177e-05	2.13442e-05	4.1054e-05	3.12135e-05	2.28964e-05	6.63369e-05	5.02178e-05	2.9127e-05	1.62241	1.68304	1.54823	1.88554	1.48932	1.41699	1.05239	1.40915	1.42479	0.925791	0.529513	1.01848	0.774355	0.568022	1.64571	1.24582	0.722593	3722.57	3888.82	3841.87	4402.88	3307.59
A4H3U4	A4H3U4	Uncharacterized protein	LBRM_04_0280				19	19	19	35.087	0.000267388	0.000308636	0.000332497	0.000278986	0.00028274	0.000423212	0.000415496	0.000412893	0.000419854	0.000457065	0.000379298	0.000376211	0.000338288	0.000436854	0.000294049	0.000425704	0.000382663	7.62071	8.79631	9.47637	7.95126	8.05824	12.0618	11.8419	11.7677	11.9661	13.0266	10.8102	10.7222	9.64141	12.4506	8.38058	12.1328	10.9061	17485.5	20324.7	23515.3	18566.8	17896.3
A4H3U5	A4H3U5	RNA pseudouridylate synthase-like protein	LBRM_04_0290	pseudouridine synthesis [GO:0001522]		pseudouridine synthase activity [GO:0009982]; RNA binding [GO:0003723]	3	3	3	142.44	3.95078e-07	2.57458e-07	1.1314e-06	3.84676e-07	2.61704e-07	7.09885e-07	3.57407e-07	5.01271e-07	8.54425e-06	0	0	6.22222e-06	0	0	4.86063e-07	2.02256e-06	1.55556e-06	0.00277365	0.00180748	0.00794301	0.00270062	0.0018373	0.00498375	0.00250917	0.00351917	0.0599849	0	0	0.0436831	0	0	0.00341241	0.0141994	0.0109208	6.36406	4.17635	19.7103	6.30614	4.08039
A4H3U6	A4H3U6	Uncharacterized protein	LBRM_04_0300				9	9	9	28.353	2.04416e-05	3.2695e-05	2.61954e-05	2.96627e-05	3.39612e-05	1.15561e-05	2.63942e-05	7.88552e-06	1.28042e-05	1.22885e-05	2.70834e-05	2.74555e-05	1.35109e-05	2.55249e-05	2.85912e-05	1.41857e-05	2.33937e-05	0.720967	1.15314	0.923901	1.04619	1.1978	0.407578	0.930915	0.278119	0.451599	0.433412	0.955223	0.968347	0.476526	0.900252	1.0084	0.500325	0.825087	1654.24	2664.43	2292.63	2442.94	2660.15
A4H3U7	A4H3U7	Uncharacterized protein	LBRM_04_0310	translation [GO:0006412]	mitochondrial ribosome [GO:0005761]	structural constituent of ribosome [GO:0003735]	19	19	19	54.21	3.78233e-05	2.94638e-05	2.92807e-05	3.99771e-05	3.90151e-05	4.20172e-05	5.45309e-05	4.57389e-05	4.4541e-05	3.03909e-05	4.03774e-05	3.12168e-05	4.05934e-05	3.24387e-05	3.5112e-05	4.34438e-05	3.61566e-05	0.697718	0.543512	0.540135	0.737448	0.719703	0.775082	1.00592	0.843735	0.821637	0.560614	0.744833	0.57585	0.748817	0.59839	0.647703	0.801398	0.666972	1600.9	1255.83	1340.33	1722	1598.36
A4H3U8	A4H3U8	Putative adenosine monophosphate deaminase (EC 3.5.4.6)	LBRM_04_0320	IMP salvage [GO:0032264]		AMP deaminase activity [GO:0003876]	47	47	46	210.21	0.000125191	0.000119234	0.000122035	0.000146718	0.000133058	0.000101843	0.000123038	9.17642e-05	0.000113356	0.000108486	6.59242e-05	6.31477e-05	9.07665e-05	8.89047e-05	0.000129247	0.000107697	7.71858e-05	0.595551	0.567212	0.580537	0.69796	0.632976	0.484481	0.58531	0.436536	0.53925	0.516084	0.313611	0.300403	0.43179	0.422933	0.614847	0.512332	0.367184	1366.48	1310.59	1440.58	1629.79	1405.76
A4H3U9	A4H3U9	Uncharacterized protein	LBRM_04_0330	oxidation-reduction process [GO:0055114]			16	16	16	50.553	8.11608e-05	6.61944e-05	7.64868e-05	6.40716e-05	5.88082e-05	9.19779e-05	9.77598e-05	9.83849e-05	9.1057e-05	7.44326e-05	8.77896e-05	6.69019e-05	7.99908e-05	7.00809e-05	6.93444e-05	9.07224e-05	7.61908e-05	1.60546	1.30941	1.513	1.26741	1.1633	1.81944	1.93381	1.94617	1.80122	1.47237	1.73659	1.3234	1.58231	1.38629	1.37172	1.7946	1.50715	3683.69	3025.5	3754.46	2959.51	2583.53
A4H3V0	A4H3V0	Uncharacterized protein	LBRM_04_0340				4	4	4	30.594	2.01659e-06	1.72691e-06	2.2375e-06	2.20915e-06	1.97791e-06	5.67749e-07	2.42681e-06	3.07764e-06	3.18377e-07	7.67207e-07	3.35352e-06	2.45346e-06	2.91344e-06	5.31608e-06	2.03361e-06	1.43156e-06	3.50913e-06	0.0659144	0.0564462	0.0731351	0.0722086	0.0646502	0.0185575	0.079323	0.100596	0.0104065	0.025077	0.109614	0.0801942	0.0952292	0.173762	0.0664709	0.0467921	0.1147	151.239	130.424	181.482	168.612	143.579
A4H3V1	A4H3V1	Putative beta-fructofuranosidase (EC 3.2.1.26)	LBRM_04_0350	carbohydrate metabolic process [GO:0005975]		beta-fructofuranosidase activity [GO:0004564]	10	10	10	71.988	0	0	0	0	6.46645e-07	2.88614e-05	2.40588e-05	2.38028e-05	2.58071e-05	2.71215e-05	5.05255e-06	2.14247e-06	3.07697e-06	2.38644e-06	1.29329e-07	2.59303e-05	3.16461e-06	0	0	0	0	0.00898267	0.40092	0.334206	0.33065	0.358492	0.37675	0.070186	0.0297615	0.0427429	0.0331506	0.00179653	0.360204	0.0439603	0	0	0	0	19.9493
A4H3V2	A4H3V2	Putative mitochondrial exoribonuclease DSS-1 (EC 3.1.13.1)	LBRM_04_0360			exoribonuclease II activity [GO:0008859]; RNA binding [GO:0003723]	18	18	18	91.921	2.39949e-05	1.26034e-05	2.61199e-05	1.46022e-05	1.56255e-05	7.11162e-06	1.22993e-05	1.21295e-05	1.17257e-05	4.36087e-06	2.76841e-05	2.67912e-05	2.46622e-05	1.80844e-05	1.85892e-05	9.5254e-06	2.43055e-05	0.261038	0.137111	0.284156	0.158856	0.169988	0.0773667	0.133803	0.131956	0.127563	0.0474415	0.301172	0.291459	0.268298	0.196739	0.20223	0.103626	0.264417	598.946	316.807	705.123	370.941	377.52
A4H3V3	A4H3V3	Putative ADP-ribosylation factor	LBRM_04_0370			GTP binding [GO:0005525]	3	3	3	20.282	4.64843e-06	7.21338e-06	4.85946e-06	3.47354e-06	4.37664e-06	7.6842e-06	8.55444e-06	7.10684e-06	6.27431e-06	8.65589e-06	7.90179e-06	5.21269e-06	6.02553e-06	6.73941e-06	4.91429e-06	7.65514e-06	6.46985e-06	0.22919	0.355654	0.239595	0.171262	0.215789	0.378868	0.421775	0.350401	0.309354	0.426777	0.389596	0.257011	0.297088	0.332285	0.242298	0.377435	0.318995	525.871	821.771	594.546	399.91	479.239
A4H3V4	A4H3V4	Uncharacterized protein	LBRM_04_0380				3	3	3	222.92	0	0	4.67774e-07	5.85836e-07	9.03424e-07	7.93178e-07	9.8831e-07	9.25646e-07	9.89214e-07	0	1.06166e-06	4.31521e-07	0	1.0344e-06	3.91407e-07	7.3927e-07	6.31895e-07	0	0	0.0020984	0.00262801	0.00405268	0.00355813	0.00443347	0.00415237	0.00443753	0	0.00476254	0.00193577	0	0.00464025	0.00175582	0.0033163	0.00283464	0	0	5.2071	6.1366	9.00046
A4H3V5	A4H3V5	Uncharacterized protein	LBRM_04_0390				9	9	9	32.44	3.1746e-05	2.73662e-05	2.41303e-05	2.12127e-05	2.48656e-05	3.34604e-05	1.9069e-05	2.30037e-05	3.03172e-05	2.17663e-05	2.51289e-05	2.76027e-05	2.5438e-05	1.82635e-05	2.58642e-05	2.55233e-05	2.41083e-05	0.978608	0.843593	0.743843	0.653907	0.766509	1.03146	0.587823	0.709115	0.934563	0.67097	0.774626	0.850886	0.784156	0.562992	0.797292	0.786786	0.743165	2245.39	1949.2	1845.82	1526.92	1702.31
A4H3V6	A4H3V6	Uncharacterized protein	LBRM_04_0400				8	8	8	39.632	1.32476e-05	9.53929e-06	1.04003e-05	1.60223e-05	6.61749e-06	2.3371e-05	1.24404e-05	1.50023e-05	1.68663e-05	1.9112e-05	2.28868e-05	2.43479e-05	2.00337e-05	2.04421e-05	1.11654e-05	1.73584e-05	2.19276e-05	0.334266	0.240697	0.262423	0.404278	0.166973	0.589699	0.313898	0.378541	0.425574	0.482236	0.577482	0.614349	0.505493	0.515797	0.281727	0.437989	0.55328	766.966	556.151	651.193	944.019	370.826
A4H3W0	A4H3W0	Anaphase promoting complex, subunit 10-like protein	LBRM_04_0440	anaphase-promoting complex-dependent catabolic process [GO:0031145]	anaphase-promoting complex [GO:0005680]		4	4	4	35.501	2.7698e-06	2.51738e-06	2.45459e-06	4.25149e-06	3.2465e-06	2.86136e-06	5.30727e-06	4.84112e-06	6.84218e-06	4.33708e-06	5.03604e-06	7.15485e-06	3.91711e-06	1.47596e-06	3.04795e-06	4.8378e-06	4.39599e-06	0.0780203	0.0709102	0.0691416	0.119757	0.0914481	0.0805994	0.149496	0.136366	0.192732	0.122168	0.141856	0.20154	0.110338	0.0415751	0.0858554	0.136272	0.123827	179.016	163.844	171.572	279.641	203.094
A4H3W1	A4H3W1	Uncharacterized protein	LBRM_04_0450				6	6	6	113.32	3.67024e-07	1.73656e-06	4.11143e-06	1.90101e-06	3.9906e-07	2.7285e-06	6.21086e-06	6.70663e-06	3.23925e-06	4.69607e-06	5.20596e-06	8.24018e-06	1.07005e-05	1.15092e-05	1.70302e-06	4.71626e-06	8.91396e-06	0.00323883	0.0153244	0.0362816	0.0167756	0.00352153	0.0240778	0.0548081	0.0591831	0.028585	0.0414408	0.0459404	0.072716	0.0944273	0.101564	0.0150284	0.041619	0.0786619	7.43141	35.4084	90.0315	39.1722	7.82084
A4H3W2	A4H3W2	Uncharacterized protein	LBRM_04_0460				24	24	24	39.067	0.000502077	0.000542562	0.00044161	0.000474529	0.000463818	0.000554412	0.000492457	0.000515336	0.00044148	0.000553269	0.00048616	0.000381979	0.000630058	0.000482246	0.000484919	0.000511391	0.000495111	12.8517	13.888	11.3039	12.1465	11.8724	14.1913	12.6055	13.1911	11.3006	14.1621	12.4443	9.77752	16.1276	12.3441	12.4125	13.0901	12.6734	29487.9	32089.4	28050.3	28363.1	26367
A4H3W3	A4H3W3	Serine/threonine protein kinase-like protein	LBRM_04_0480			ATP binding [GO:0005524]; protein serine/threonine kinase activity [GO:0004674]	10	10	10	140.85	1.06361e-05	8.17034e-06	7.5428e-06	7.03587e-06	6.15436e-06	4.68819e-06	2.87315e-06	4.81043e-06	5.13369e-06	3.25112e-06	1.23475e-06	1.16705e-06	6.52039e-07	4.02237e-07	7.90789e-06	4.15132e-06	8.64019e-07	0.0755139	0.0580074	0.053552	0.049953	0.0436944	0.033285	0.0203987	0.0341529	0.0364479	0.0230822	0.00876639	0.0082858	0.00462931	0.00285578	0.0561441	0.0294733	0.00613432	173.265	134.031	132.887	116.644	97.0394
A4H3W4	A4H3W4	Putative calpain-like cysteine peptidase (EC 3.4.22.-)	LBRM_04_0490			calcium-dependent cysteine-type endopeptidase activity [GO:0004198]	42	42	42	94.455	0.000820852	0.000688005	0.000807701	0.000787941	0.000717057	0.000722788	0.000716077	0.00071429	0.000668191	0.000695711	0.000506381	0.000469255	0.000392505	0.000394973	0.000764311	0.000703411	0.000440779	8.6904	7.28395	8.55117	8.34197	7.59152	7.65219	7.58114	7.56222	7.07418	7.36553	5.36109	4.96803	4.15547	4.1816	8.0918	7.44705	4.66654	19939.9	16830.2	21219.4	19479.1	16859.7
A4H3W5	A4H3W5	Adenylosuccinate lyase (ASL) (EC 4.3.2.2) (Adenylosuccinase)	LBRM_04_0500	'de novo' AMP biosynthetic process [GO:0044208]; 'de novo' IMP biosynthetic process [GO:0006189]		(S)-2-(5-amino-1-(5-phospho-D-ribosyl)imidazole-4-carboxamido)succinate AMP-lyase (fumarate-forming) activity [GO:0070626]; N6-(1,2-dicarboxyethyl)AMP AMP-lyase (fumarate-forming) activity [GO:0004018]	28	28	28	53.584	0.000147766	0.000174288	0.000169389	0.000178332	0.000190601	0.000177361	0.000205121	0.000176491	0.000184205	0.000177857	0.000311552	0.000347156	0.000366322	0.000312776	0.000172075	0.000184207	0.000334452	2.75766	3.25262	3.16119	3.32807	3.55706	3.30997	3.82803	3.29372	3.43768	3.31921	5.81427	6.47872	6.8364	5.83711	3.21132	3.43772	6.24163	6327.37	7515.46	7844.39	7771.3	7899.74
A4H3W6	A4H3W6	Uncharacterized protein	LBRM_04_0510				3	3	3	95.075	8.36441e-07	8.20329e-07	5.49409e-07	8.63645e-06	8.24874e-07	8.42132e-06	8.14542e-06	4.68001e-07	5.22769e-07	6.1325e-07	2.22193e-06	3.0695e-06	1.3483e-05	1.32023e-05	2.3335e-06	3.63415e-06	7.99418e-06	0.0087977	0.00862823	0.00577869	0.0908383	0.00867603	0.0885756	0.0856736	0.00492245	0.00549849	0.00645017	0.0233703	0.0322851	0.141815	0.138862	0.0245438	0.0382241	0.084083	20.1861	19.9363	14.3396	212.114	19.2683
A4H3W7	A4H3W7	60S ribosomal protein L11 (L5, L16)	LBRM_04_0520 LBRM_22_0030	translation [GO:0006412]	ribosome [GO:0005840]	structural constituent of ribosome [GO:0003735]	20	20	20	21.589	0.00215786	0.00193594	0.00171599	0.00200842	0.00216944	0.00187157	0.00149382	0.00143303	0.00132179	0.0020414	0.0015704	0.00153684	0.00190287	0.00200649	0.00199753	0.00163232	0.00175415	99.9517	89.6724	79.4846	93.0298	100.488	86.691	69.1937	66.3777	61.2254	94.5572	72.7407	71.1862	88.1407	92.9401	92.5254	75.609	81.2519	229337	207196	197238	217231	223171
A4H3W8	A4H3W8	Putative ADP-ribosylation factor	LBRM_04_0530			GTP binding [GO:0005525]	7	7	7	21.084	1.91593e-05	2.19313e-05	1.45702e-05	1.31477e-05	1.6162e-05	2.43477e-05	1.85302e-05	1.52967e-05	1.5201e-05	3.4957e-05	1.37787e-05	2.30025e-05	1.63737e-05	2.50804e-05	1.69941e-05	2.16665e-05	1.95588e-05	0.908714	1.04019	0.691054	0.623588	0.766552	1.1548	0.878874	0.725511	0.720973	1.65799	0.653515	1.09099	0.776594	1.18955	0.806019	1.02763	0.927662	2085.02	2403.45	1714.83	1456.12	1702.41
A4H3W9	A4H3W9	Uncharacterized protein	LBRM_04_0540				20	20	20	34.927	0.000150053	0.000199684	0.000138857	0.000151307	0.000155044	9.63827e-05	0.000147379	0.000138493	0.000146966	9.90833e-05	0.000125922	9.17171e-05	9.53683e-05	9.74133e-05	0.000158989	0.000125661	0.000102605	4.29619	5.71719	3.97563	4.33209	4.43909	2.75955	4.21964	3.96521	4.20779	2.83687	3.6053	2.62597	2.7305	2.78905	4.55204	3.59781	2.93771	9857.5	13210.1	9865.38	10115.7	9858.61
A4H3X0	A4H3X0	Uncharacterized protein	LBRM_04_0550			nucleotidyltransferase activity [GO:0016779]	18	18	18	314.33	1.67813e-05	1.25443e-05	1.30953e-05	1.14939e-05	1.07934e-05	5.55741e-06	6.74411e-06	8.63684e-06	5.60422e-06	4.01715e-06	6.48781e-06	9.65149e-06	6.76076e-06	1.24856e-05	1.29416e-05	6.11195e-06	8.84641e-06	0.0533876	0.0399081	0.041661	0.0365663	0.0343378	0.0176802	0.0214555	0.027477	0.0178291	0.0127801	0.0206401	0.030705	0.0215085	0.0397215	0.0411721	0.0194444	0.0281438	122.496	92.2112	103.38	85.3849	76.2596
A4H3X1	A4H3X1	Uncharacterized protein	LBRM_04_0560		integral component of membrane [GO:0016021]		12	12	12	168.76	1.09911e-05	8.62804e-06	2.37081e-06	6.70419e-06	4.07483e-06	7.48261e-06	2.31081e-05	1.57373e-06	2.39969e-06	3.36878e-06	4.6221e-06	2.91297e-06	4.66028e-06	7.8009e-06	6.55379e-06	7.58658e-06	4.99906e-06	0.0651284	0.0511261	0.0140484	0.0397262	0.0241457	0.0443388	0.136929	0.00932525	0.0142196	0.019962	0.0273886	0.017261	0.0276148	0.0462248	0.038835	0.0449549	0.0296223	149.436	118.131	34.8606	92.7635	53.6244
A4H3X2	A4H3X2	Putative huntingtin interacting protein (HIP)	LBRM_04_0570		integral component of membrane [GO:0016021]	transferase activity, transferring acyl groups [GO:0016746]	21	21	21	112.25	4.73025e-05	4.37309e-05	3.63597e-05	4.24146e-05	5.5022e-05	4.60567e-05	4.73849e-05	4.91758e-05	3.71235e-05	4.85403e-05	5.68847e-05	7.12629e-05	4.93092e-05	9.07841e-05	4.49659e-05	4.56562e-05	6.70602e-05	0.421403	0.389585	0.323917	0.377858	0.490174	0.410304	0.422137	0.438092	0.330721	0.43243	0.506768	0.634859	0.43928	0.808767	0.400587	0.406737	0.597418	966.898	900.17	803.789	882.327	1088.61
A4H3X3	A4H3X3	Uncharacterized protein	LBRM_04_0580				7	7	7	38.761	1.30676e-06	9.21634e-07	2.79039e-06	5.24597e-06	1.93182e-06	3.34068e-06	2.20119e-06	3.55278e-06	3.38334e-06	1.06881e-06	3.21863e-06	3.01046e-06	2.52529e-06	2.06227e-06	2.43931e-06	2.70936e-06	2.70416e-06	0.0337133	0.0237774	0.0719896	0.135341	0.0498394	0.0861866	0.0567887	0.0916586	0.0872871	0.0275744	0.0830378	0.0776672	0.0651502	0.0532048	0.0629322	0.0698991	0.069765	77.3542	54.9397	178.64	316.032	110.687
A4H3X5	A4H3X5	Uncharacterized protein	LBRM_04_0600				69	69	69	171.42	0.000362966	0.000318817	0.000268461	0.000302929	0.00032248	0.000399144	0.00037591	0.000327148	0.000410993	0.00041268	0.000350368	0.000363167	0.000369466	0.000406449	0.000315131	0.000385175	0.000372362	2.11741	1.85986	1.5661	1.76717	1.88123	2.32846	2.19292	1.90846	2.39758	2.40742	2.04391	2.11858	2.15533	2.37107	1.83835	2.24697	2.17222	4858.33	4297.37	3886.22	4126.48	4177.95
A4H3X6	A4H3X6	Putative tyrosine phosphatase (EC 3.1.3.48)	LBRM_04_0610			protein tyrosine phosphatase activity [GO:0004725]	10	10	10	30.886	9.04113e-06	9.78149e-06	9.3531e-06	1.1947e-05	7.01067e-06	1.49042e-05	1.41241e-05	1.06504e-05	1.48799e-05	1.47974e-05	1.21878e-05	1.784e-05	7.41636e-06	1.22707e-05	9.42668e-06	1.38712e-05	1.24287e-05	0.292726	0.316697	0.302826	0.38681	0.226985	0.482554	0.457299	0.34483	0.48177	0.479098	0.394606	0.577609	0.24012	0.39729	0.305209	0.44911	0.402406	671.652	731.756	751.453	903.229	504.104
A4H3X7	A4H3X7	Uncharacterized protein	LBRM_04_0620			Rab guanyl-nucleotide exchange factor activity [GO:0017112]	10	10	10	168.14	6.31301e-06	3.2885e-06	6.28174e-06	6.24762e-06	5.02594e-06	1.65792e-05	1.33998e-05	8.48826e-06	6.79056e-06	5.69066e-06	8.94939e-06	4.03097e-06	6.37728e-06	8.11494e-06	5.43136e-06	1.01897e-05	6.86814e-06	0.0375461	0.0195581	0.0373602	0.0371572	0.0298914	0.0986037	0.0796942	0.0504833	0.0403863	0.0338447	0.0532258	0.0239739	0.0379284	0.048263	0.0323026	0.0606025	0.0408478	86.1486	45.1907	92.7079	86.7649	66.3847
A4H3X8	A4H3X8	Putative spermidine synthase (EC 2.5.1.16)	LBRM_04_0630	polyamine biosynthetic process [GO:0006596]		spermidine synthase activity [GO:0004766]	20	20	20	33.233	0.000233559	0.000270284	0.000333413	0.000264874	0.00026486	0.000220452	0.000209909	0.000203963	0.000221975	0.000242511	0.000319535	0.000376321	0.000276643	0.000352038	0.000273398	0.000219762	0.000331134	7.02791	8.13299	10.0326	7.9702	7.96978	6.63352	6.31628	6.13737	6.67937	7.2973	9.615	11.3237	8.32434	10.593	8.22669	6.61277	9.96402	16125.4	18792	24895.5	18611	17699.8
A4H3X9	A4H3X9	Uncharacterized protein	LBRM_04_0640		integral component of membrane [GO:0016021]		12	12	12	29.733	8.48004e-05	0.000116182	0.000121895	8.24805e-05	0.000120409	0.000116521	0.000124646	0.000158605	0.000163206	0.00023076	0.00013297	0.000124587	0.00010853	0.000123606	0.000105153	0.000158748	0.000122423	2.85206	3.90752	4.09964	2.77404	4.04967	3.91892	4.19218	5.33432	5.48904	7.76109	4.47212	4.1902	3.65016	4.15721	3.53659	5.33911	4.11742	6543.99	9028.67	10173.1	6477.58	8993.78
A4H3Y0	A4H3Y0	Uncharacterized protein	LBRM_04_0650		integral component of membrane [GO:0016021]		15	15	15	23.224	0.000304438	0.000314632	0.000302159	0.000311121	0.000331817	0.000376609	0.000406073	0.000382564	0.000383974	0.000412004	0.000420992	0.000392277	0.000366028	0.000294684	0.000312833	0.000392245	0.000368495	13.1088	13.5477	13.0107	13.3965	14.2877	16.2164	17.4851	16.4728	16.5335	17.7405	18.1274	16.891	15.7608	12.6888	13.4703	16.8896	15.867	30077.8	31303.2	32285.5	31281.8	31731
A4H3Y3	A4H3Y3	Uncharacterized protein (Fragment)	LBRM_04_0680				23	23	23	62.418	3.57458e-05	4.05816e-05	3.96148e-05	4.74701e-05	4.21874e-05	6.95858e-05	0.000114407	0.000101471	0.000110477	7.78723e-05	6.51809e-05	7.29162e-05	4.38287e-05	7.15903e-05	4.11199e-05	9.47626e-05	6.3379e-05	0.572684	0.650158	0.63467	0.760519	0.675885	1.11484	1.83292	1.62568	1.76995	1.24759	1.04426	1.16819	0.702181	1.14695	0.658783	1.5182	1.0154	1314.01	1502.25	1574.91	1775.87	1501.05
A4H3Y4	A4H3Y4	Uncharacterized protein	LBRM_04_0700				9	9	9	26.474	1.93832e-05	2.25784e-05	1.74475e-05	1.9135e-05	2.54606e-05	2.28104e-05	2.77445e-05	2.40136e-05	2.23165e-05	2.59749e-05	1.96917e-05	2.593e-05	1.88412e-05	1.45738e-05	2.08009e-05	2.4572e-05	1.97592e-05	0.732159	0.852852	0.659044	0.722784	0.961721	0.861615	1.04799	0.907062	0.842957	0.981149	0.743812	0.979451	0.711688	0.550494	0.785712	0.928155	0.746361	1679.92	1970.59	1635.39	1687.75	2135.85
A4H3Y5	A4H3Y5	Uncharacterized protein	LBRM_04_0710				11	11	11	62.887	1.90405e-05	2.21391e-05	3.04861e-05	2.38399e-05	1.87492e-05	2.32399e-05	2.70365e-05	2.56543e-05	2.72634e-05	2.48206e-05	2.65704e-05	2.4165e-05	1.55012e-05	3.76152e-05	2.2851e-05	2.56029e-05	2.59629e-05	0.302773	0.352046	0.484776	0.379091	0.298141	0.36955	0.429921	0.407943	0.43353	0.394686	0.42251	0.38426	0.246494	0.598139	0.363365	0.407126	0.412851	694.705	813.433	1202.96	885.205	662.131
A4H3Y6	A4H3Y6	Uncharacterized protein	LBRM_04_0720				8	8	8	17.264	1.27974e-05	1.11507e-05	1.23312e-05	1.23463e-05	1.43026e-05	2.80004e-05	1.4111e-05	1.85674e-05	1.93392e-05	3.6051e-05	1.5446e-05	1.184e-05	1.27557e-05	1.30665e-05	1.25856e-05	2.32138e-05	1.32771e-05	0.741275	0.645895	0.714273	0.715147	0.828463	1.62189	0.817364	1.0755	1.1202	2.08822	0.894692	0.68582	0.738863	0.756863	0.729011	1.34464	0.769059	1700.84	1492.4	1772.44	1669.92	1839.91
A4H3Y7	A4H3Y7	Putative chaperone protein DNAj	LBRM_04_0730	protein folding [GO:0006457]; response to heat [GO:0009408]		ATP binding [GO:0005524]; heat shock protein binding [GO:0031072]; metal ion binding [GO:0046872]; unfolded protein binding [GO:0051082]	26	26	26	50.42	0.000142065	0.00013311	0.000139663	0.000132984	0.000129986	9.82709e-05	0.000113449	8.54785e-05	9.03199e-05	0.000119774	0.000145933	0.000170085	0.000147175	0.000136227	0.000135562	0.000101458	0.000149855	2.81764	2.64003	2.76999	2.63752	2.57806	1.94905	2.25009	1.69533	1.79135	2.37552	2.89435	3.37336	2.91899	2.70185	2.68865	2.01227	2.97214	6464.99	6100.01	6873.63	6158.81	5725.52
A4H3Y8	A4H3Y8	Putative 60S ribosomal protein L10	LBRM_04_0740 LBRM_04_0950	translation [GO:0006412]	ribosome [GO:0005840]	structural constituent of ribosome [GO:0003735]	26	26	26	24.613	0.00231459	0.00230355	0.00217427	0.00227262	0.00224976	0.00174259	0.00204366	0.00190522	0.00191751	0.00173371	0.00205243	0.0018983	0.00154219	0.00220058	0.00226296	0.00186854	0.00192338	94.0392	93.5908	88.3383	92.3343	91.4055	70.7998	83.0317	77.4072	77.9062	70.4387	83.388	77.126	62.6575	89.4073	91.9416	75.9167	78.1447	215771	216250	219209	215607	202999
A4H3Y9	A4H3Y9	Nascent polypeptide associated complex subunit-like protein, copy 1	LBRM_04_0750		nascent polypeptide-associated complex [GO:0005854]		9	9	9	18.5	0.000822333	0.000845677	0.00104939	0.000807132	0.000717485	0.00059749	0.000523331	0.000632688	0.0005981	0.000550716	0.000743706	0.00088677	0.000897174	0.00051943	0.000848404	0.000580465	0.00076177	44.4505	45.7123	56.7239	43.6288	38.783	32.2967	28.2882	34.1994	32.3297	29.7684	40.2003	47.9335	48.4959	28.0773	45.8597	31.3765	41.1768	101990	105622	140758	101876	86131.8
A4H3Z0	A4H3Z0	Putative heat shock protein	LBRM_04_0760		integral component of membrane [GO:0016021]		13	13	13	63.369	4.72606e-05	4.70019e-05	3.5639e-05	4.71923e-05	5.48536e-05	3.73185e-05	4.64268e-05	4.36982e-05	4.74715e-05	5.47812e-05	2.33347e-05	2.01543e-05	1.70155e-05	7.98722e-05	4.63895e-05	4.59392e-05	3.50942e-05	0.7458	0.741717	0.562404	0.744722	0.865622	0.588908	0.732642	0.689583	0.749128	0.864479	0.368236	0.318047	0.268514	1.26043	0.732053	0.724948	0.553807	1711.22	1713.8	1395.59	1738.98	1922.43
A4H3Z1	A4H3Z1	Uncharacterized protein	LBRM_04_0770				21	21	21	126.93	3.35749e-05	2.95793e-05	2.01432e-05	1.62924e-05	2.04658e-05	1.34018e-05	1.84402e-05	2.33464e-05	1.97065e-05	1.95393e-05	1.64265e-05	2.27347e-05	2.18145e-05	2.68761e-05	2.40111e-05	1.88868e-05	2.19629e-05	0.264515	0.233036	0.158695	0.128358	0.161237	0.105584	0.145278	0.183931	0.155255	0.153937	0.129414	0.179112	0.171862	0.211739	0.189168	0.148797	0.173032	606.923	538.45	393.796	299.725	358.085
A4H3Z2	A4H3Z2	Pescadillo homolog	LbrM04_V2.0780 LbrM_04_0780	maturation of 5.8S rRNA from tricistronic rRNA transcript (SSU-rRNA, 5.8S rRNA, LSU-rRNA) [GO:0000466]; maturation of LSU-rRNA from tricistronic rRNA transcript (SSU-rRNA, 5.8S rRNA, LSU-rRNA) [GO:0000463]	nucleolus [GO:0005730]; nucleoplasm [GO:0005654]; preribosome, large subunit precursor [GO:0030687]	ribonucleoprotein complex binding [GO:0043021]	38	38	38	77.266	0.0001786	0.000246805	0.000148718	0.000157992	0.000165135	0.000167195	0.000150625	0.000135109	0.000131332	0.000181231	0.000206875	0.000170271	0.000211944	0.000180731	0.00017945	0.000153098	0.000192455	2.3115	3.19423	1.92475	2.04478	2.13722	2.16389	1.94943	1.74863	1.69974	2.34555	2.67743	2.2037	2.74305	2.33908	2.3225	1.98145	2.49082	5303.67	7380.54	4776.2	4774.72	4746.48
A4H3Z3	A4H3Z3	Uncharacterized protein (Fragment)	LBRM_04_0790				34	34	34	123.9	3.47312e-05	3.72127e-05	3.84706e-05	3.73849e-05	2.25365e-05	3.92271e-05	5.80631e-05	4.67106e-05	5.19456e-05	5.4611e-05	6.49056e-05	9.10416e-05	8.26149e-05	0.000100586	3.40672e-05	5.01115e-05	8.4787e-05	0.280316	0.300344	0.310497	0.301734	0.181892	0.316603	0.468629	0.377003	0.419254	0.440766	0.523855	0.734799	0.666787	0.811833	0.274957	0.404451	0.684318	643.179	693.972	770.487	704.572	403.959
A4H3Z4	A4H3Z4	Tyrosine phospatase-like protein (EC 3.1.3.48)	LBRM_04_0800			protein tyrosine phosphatase activity [GO:0004725]	9	9	9	85.922	6.91016e-06	5.36922e-06	1.98952e-05	8.8252e-06	2.86788e-06	7.24014e-06	9.92179e-06	4.54269e-06	7.47632e-06	8.58029e-06	7.13774e-06	7.3254e-06	5.8119e-06	1.80123e-05	8.77353e-06	7.55225e-06	9.57184e-06	0.0804237	0.0624895	0.231549	0.102712	0.0333778	0.0842641	0.115474	0.0528699	0.0870128	0.0998614	0.0830723	0.0852564	0.0676416	0.209636	0.10211	0.0878965	0.111402	184.53	144.388	574.582	239.84	74.1275
A4H3Z5	A4H3Z5	Putative serine peptidase, Clan S-, family S54	LBRM_04_0810		integral component of membrane [GO:0016021]	serine-type endopeptidase activity [GO:0004252]	5	5	5	32.211	2.66109e-05	2.57161e-05	2.49794e-05	2.62482e-05	2.60659e-05	9.78749e-07	0	1.49829e-06	1.06521e-06	1.43836e-06	0	1.11394e-06	0	0	2.59241e-05	9.96122e-07	2.78485e-07	0.826144	0.798364	0.775493	0.814883	0.809225	0.0303855	0	0.0465149	0.0330698	0.0446543	0	0.0345826	0	0	0.804822	0.0309249	0.00864566	1895.57	1844.69	1924.36	1902.81	1797.18
A4H3Z6	A4H3Z6	Uncharacterized protein	LBRM_04_0820				7	7	7	35.765	9.58611e-06	2.08824e-05	1.58152e-05	3.23237e-05	1.54107e-05	9.70598e-06	1.11283e-05	1.59058e-05	1.05373e-05	1.00105e-05	8.82776e-06	1.20622e-05	1.53728e-05	8.99686e-06	1.88036e-05	1.14576e-05	1.13149e-05	0.26803	0.583877	0.442197	0.903779	0.430889	0.271382	0.311151	0.444731	0.294627	0.279896	0.246827	0.337262	0.429829	0.251555	0.525755	0.320357	0.316368	614.989	1349.1	1097.3	2110.39	956.946
A4H3Z7	A4H3Z7	Uncharacterized protein	LBRM_04_0830				6	6	6	34.853	1.85805e-06	3.38793e-06	6.30633e-06	2.6858e-06	7.24138e-06	5.4082e-06	4.33315e-06	6.34274e-06	5.69694e-06	5.46911e-06	4.68467e-06	5.03391e-06	5.6015e-06	1.34475e-06	4.2959e-06	5.45003e-06	4.16621e-06	0.0533111	0.0972064	0.180941	0.0770608	0.207769	0.155172	0.124326	0.181985	0.163456	0.156919	0.134412	0.144433	0.160718	0.0385835	0.123258	0.156372	0.119537	122.321	224.604	448.998	179.943	461.427
A4H3Z8	A4H3Z8	Uncharacterized protein	LBRM_04_0840				4	4	4	27.449	2.84185e-06	4.95249e-06	0	1.88182e-06	1.62562e-06	1.12398e-08	7.07601e-07	7.30477e-07	7.00091e-06	1.91172e-06	0	1.5877e-06	1.71283e-06	1.67567e-06	2.26036e-06	2.07239e-06	1.24405e-06	0.103532	0.180425	0	0.0685569	0.0592233	0.000409478	0.0257788	0.0266122	0.255051	0.0696463	0	0.0578418	0.0624005	0.0610467	0.0823474	0.0754996	0.0453223	237.552	416.888	0	160.085	131.527
A4H3Z9	A4H3Z9	Uncharacterized protein	LBRM_04_0850				20	20	20	128.19	1.65037e-05	1.49836e-05	1.63402e-05	1.63898e-05	1.46127e-05	1.24784e-05	1.17669e-05	1.35253e-05	1.19879e-05	1.20407e-05	8.85705e-06	7.74173e-06	5.62236e-06	8.95419e-06	1.5766e-05	1.23598e-05	7.79383e-06	0.128744	0.116886	0.127468	0.127856	0.113992	0.0973432	0.0917923	0.10551	0.093517	0.0939285	0.0690931	0.0603926	0.0438596	0.0698509	0.122989	0.0964181	0.0607991	295.4	270.075	316.308	298.553	253.162
A4H401	A4H401	Uncharacterized protein	LBRM_04_0870				4	4	4	16.569	7.89931e-06	1.20267e-05	1.75749e-05	8.69545e-06	9.11361e-06	5.00093e-05	4.86483e-05	4.6726e-05	5.43316e-05	3.6772e-05	3.5775e-05	4.46955e-05	1.5739e-05	4.47872e-05	1.1062e-05	4.72974e-05	3.52492e-05	0.476752	0.725853	1.06071	0.524802	0.55004	3.01824	2.9361	2.82008	3.27911	2.21932	2.15916	2.69754	0.949905	2.70307	0.667632	2.85457	2.12742	1093.9	1677.15	2632.12	1225.45	1221.56
A4H402	A4H402	Putative ubiquitin-conjugating enzyme e2 (EC 6.3.2.19)	LBRM_04_0880			ATP binding [GO:0005524]; ligase activity [GO:0016874]; transferase activity [GO:0016740]	13	13	13	17.041	0.000662125	0.000647578	0.00057506	0.000614049	0.000761428	0.000520354	0.000625613	0.000624863	0.000681008	0.000582333	0.000687321	0.000654051	0.000614572	0.000685093	0.000652048	0.000606834	0.000660259	38.8548	38.0012	33.7457	36.0336	44.6821	30.5354	36.7122	36.6682	39.9629	34.1725	40.3334	38.381	36.0643	40.2026	38.2635	35.6102	38.7453	89151.4	87805.1	83738.7	84141.2	99233
A4H403	A4H403	Uncharacterized protein	LBRM_04_0890				32	32	32	79.762	3.35813e-05	3.28761e-05	3.37669e-05	3.41339e-05	2.12245e-05	9.55013e-05	0.000109954	9.92569e-05	9.55311e-05	0.000122317	7.93032e-05	8.13088e-05	9.28911e-05	6.78153e-05	3.11165e-05	0.000104512	8.03296e-05	0.421019	0.412177	0.423345	0.427947	0.266097	1.19733	1.37853	1.24441	1.1977	1.53353	0.994248	1.01939	1.1646	0.850221	0.390117	1.3103	1.00712	966.018	952.372	1050.52	999.288	590.966
A4H405	A4H405	Uncharacterized protein	LBRM_04_0910	regulation of protein secretion [GO:0050708]	cytoplasm [GO:0005737]		23	23	23	84.717	6.09527e-05	6.1938e-05	5.6331e-05	8.49724e-05	5.12816e-05	4.82463e-05	6.63304e-05	6.89126e-05	5.21537e-05	4.30679e-05	5.39516e-05	5.95858e-05	7.24063e-05	9.46104e-05	6.30951e-05	5.57422e-05	7.01385e-05	0.719486	0.731116	0.664932	1.00301	0.605328	0.5695	0.782964	0.813445	0.615622	0.508374	0.636845	0.703351	0.854685	1.11678	0.744775	0.657981	0.827916	1650.84	1689.31	1650.01	2342.11	1344.35
A4H407	A4H407	Uncharacterized protein	LBRM_04_0930				14	14	14	68.255	1.26141e-05	1.27963e-05	9.93376e-06	2.05087e-05	1.40893e-05	1.32557e-05	1.5033e-05	1.36764e-05	1.7407e-05	1.62561e-05	1.42993e-05	1.31942e-05	1.12906e-05	1.22318e-05	1.39884e-05	1.51256e-05	1.2754e-05	0.184808	0.187478	0.145539	0.300472	0.206421	0.194208	0.220247	0.200372	0.255029	0.238167	0.209498	0.193307	0.165417	0.179208	0.204944	0.221605	0.186857	424.038	433.185	361.15	701.624	458.434
A4H408	A4H408	Uncharacterized protein	LBRM_04_0940	Arp2/3 complex-mediated actin nucleation [GO:0034314]	early endosome [GO:0005769]; WASH complex [GO:0071203]	alpha-tubulin binding [GO:0043014]	13	13	13	86.55	7.65033e-06	5.84266e-06	9.83027e-06	9.04175e-06	6.8996e-06	1.36946e-05	9.3788e-06	1.33158e-05	2.27713e-05	1.74703e-05	1.21312e-05	1.56485e-05	1.12715e-05	1.35231e-05	7.85292e-06	1.53262e-05	1.31436e-05	0.0883921	0.0675061	0.113579	0.104468	0.0797181	0.158228	0.108363	0.153851	0.2631	0.201852	0.140164	0.180803	0.130231	0.156246	0.0907328	0.177079	0.151861	202.813	155.979	281.842	243.942	177.043
A4H410	A4H410	Putative adenylate kinase (EC 2.7.4.3)	LBRM_04_0960			adenylate kinase activity [GO:0004017]; ATP binding [GO:0005524]	17	17	17	22.738	0.000174194	0.000157476	0.000195171	0.000160286	0.00016608	0.000119603	0.000105119	0.000101676	9.96123e-05	9.56261e-05	0.000163106	0.000149721	9.76898e-05	9.64682e-05	0.000170641	0.000104327	0.000126746	7.66091	6.92569	8.58346	7.04927	7.30406	5.26004	4.62305	4.47164	4.38087	4.20557	7.17329	6.58462	4.29632	4.2426	7.50468	4.58823	5.57421	17577.8	16002.4	21299.6	16460.6	16221.3
A4H411	A4H411	Uncharacterized protein	LBRM_04_0970				5	5	5	54.478	2.18775e-06	1.56384e-05	1.26325e-05	2.03887e-05	1.37369e-05	1.0473e-05	3.17136e-06	1.75931e-06	5.65661e-06	9.81595e-06	1.14235e-05	4.76862e-06	1.09579e-05	1.71272e-05	1.29168e-05	6.17525e-06	1.10693e-05	0.0401583	0.287059	0.231882	0.374255	0.252156	0.192243	0.0582136	0.0322939	0.103833	0.180182	0.20969	0.087533	0.201144	0.314387	0.237102	0.113353	0.203189	92.1423	663.275	575.407	873.914	560.004
A4H412	A4H412	Uncharacterized protein	LBRM_04_0980				4	4	4	46.052	8.73321e-06	6.70344e-06	1.25235e-06	8.48836e-07	1.74269e-06	1.00956e-06	1.23872e-06	2.2937e-06	4.18929e-07	1.06023e-06	5.08884e-07	2.01041e-06	1.83099e-06	6.11888e-07	3.85611e-06	1.20423e-06	1.24054e-06	0.189638	0.145562	0.0271943	0.0184321	0.0378417	0.0219222	0.0268984	0.0498066	0.00909688	0.0230224	0.0110502	0.0436551	0.0397592	0.0132869	0.0837337	0.0261493	0.0269379	435.119	336.335	67.4817	43.0404	84.0414
A4H413	A4H413	Uncharacterized protein	LBRM_04_0990				5	5	5	134.2	1.85986e-06	1.31878e-06	1.02729e-06	1.69664e-06	2.15685e-06	0	1.2253e-06	7.5073e-07	7.63838e-07	9.7724e-07	1.10551e-06	7.27487e-07	1.64522e-06	2.45309e-06	1.61188e-06	7.43422e-07	1.48283e-06	0.0138588	0.009827	0.00765494	0.0126426	0.0160719	0	0.0091304	0.00559412	0.00569179	0.00728196	0.00823778	0.00542091	0.0122594	0.0182793	0.0120111	0.00553965	0.0110494	31.7988	22.7061	18.9955	29.5215	35.6936
A4H414	A4H414	Uncharacterized protein	LBRM_04_1000				21	21	21	32.591	0.000131053	0.000155152	0.000155426	0.000127313	0.000180322	0.000173294	0.000200339	0.000206531	0.000194414	0.00017278	0.000196464	0.000207816	0.000166858	0.000245006	0.000149853	0.000189472	0.000204036	4.02114	4.76058	4.76899	3.90637	5.53288	5.31723	6.14706	6.33705	5.96527	5.30146	6.02816	6.37647	5.11975	7.51761	4.59799	5.81361	6.2605	9226.4	10999.7	11834.1	9121.66	12287.8
A4H415	A4H415	Putative chloride channel protein	LBRM_04_1010		integral component of membrane [GO:0016021]	voltage-gated chloride channel activity [GO:0005247]	20	20	20	128.77	1.96441e-05	4.00236e-05	2.44653e-05	2.66111e-05	1.84308e-05	1.90926e-05	2.38501e-05	2.03738e-05	2.04485e-05	1.79073e-05	1.20814e-05	1.57065e-05	2.28197e-05	1.08976e-05	2.5835e-05	2.03345e-05	1.53763e-05	0.152552	0.310814	0.189993	0.206656	0.14313	0.148269	0.185215	0.158219	0.158798	0.139065	0.0938218	0.121973	0.177213	0.0846284	0.200629	0.157913	0.119409	350.026	718.164	471.46	482.557	317.872
A4H416	A4H416	Uncharacterized protein	LBRM_04_1020	cleavage involved in rRNA processing [GO:0000469]	nucleolus [GO:0005730]		4	4	4	25.778	6.57165e-06	1.08682e-05	1.74769e-06	8.22055e-06	9.46996e-06	7.53499e-06	9.0998e-06	1.28558e-05	8.41737e-06	1.06316e-05	1.10536e-05	1.1999e-05	1.08771e-05	2.61592e-06	7.37561e-06	9.70791e-06	9.1364e-06	0.254932	0.421606	0.0677977	0.318898	0.367366	0.292303	0.353006	0.498711	0.326533	0.412427	0.4288	0.465474	0.421953	0.101479	0.28612	0.376596	0.354426	584.936	974.158	168.238	744.65	815.87
A4H417	A4H417	Uncharacterized protein	LBRM_04_1030		integral component of membrane [GO:0016021]		10	10	10	30.726	6.67021e-05	4.33509e-05	6.12701e-05	5.45449e-05	4.07711e-05	2.89662e-05	2.91289e-05	2.80658e-05	3.09388e-05	2.00087e-05	4.09705e-05	2.22783e-05	2.65882e-05	3.34675e-05	5.33278e-05	2.74217e-05	3.08261e-05	2.17087	1.41089	1.99408	1.7752	1.32693	0.942725	0.948023	0.913421	1.00693	0.651197	1.33341	0.725063	0.865331	1.08922	1.73559	0.892458	1.00326	4981	3259.98	4948.24	4145.23	2946.92
A4H418	A4H418	Acyltransferase-like protein, copy 1	LBRM_04_1040			transferase activity, transferring acyl groups [GO:0016746]	11	3	3	27.03	9.03662e-06	9.48853e-06	7.5609e-06	1.11559e-05	5.92565e-06	0	7.17235e-06	7.33137e-06	0	6.32801e-06	0	7.77633e-07	8.33584e-07	4.96099e-07	8.63352e-06	4.16635e-06	5.26829e-07	0.334318	0.351037	0.279723	0.412722	0.219225	0	0.265348	0.271231	0	0.234111	0	0.0287693	0.0308392	0.0183536	0.319405	0.154138	0.0194905	767.084	811.102	694.122	963.737	486.869
A4H419	A4H419	Acyltransferase-like protein, copy 1	LBRM_04_1050		integral component of membrane [GO:0016021]	transferase activity, transferring acyl groups [GO:0016746]	21	21	6	38.449	0.00013534	0.000151101	0.000131141	0.000123938	0.000128467	0.000255223	0.000127044	0.00023878	0.000130186	0.000124027	0.000223287	0.00021651	0.000221788	0.000117152	0.000133997	0.000175052	0.000194684	3.51998	3.92989	3.41077	3.22345	3.34122	6.63796	3.30422	6.21031	3.38595	3.22575	5.80735	5.6311	5.76838	3.04696	3.48506	4.55284	5.06345	8076.52	9080.37	8463.71	7526.99	7420.4
A4H420	A4H420	Acyltransferase-like protein, copy 2	LBRM_04_1060		integral component of membrane [GO:0016021]	transferase activity, transferring acyl groups [GO:0016746]	21	6	6	39.803	1.07801e-05	1.00982e-05	1.62582e-05	1.40591e-05	1.89679e-05	8.15892e-06	8.20385e-06	9.29763e-06	5.76115e-06	6.38634e-06	2.24803e-05	1.88443e-05	3.34233e-06	2.62477e-06	1.40327e-05	7.56158e-06	1.18229e-05	0.270836	0.253705	0.408467	0.353218	0.476544	0.204983	0.206111	0.233591	0.144742	0.160449	0.56479	0.47344	0.0839717	0.0659441	0.352554	0.189975	0.297037	621.427	586.207	1013.6	824.791	1058.34
A4H421	A4H421	Uncharacterized protein	LBRM_04_1070				8	8	8	49.681	7.33919e-06	1.0924e-05	9.7377e-06	6.41002e-06	9.408e-06	9.22206e-06	6.63436e-06	6.17728e-06	6.96469e-06	7.5857e-06	7.55168e-06	6.23128e-06	0.000137551	9.14645e-06	8.76378e-06	7.31682e-06	4.01201e-05	0.147726	0.219882	0.196005	0.129024	0.189368	0.185626	0.133539	0.124339	0.140188	0.152688	0.152003	0.125426	2.76869	0.184104	0.176401	0.147276	0.807556	338.954	508.057	486.378	301.28	420.561
A4H423	A4H423	Uncharacterized protein	LBRM_04_1090				25	25	25	86.185	5.27233e-05	6.22378e-05	6.10651e-05	5.85435e-05	5.27806e-05	5.34381e-05	5.10434e-05	4.96464e-05	5.63632e-05	5.99206e-05	6.35642e-05	6.54024e-05	7.88917e-05	6.92276e-05	5.74701e-05	5.40823e-05	6.92715e-05	0.611745	0.722142	0.708536	0.679277	0.612411	0.620039	0.592254	0.576044	0.65398	0.695256	0.737532	0.75886	0.915377	0.803244	0.666822	0.627515	0.803753	1403.63	1668.57	1758.21	1586.16	1360.08
A4H424	A4H424	Uncharacterized protein	LBRM_04_1100				6	6	6	140.46	1.37488e-06	7.04123e-07	7.37851e-07	3.63767e-07	9.06622e-07	1.90642e-06	3.01265e-06	0	1.75747e-07	2.77273e-06	7.71685e-07	3.45838e-06	3.22655e-06	4.13929e-06	8.17449e-07	1.57351e-06	2.89898e-06	0.00978843	0.00501298	0.0052531	0.00258982	0.00645466	0.0135727	0.0214484	0	0.00125122	0.0197404	0.00549398	0.0246218	0.0229713	0.0294695	0.0058198	0.0112025	0.0206391	22.4593	11.5829	13.0354	6.04743	14.3349
A4H425	A4H425	Uncharacterized protein	LBRM_04_1110				5	5	5	12.742	5.28618e-05	8.06645e-06	2.99283e-06	4.94665e-06	6.42419e-06	3.83712e-06	1.39288e-05	8.79232e-06	5.80918e-06	3.78284e-06	1.43581e-05	7.5407e-06	5.16336e-06	6.00142e-06	1.50584e-05	7.23005e-06	8.26589e-06	4.14862	0.63306	0.234879	0.388216	0.504174	0.301139	1.09314	0.690027	0.455908	0.29688	1.12683	0.591799	0.405224	0.470995	1.18179	0.567419	0.648712	9518.91	1462.74	582.845	906.514	1119.7
A4H426	A4H426	Uncharacterized protein	LBRM_04_1130				10	9	9	78.681	5.20308e-06	5.73343e-06	6.34595e-06	5.71629e-06	6.74655e-06	4.05864e-06	3.28901e-06	6.69794e-06	5.51124e-06	6.29472e-06	1.21915e-05	1.36698e-05	1.17649e-05	1.81614e-05	5.94906e-06	5.17031e-06	1.39469e-05	0.0661288	0.0728693	0.0806542	0.0726515	0.0857456	0.0515835	0.0418019	0.0851278	0.0700454	0.080003	0.154949	0.173737	0.149526	0.230823	0.0756099	0.0657123	0.177259	151.731	168.371	200.141	169.647	190.43
A4H427	A4H427	Putative cytochrome c oxidase assembly factor (EC 1.9.3.1)	LBRM_04_1140	cellular copper ion homeostasis [GO:0006878]; copper ion transport [GO:0006825]; respiratory chain complex IV assembly [GO:0008535]	integral component of membrane [GO:0016021]; mitochondrial inner membrane [GO:0005743]	copper ion binding [GO:0005507]; cytochrome-c oxidase activity [GO:0004129]	9	9	9	33.552	3.99491e-05	3.3348e-05	4.34574e-05	3.53598e-05	3.80529e-05	4.28118e-05	3.43983e-05	2.78714e-05	3.71645e-05	4.7977e-05	2.42792e-05	2.6237e-05	3.16278e-05	2.65229e-05	3.80334e-05	3.80446e-05	2.71667e-05	1.19066	0.993921	1.29523	1.05388	1.13415	1.27598	1.02522	0.830693	1.10767	1.42993	0.72363	0.781981	0.942651	0.790501	1.13357	1.1339	0.809691	2731.94	2296.54	3214.06	2460.89	2518.79
A4H428	A4H428	Uncharacterized protein	LBRM_04_1150				9	9	9	31.991	1.49125e-05	1.51293e-05	2.00912e-05	1.27212e-05	1.92389e-05	3.21906e-05	1.88229e-05	2.46562e-05	2.52781e-05	3.35802e-05	4.18664e-05	3.55175e-05	2.3031e-05	2.89742e-05	1.64186e-05	2.69056e-05	3.23473e-05	0.466148	0.472925	0.628028	0.39765	0.601384	1.00624	0.58838	0.770723	0.790162	1.04968	1.30869	1.11023	0.719922	0.905699	0.513227	0.841036	1.01114	1069.57	1092.74	1558.43	928.543	1335.59
A4H430	A4H430	Putative fructose-1,6-bisphosphatase, cytosolic (EC 3.1.3.11)	LBRM_04_1170	carbohydrate metabolic process [GO:0005975]		fructose 1,6-bisphosphate 1-phosphatase activity [GO:0042132]	23	23	23	38.903	0.000277051	0.000266327	0.000277266	0.000273862	0.000286817	0.000287643	0.000318821	0.00027181	0.000360473	0.000268211	0.000380599	0.000426578	0.000372287	0.000407205	0.000276265	0.000301392	0.000396667	7.12158	6.84593	7.12711	7.03961	7.37262	7.39386	8.19527	6.98685	9.26594	6.89435	9.78329	10.9652	9.56963	10.4672	7.10137	7.74726	10.1963	16340.3	15818.1	17685.7	16438	16373.6
A4H431	A4H431	31-O-demethyl-FK506 methyltransferase	LBRM_04_1180		integral component of membrane [GO:0016021]	methyltransferase activity [GO:0008168]	6	6	6	39.426	1.86507e-06	3.25021e-06	3.9748e-06	4.61783e-06	3.32588e-06	9.20903e-06	7.15182e-06	9.65028e-06	6.02081e-06	5.79079e-06	3.50868e-06	4.47779e-06	5.31323e-06	8.08281e-06	3.40676e-06	7.56455e-06	5.34563e-06	0.0473057	0.0824382	0.100817	0.117127	0.0843575	0.233578	0.181398	0.244769	0.152712	0.146877	0.0889941	0.113575	0.134765	0.205012	0.0864089	0.191867	0.135586	108.542	190.481	250.173	273.499	187.347
A4H432	A4H432	Putative RNA-binding protein	LBRM_04_1190			RNA binding [GO:0003723]	11	11	11	35.198	0.000485554	0.000365418	0.000502307	0.000432682	0.000441832	0.000679812	0.000522515	0.00054431	0.000545474	0.000541954	0.000460859	0.000539175	0.000447162	0.000502472	0.000445559	0.000566813	0.000487417	13.7949	10.3818	14.2709	12.2928	12.5528	19.3139	14.845	15.4642	15.4973	15.3973	13.0933	15.3183	12.7042	14.2756	12.6586	16.1036	13.8479	31652.1	23988	35412.7	28704.6	27878
A4H433	A4H433	Uncharacterized protein	LBRM_04_1200				42	42	42	254.95	3.80938e-05	2.88004e-05	3.30137e-05	2.85562e-05	3.21024e-05	3.88669e-05	3.79753e-05	3.75327e-05	4.65237e-05	4.19865e-05	4.6181e-05	4.22733e-05	4.63589e-05	7.02213e-05	3.21133e-05	4.0577e-05	5.12586e-05	0.149417	0.112965	0.129491	0.112007	0.125916	0.152449	0.148952	0.147216	0.182482	0.164685	0.181137	0.16581	0.181835	0.275432	0.125959	0.159157	0.201054	342.833	261.015	321.327	261.545	279.643
A4H434	A4H434	Putative tRNA nucleotidyltransferase (EC 2.7.7.25)	LBRM_04_1210	RNA processing [GO:0006396]		RNA binding [GO:0003723]; tRNA adenylyltransferase activity [GO:0004810]	22	22	22	57.892	8.82082e-05	6.26088e-05	5.98458e-05	8.98847e-05	6.29427e-05	6.97902e-05	6.4709e-05	6.33199e-05	6.51497e-05	4.63974e-05	5.79783e-05	7.10817e-05	5.87537e-05	8.21836e-05	7.2698e-05	6.18732e-05	6.74993e-05	1.52367	1.08148	1.03375	1.55263	1.08724	1.20552	1.11775	1.09376	1.12537	0.801448	1.00149	1.22783	1.01489	1.4196	1.25575	1.06877	1.16595	3496.02	2498.85	2565.21	3625.5	2414.62
A4H435	A4H435	Uncharacterized protein	LBRM_04_1220				8	8	8	20.601	2.66138e-05	2.95048e-05	1.49298e-05	3.11092e-05	2.1424e-05	2.00091e-05	4.41711e-05	4.39053e-05	4.2291e-05	5.38249e-05	2.59322e-05	2.22637e-05	3.52716e-05	4.22624e-05	2.47163e-05	4.08403e-05	3.14325e-05	1.29187	1.4322	0.724715	1.51008	1.03995	0.971267	2.14413	2.13122	2.05286	2.61273	1.25878	1.08071	1.71213	2.05147	1.19976	1.98244	1.52578	2964.16	3309.23	1798.35	3526.15	2309.59
A4H436	A4H436	Uncharacterized protein	LBRM_04_1230			ATP binding [GO:0005524]; protein serine/threonine kinase activity [GO:0004674]	5	5	5	41.332	6.97941e-06	5.00977e-06	1.1174e-05	1.64483e-06	6.79052e-07	4.97538e-06	1.24017e-06	5.01041e-06	2.88199e-06	4.51082e-06	1.06041e-05	1.35655e-05	3.2768e-06	6.23364e-07	5.09741e-06	3.72375e-06	7.01744e-06	0.168862	0.121208	0.270347	0.0397955	0.0164292	0.120376	0.0300051	0.121224	0.0697277	0.109136	0.25656	0.328207	0.0792799	0.0150819	0.123328	0.0900937	0.169782	387.45	280.062	670.857	92.9253	36.4871
A4H437	A4H437	Uncharacterized protein	LBRM_04_1240				34	34	33	121.43	0.00011756	0.00017235	7.25315e-05	0.00014742	7.35988e-05	0.000108677	5.35965e-05	6.62122e-05	7.80045e-05	6.32701e-05	0.000139246	7.46024e-05	5.72022e-05	0.000106808	0.000116692	7.39521e-05	9.44647e-05	0.968133	1.41934	0.597311	1.21403	0.6061	0.89498	0.441378	0.54527	0.642382	0.521042	1.14672	0.614365	0.471071	0.879582	0.960983	0.609011	0.777934	2221.36	3279.5	1482.21	2834.86	1346.07
A4H438	A4H438	Actin	LBRM_04_1250				17	17	17	20.988	0.000829258	0.000881534	0.000825052	0.00100047	0.000771165	0.00113532	0.00101071	0.00104481	0.00110764	0.0010018	0.000902797	0.000903358	0.000925913	0.000909083	0.000861496	0.00106006	0.000910288	39.5111	42.0018	39.3107	47.6688	36.7431	54.0938	48.1565	49.7815	52.775	47.7319	43.0149	43.0416	44.1163	43.3144	41.0471	50.5077	43.3718	90657.2	97048.8	97548.1	111310	81601.6
A4H439	A4H439	Surface antigen-like protein	LbrM_04_1260				3	2	2	33.387	0	4.68772e-06	1.87533e-05	8.02721e-06	5.37514e-06	0	0	0	0	0	0	0	0	0	7.36867e-06	0	0	0	0.140406	0.561696	0.240429	0.160995	0	0	0	0	0	0	0	0	0	0.220705	0	0	0	324.419	1393.83	561.42	357.548
A4H440;A4H446;A4H3Y2	A4H440;A4H446;A4H3Y2	Surface antigen-like protein	LbrM_04_1270				6	6	3	20.051	0.000193709	0.00017704	0.000279514	0.000190112	0.000164946	0	0	0	1.32963e-07	0	0	0	4.13221e-08	4.06098e-07	0.000201064	2.65926e-08	1.11855e-07	9.66084	8.82948	13.9401	9.48144	8.22633	0	0	0	0.00663123	0	0	0	0.00206085	0.0202533	10.0276	0.00132625	0.00557853	22166.5	20401.3	34592	22139.9	18269.6
A4H442	A4H442	Uncharacterized protein	LbrM_04_1290				2	2	2	134.56	0	0	2.5641e-07	5.38718e-07	4.3281e-07	0	7.91222e-07	5.31191e-07	0	0	0	0	0	0	2.45588e-07	2.64483e-07	0	0	0	0.00190555	0.00400355	0.00321648	0	0.00588007	0.00394761	0	0	0	0	0	0	0.00182512	0.00196554	0	0	0	4.72854	9.34859	7.14337
A4H443	A4H443	Uncharacterized protein	LbrM_04_1300				5	5	5	18.056	7.75469e-06	1.22306e-05	1.54278e-05	9.61375e-06	9.21583e-06	1.18369e-05	1.09446e-05	2.61223e-06	3.28933e-06	2.82054e-06	7.37449e-06	3.57454e-06	5.22918e-06	6.11051e-06	1.08485e-05	6.30072e-06	5.57218e-06	0.42948	0.677369	0.854444	0.532441	0.510403	0.655564	0.606148	0.144674	0.182174	0.156211	0.408423	0.19797	0.289609	0.33842	0.600827	0.348954	0.308605	985.431	1565.12	2120.27	1243.29	1133.54
A4H444	A4H444	Uncharacterized protein	LbrM_04_1320		integral component of membrane [GO:0016021]		2	2	2	27.947	2.15911e-06	7.05429e-07	1.95686e-06	6.66982e-07	1.20555e-06	1.06442e-06	4.89273e-07	6.68796e-07	0	0	0	0	0	0	1.33879e-06	4.44498e-07	0	0.0772574	0.0252417	0.0700206	0.0238659	0.0431368	0.038087	0.0175072	0.0239309	0	0	0	0	0	0	0.0479045	0.015905	0	177.265	58.3231	173.754	55.7287	95.8011
A4H445	A4H445	Surface antigen-like protein	LbrM_04_1330				4	1	1	12.692	9.8805e-07	1.02386e-05	2.42997e-05	2.97487e-06	3.86039e-06	0	0	0	0	0	0	0	0	0	8.47232e-06	0	0	0.0778482	0.806697	1.91457	0.234389	0.30416	0	0	0	0	0	0	0	0	0	0.667532	0	0	178.621	1863.94	4750.93	547.316	675.498
A4H447	A4H447	Uncharacterized protein	LBRM_05_0010				26	26	26	104.86	1.427e-05	1.96597e-05	3.65783e-05	1.40958e-05	1.58425e-05	1.25004e-05	2.25672e-05	2.40299e-05	2.71658e-05	1.16442e-05	3.94864e-05	7.07494e-05	6.16041e-05	2.29893e-05	2.00893e-05	1.95815e-05	4.87073e-05	0.136086	0.187486	0.34883	0.134425	0.151082	0.11921	0.215213	0.229162	0.259068	0.111045	0.376563	0.674703	0.587489	0.219238	0.191582	0.18674	0.464498	312.246	433.202	865.609	313.892	335.533
A4H449	A4H449	Putative ras-like small GTPases	LBRM_05_0030	intracellular protein transport [GO:0006886]; vesicle-mediated transport [GO:0016192]	endoplasmic reticulum [GO:0005783]; Golgi apparatus [GO:0005794]	GTP binding [GO:0005525]	12	12	12	21.702	0.000445614	0.000520775	0.0004702	0.000428672	0.000426928	0.000669873	0.000703653	0.000672581	0.000621447	0.000616254	0.000563917	0.00060871	0.000733349	0.00071242	0.000458438	0.000656762	0.000654599	20.5333	23.9967	21.6662	19.7526	19.6723	30.8669	32.4234	30.9917	28.6355	28.3962	25.9846	28.0486	33.7918	32.8274	21.1242	30.2627	30.1631	47113.2	55446.4	53763.9	46123.9	43689.5
A4H450	A4H450	Putative paraflagellar rod component par4	LBRM_05_0040		motile cilium [GO:0031514]		44	44	44	68.231	0.000295581	0.000328701	0.000393142	0.000321088	0.000278785	0.000382562	0.000325559	0.000333541	0.000296597	0.000383516	0.000237304	0.000234647	0.000201965	0.000236679	0.000323459	0.000344355	0.000227649	4.33206	4.81748	5.76193	4.7059	4.0859	5.60687	4.77142	4.88842	4.34696	5.62085	3.47795	3.439	2.96002	3.46878	4.74065	5.0469	3.33644	9939.8	11131.2	14298	10988.6	9074.23
A4H452	A4H452	Major vault protein	LBRM_05_0060		cytoplasm [GO:0005737]; nucleus [GO:0005634]		48	48	48	93.279	0.000426321	0.00036524	0.000311112	0.000217169	0.000367908	0.000206578	0.000280287	0.000237292	0.000200144	0.000224845	0.000268131	0.000144726	0.000223484	0.000155521	0.00033755	0.000229829	0.000197965	4.57039	3.91557	3.33528	2.32816	3.94417	2.21462	3.00483	2.54389	2.14565	2.41046	2.87451	1.55153	2.39587	1.66727	3.61871	2.46389	2.12229	10486.6	9047.27	8276.39	5436.43	8759.47
A4H453	A4H453	Dynein light chain	LBRM_05_0070	microtubule-based process [GO:0007017]	cytoplasm [GO:0005737]; dynein complex [GO:0030286]; microtubule [GO:0005874]	motor activity [GO:0003774]	5	5	5	10.55	0.000206706	0.00014162	0.000159211	0.000139007	0.000159464	0.000116166	0.000110494	0.000104995	0.000100676	9.76038e-05	7.64653e-05	8.79575e-05	8.57886e-05	0.000106956	0.000161202	0.000105987	8.92919e-05	19.593	13.4237	15.0911	13.1761	15.1151	11.011	10.4733	9.95217	9.54271	9.25154	7.24789	8.3372	8.13162	10.138	15.2798	10.0462	8.46368	44955.6	31016.6	37447.9	30767.1	33568.5
A4H454	A4H454	Uncharacterized protein	LBRM_05_0080	rRNA processing [GO:0006364]			12	12	12	22.067	5.19857e-05	6.33865e-05	6.42383e-05	7.08285e-05	5.27121e-05	3.6225e-05	4.4179e-05	4.27929e-05	5.01657e-05	4.13231e-05	4.76901e-05	6.45263e-05	5.35143e-05	3.03433e-05	6.06302e-05	4.29371e-05	4.90185e-05	2.35581	2.87246	2.91106	3.2097	2.38873	1.64159	2.00204	1.93923	2.27334	1.87262	2.16115	2.92411	2.42508	1.37505	2.74755	1.94576	2.22135	5405.35	6637.06	7223.69	7494.89	5305.05
A4H455	A4H455	Putative NUDIX hydrolase dihydroneopterin triphosphate pyrophosphohydrolase/hydrolase (EC 3.6.1.-)	LBRM_05_0090			hydrolase activity [GO:0016787]	14	14	14	20.059	8.56765e-05	5.42978e-05	6.46892e-05	6.94078e-05	8.3915e-05	6.6719e-05	6.28877e-05	6.63298e-05	6.56839e-05	5.24456e-05	0.000128705	0.000121402	0.00011813	9.38867e-05	7.15973e-05	6.28132e-05	0.000115531	4.27123	2.7069	3.22494	3.46018	4.18341	3.32614	3.13513	3.30674	3.27454	2.61456	6.41633	6.05222	5.88915	4.68053	3.56933	3.13142	5.75956	9800.22	6254.54	8002.59	8079.78	9290.79
A4H456	A4H456	Serine/threonine-protein phosphatase (EC 3.1.3.16)	LBRM_05_0100			DNA binding [GO:0003677]; phosphoprotein phosphatase activity [GO:0004721]	42	42	42	71.782	0.000399781	0.000331313	0.000420707	0.000407418	0.000428441	0.000565118	0.000556574	0.000569703	0.000544267	0.000572019	0.000560989	0.000582236	0.000471346	0.000468421	0.000397532	0.000561536	0.000520748	5.56937	4.61555	5.86089	5.67578	5.96864	7.87269	7.75367	7.93657	7.58222	7.96884	7.81517	8.11118	6.56636	6.5256	5.53805	7.8228	7.25458	12778.8	10664.6	14543.6	13253.4	13255.5
A4H457	A4H457	Uncharacterized protein	LBRM_05_0110				5	5	5	13.891	5.54482e-06	3.45205e-06	5.34141e-06	4.01203e-06	1.89736e-06	2.0134e-06	2.08943e-06	6.88078e-06	6.15668e-06	2.50662e-06	3.08749e-06	4.25836e-06	4.99704e-06	1.26261e-06	4.04953e-06	3.92938e-06	3.40137e-06	0.399166	0.24851	0.384523	0.288822	0.136589	0.144943	0.150416	0.495341	0.443213	0.180449	0.222266	0.306556	0.359732	0.0908938	0.291522	0.282873	0.244862	915.877	574.203	954.18	674.421	303.346
A4H458	A4H458	Uncharacterized protein	LBRM_05_0120				6	6	6	37.673	1.75969e-05	8.10029e-06	6.5625e-06	1.7559e-05	1.97485e-05	3.53026e-06	2.09385e-06	1.91852e-06	2.47115e-06	4.31155e-06	3.09074e-06	2.80586e-06	1.83367e-06	2.44434e-06	1.39134e-05	2.86507e-06	2.54365e-06	0.467095	0.215016	0.174197	0.466091	0.524209	0.093708	0.0555796	0.0509257	0.0655946	0.114447	0.0820413	0.0744794	0.0486732	0.064883	0.369321	0.0760509	0.0675193	1071.74	496.813	432.263	1088.36	1164.2
A4H459	A4H459	Uncharacterized protein	LBRM_05_0130			ATP binding [GO:0005524]; protein serine/threonine kinase activity [GO:0004674]	15	15	15	47.967	2.17834e-05	3.00622e-05	2.19104e-05	2.4696e-05	2.84927e-05	2.08913e-05	2.64364e-05	3.33772e-05	1.78652e-05	2.73568e-05	3.75844e-05	2.87534e-05	2.48485e-05	2.54657e-05	2.53889e-05	2.51854e-05	2.9163e-05	0.454133	0.626727	0.456781	0.514854	0.594006	0.435535	0.551136	0.695836	0.372447	0.570325	0.783548	0.599442	0.518034	0.530901	0.5293	0.525056	0.607981	1042	1448.11	1133.49	1202.22	1319.21
A4H460	A4H460	Putative nucleolar RNA helicase II	LBRM_05_0140		nucleus [GO:0005634]	ATP binding [GO:0005524]; helicase activity [GO:0004386]; RNA binding [GO:0003723]	39	39	39	74.757	0.000389055	0.000343839	0.000327456	0.000383903	0.00038898	0.000357727	0.000408863	0.0003976	0.000405779	0.000387396	0.000278918	0.000364045	0.000308373	0.0003094	0.000366647	0.000391473	0.000315184	5.20426	4.59943	4.38027	5.13534	5.20326	4.7852	5.46923	5.31857	5.42798	5.18207	3.73099	4.86972	4.12501	4.13875	4.90451	5.23661	4.21612	11941.1	10627.4	10869.5	11991.4	11555.7
A4H461	A4H461	Uncharacterized protein	LBRM_05_0150				17	17	17	47.314	5.45238e-05	6.45975e-05	3.39124e-05	5.43702e-05	5.54218e-05	6.90671e-05	6.84334e-05	6.56726e-05	6.43355e-05	4.89659e-05	6.43776e-05	4.22898e-05	4.39287e-05	4.54298e-05	5.25651e-05	6.32949e-05	4.90065e-05	1.15238	1.36529	0.716751	1.14914	1.17136	1.45976	1.44637	1.38802	1.35976	1.03491	1.36065	0.893811	0.928449	0.960177	1.11098	1.33776	1.03577	2644.11	3154.63	1778.59	2683.32	2601.44
A4H463	A4H463	Uncharacterized protein	LBRM_05_0170				10	10	10	79.121	6.89986e-07	9.97176e-07	1.4039e-06	2.62711e-06	0	3.88158e-06	3.26743e-06	3.67297e-06	3.75164e-05	4.09751e-05	5.01176e-05	3.85906e-05	4.43165e-05	4.98097e-06	1.14363e-06	1.78627e-05	3.45014e-05	0.00872064	0.0126032	0.0177438	0.0332037	0	0.0490587	0.0412966	0.0464222	0.474165	0.517879	0.63343	0.487741	0.560111	0.0629539	0.0144543	0.225764	0.436059	20.0093	29.1207	44.0305	77.5331	0
A4H464	A4H464	Dihydrolipoamide acetyltransferase component of pyruvate dehydrogenase complex (EC 2.3.1.-)	LBRM_05_0180			transferase activity, transferring acyl groups [GO:0016746]	16	16	16	49.533	6.49144e-05	7.71531e-05	5.76768e-05	7.26273e-05	6.22089e-05	0.000142478	0.000181991	0.000160027	0.000148838	0.00016142	0.000110891	0.000111339	0.000151254	8.73277e-05	6.69161e-05	0.000158951	0.000115203	1.31053	1.55761	1.16441	1.46624	1.25591	2.87642	3.67413	3.23072	3.00482	3.25883	2.23874	2.24778	3.0536	1.76302	1.35094	3.20899	2.32578	3006.98	3599	2889.45	3423.78	2789.2
A4H465	A4H465	Uncharacterized protein	LBRM_05_0190	pre-mRNA cleavage required for polyadenylation [GO:0098789]	mRNA cleavage and polyadenylation specificity factor complex [GO:0005847]	metal ion binding [GO:0046872]	8	8	8	36.709	3.36329e-05	3.00889e-05	4.82291e-05	5.02972e-05	5.26236e-05	4.83919e-05	3.90176e-05	4.1141e-05	4.34057e-05	3.57506e-05	4.94594e-05	4.14879e-05	3.50659e-05	4.96423e-05	4.29743e-05	4.15414e-05	4.39139e-05	0.916202	0.81966	1.31382	1.37016	1.43353	1.31826	1.06289	1.12073	1.18243	0.973892	1.34734	1.13018	0.955241	1.35232	1.17068	1.13164	1.19627	2102.2	1893.9	3260.2	3199.42	3183.68
A4H466	A4H466	Uncharacterized protein	LBRM_05_0200			GTP binding [GO:0005525]	30	30	30	88.674	6.28466e-05	6.12137e-05	9.80192e-05	8.66137e-05	6.74741e-05	7.04059e-05	6.47801e-05	8.04663e-05	6.52678e-05	9.35959e-05	7.70609e-05	8.20228e-05	7.2853e-05	7.3621e-05	7.52335e-05	7.49032e-05	7.63894e-05	0.708738	0.690323	1.10539	0.976765	0.760923	0.793986	0.730542	0.907439	0.736042	1.05551	0.869036	0.924993	0.821582	0.830243	0.848427	0.844703	0.861463	1626.18	1595.05	2742.98	2280.82	1689.91
A4H468	A4H468	Putative hydrogenase	LBRM_05_0220				6	6	6	63.653	1.68786e-05	1.04303e-05	1.19128e-05	1.34021e-05	1.03725e-05	1.50161e-05	1.31387e-05	1.53724e-05	1.65381e-05	1.57307e-05	1.86363e-05	1.84217e-05	1.56828e-05	1.58697e-05	1.25993e-05	1.51592e-05	1.71526e-05	0.265166	0.163863	0.187152	0.210549	0.162954	0.235905	0.206411	0.241503	0.259816	0.247131	0.29278	0.289408	0.24638	0.249315	0.197937	0.238153	0.269471	608.416	378.619	464.411	491.647	361.899
A4H469	A4H469	Uncharacterized protein	LBRM_05_0240				1	1	1	14.739	1.08165e-06	6.65387e-07	0	9.56104e-07	1.256e-06	0	0	0	0	0	0	1.23294e-06	1.10067e-06	0	7.91828e-07	0	5.83402e-07	0.0733869	0.0451447	0	0.064869	0.085216	0	0	0	0	0	0	0.0836514	0.0746774	0	0.0537233	0	0.0395822	168.384	104.311	0	151.474	189.253
A4H470;A4H4Z6	A4H470	Uncharacterized protein	LBRM_05_0250				10	10	10	34.937	6.2663e-05	5.26623e-05	5.84692e-05	5.58281e-05	5.39684e-05	7.40954e-05	6.02635e-05	8.60257e-05	7.82433e-05	8.96206e-05	4.33705e-05	5.11053e-05	5.63382e-05	6.29791e-05	5.67182e-05	7.76497e-05	5.34483e-05	1.7936	1.50735	1.67356	1.59797	1.54474	2.12083	1.72492	2.46231	2.23955	2.5652	1.24139	1.46278	1.61257	1.80265	1.62344	2.22256	1.52985	4115.37	3482.86	4152.89	3731.37	3430.65
A4H471	A4H471	Uncharacterized protein	LBRM_05_0260				8	8	8	35.55	1.90769e-05	2.04707e-05	1.5253e-05	1.89992e-05	1.18841e-05	9.22845e-06	1.84223e-05	2.15364e-05	1.58613e-05	6.52052e-06	2.10336e-05	1.32159e-05	1.66579e-05	1.33865e-05	1.71368e-05	1.43138e-05	1.60735e-05	0.536621	0.575828	0.429057	0.534436	0.334293	0.259591	0.518207	0.605805	0.44617	0.183418	0.591662	0.371754	0.468576	0.376553	0.482047	0.402638	0.452136	1231.26	1330.5	1064.69	1247.95	742.421
A4H472	A4H472	Uncharacterized protein	LBRM_05_0270		integral component of membrane [GO:0016021]	hydrolase activity [GO:0016787]	8	8	8	24.999	0.000249557	0.00030543	0.00015795	0.000188305	0.000256068	9.31507e-05	0.000132308	9.57458e-05	9.69309e-05	5.79705e-05	0.000222906	0.000201604	0.000189438	0.000222888	0.000231462	9.52212e-05	0.000209209	9.98268	12.2177	6.31826	7.5325	10.2431	3.72618	5.29254	3.82999	3.87739	2.31891	8.91661	8.06447	7.57781	8.91588	9.25886	3.809	8.36869	22905	28230.1	15678.6	17588.9	22748.6
A4H474	A4H474	Phosphate carrier protein, mitochondrial-like protein	LBRM_05_0290		integral component of membrane [GO:0016021]	transmembrane transporter activity [GO:0022857]	8	8	8	53.491	1.01717e-05	1.09341e-05	1.16262e-05	2.05608e-05	1.08648e-05	6.56664e-06	1.36904e-05	1.07128e-05	9.33274e-06	6.79739e-06	1.13409e-05	1.54541e-05	1.62908e-05	1.17125e-05	1.28315e-05	9.41999e-06	1.36996e-05	0.190157	0.204409	0.217349	0.384379	0.203114	0.122762	0.255938	0.200273	0.174473	0.127075	0.212015	0.28891	0.304553	0.218963	0.239882	0.176104	0.25611	436.31	472.306	539.344	897.554	451.089
A4H475	A4H475	Uncharacterized protein	LBRM_05_0300				4	4	4	71.958	7.47318e-07	1.33538e-06	1.38283e-06	1.06217e-06	2.37928e-06	0	0	2.725e-07	1.16659e-07	1.31149e-06	7.02237e-07	0	1.27431e-07	0	1.3814e-06	3.4013e-07	2.07417e-07	0.0103855	0.0185577	0.0192172	0.014761	0.0330649	0	0	0.00378693	0.0016212	0.0182258	0.00975898	0	0.00177091	0	0.0191972	0.00472678	0.00288247	23.8292	42.8792	47.6867	34.4679	73.4326
A4H476	A4H476	Glutaredoxin-like protein	LBRM_05_0310	cell redox homeostasis [GO:0045454]	cell [GO:0005623]	electron transfer activity [GO:0009055]; protein disulfide oxidoreductase activity [GO:0015035]	5	5	5	19.609	3.69858e-05	1.06384e-05	3.178e-05	1.49113e-05	2.18743e-05	4.51011e-05	3.57538e-05	4.25116e-05	3.99461e-05	4.38565e-05	3.24115e-05	3.37379e-05	3.01791e-05	4.45009e-05	2.3238e-05	4.14338e-05	3.52074e-05	1.88617	0.542527	1.62068	0.76043	1.11552	2.30002	1.82334	2.16797	2.03713	2.23655	1.65289	1.72053	1.53904	2.26941	1.18507	2.113	1.79547	4327.76	1253.56	4021.67	1775.66	2477.43
A4H477	A4H477	Putative DNA replication licensing factor	LBRM_05_0320	DNA replication initiation [GO:0006270]		ATP binding [GO:0005524]; DNA binding [GO:0003677]	5	5	5	105.04	5.70361e-06	2.90316e-06	9.27693e-07	2.628e-06	2.14503e-06	5.47999e-06	4.56688e-06	4.19721e-06	3.82458e-06	5.49539e-06	1.65296e-06	3.59569e-06	6.3238e-06	7.68397e-07	2.8615e-06	4.71281e-06	3.08521e-06	0.0542994	0.0276386	0.00883181	0.025019	0.0204211	0.0521705	0.0434775	0.0399582	0.0364107	0.0523171	0.0157365	0.0342316	0.0602037	0.00731528	0.027242	0.0448668	0.0293718	124.589	63.8615	21.9158	58.4213	45.3525
A4H478	A4H478	Uncharacterized protein	LBRM_05_0330	translation [GO:0006412]	ribosome [GO:0005840]	structural constituent of ribosome [GO:0003735]	12	12	12	40.495	1.92263e-05	3.22498e-05	3.81632e-05	2.81206e-05	3.60913e-05	2.17682e-05	2.48345e-05	2.50833e-05	1.74907e-05	1.7111e-05	1.736e-05	1.6518e-05	2.39426e-05	3.31273e-05	3.07702e-05	2.12575e-05	2.2737e-05	0.474783	0.796389	0.942416	0.694421	0.891252	0.537553	0.613273	0.619416	0.431923	0.422546	0.428694	0.407902	0.591248	0.818058	0.759852	0.524942	0.561475	1089.38	1840.13	2338.57	1621.52	1979.35
A4H479	A4H479	Dual specificity phosphatase-like protein (EC 3.1.3.48)	LBRM_05_0340			protein tyrosine/serine/threonine phosphatase activity [GO:0008138]; protein tyrosine phosphatase activity [GO:0004725]	3	3	3	93.26	0	0	6.29643e-06	0	0	1.64183e-06	3.43299e-07	7.3843e-07	1.01634e-06	9.55385e-07	3.85079e-07	5.60431e-07	8.0217e-07	0	1.25929e-06	9.39057e-07	4.3692e-07	0	0	0.0675147	0	0	0.0176048	0.00368109	0.00791797	0.0108979	0.0102443	0.00412909	0.00600934	0.00860144	0	0.0135029	0.0100692	0.00468497	0	0	167.535	0	0
A4H480	A4H480	TRYR protein (EC 1.8.1.12)	TRYR LBRM_05_0350	cell redox homeostasis [GO:0045454]	cell [GO:0005623]	electron transfer activity [GO:0009055]; flavin adenine dinucleotide binding [GO:0050660]; trypanothione-disulfide reductase activity [GO:0015042]	31	31	31	53.381	0.00107379	0.00126331	0.00118336	0.00107901	0.0012353	0.00129721	0.00124546	0.00115672	0.00106334	0.00132421	0.00112596	0.001133	0.00124957	0.00115041	0.00116695	0.00121739	0.00116473	20.1156	23.6659	22.1681	20.2134	23.1411	24.3009	23.3316	21.6691	19.9198	24.8067	21.0928	21.2248	23.4085	21.5509	21.8608	22.8056	21.8192	46154.7	54682	55009.3	47199.8	51393.4
A4H481	A4H481	Putative ATP-dependent RNA helicase	LBRM_05_0360			ATP binding [GO:0005524]; helicase activity [GO:0004386]; nucleic acid binding [GO:0003676]	15	15	15	68.071	1.44007e-05	1.38598e-05	1.28634e-05	1.99227e-05	2.58798e-05	9.97145e-06	1.3489e-05	1.56629e-05	1.70605e-05	1.52808e-05	1.20567e-05	1.53423e-05	1.12327e-05	1.99142e-05	1.73853e-05	1.42929e-05	1.46365e-05	0.211555	0.203609	0.18897	0.292675	0.380188	0.146486	0.198161	0.230096	0.250628	0.224483	0.177119	0.225387	0.165014	0.29255	0.255399	0.209971	0.215017	485.407	470.455	468.922	683.417	844.346
A4H482	A4H482	Uncharacterized protein	LBRM_05_0370				11	11	11	35.022	2.72558e-05	1.52439e-05	4.65076e-05	3.64884e-05	2.30867e-05	2.69401e-05	2.10096e-05	2.647e-05	2.59047e-05	2.15099e-05	2.36356e-05	2.29099e-05	2.13469e-05	2.07694e-05	2.97165e-05	2.43669e-05	2.21655e-05	0.778247	0.435267	1.32795	1.04187	0.659206	0.769232	0.599897	0.755812	0.739671	0.614184	0.674877	0.654158	0.609529	0.593037	0.848509	0.695759	0.632901	1785.67	1005.72	3295.27	2432.84	1464.01
A4H483	A4H483	Putative microtubule-associated protein	LBRM_05_0380			microtubule binding [GO:0008017]	48	48	28	95.732	0.00233494	0.00228755	0.00282584	0.00225131	0.00229194	0.00183302	0.00177443	0.00201667	0.00179427	0.00192103	0.00134208	0.00131404	0.00143161	0.00121281	0.00239832	0.00186788	0.00132514	24.3904	23.8954	29.5183	23.5168	23.9412	19.1474	18.5353	21.0658	18.7427	20.0668	14.0192	13.7262	14.9544	12.6688	25.0524	19.5116	13.8421	55963.2	55212.4	73248.5	54913.5	53170.2
A4H484	A4H484	Putative microtubule-associated protein (Fragment)	LBRM_05_0390			microtubule binding [GO:0008017]	23	3	3	211.42	6.09463e-05	5.40959e-05	6.4129e-05	4.33025e-05	4.46115e-05	0.000110716	0.000159721	0.000155232	0.000152161	8.5107e-05	1.11144e-06	0	0	0	5.3417e-05	0.000132587	2.7786e-07	0.288271	0.255869	0.303325	0.204818	0.211009	0.52368	0.755467	0.734237	0.719712	0.402549	0.00525703	0	0	0	0.252658	0.627129	0.00131426	661.431	591.209	752.691	478.264	468.623
A4H485	A4H485	Uncharacterized protein	LBRM_05_0400			ATP binding [GO:0005524]; protein kinase activity [GO:0004672]	20	19	19	79.106	2.73637e-05	2.80085e-05	2.34724e-05	2.82638e-05	2.71335e-05	4.65191e-05	3.96203e-05	5.51419e-05	5.11443e-05	3.80387e-05	3.78197e-05	5.45491e-05	4.41079e-05	5.95146e-05	2.68484e-05	4.60929e-05	4.89978e-05	0.345911	0.354063	0.296721	0.35729	0.343002	0.588061	0.500851	0.697063	0.646528	0.480857	0.478089	0.68957	0.55758	0.75234	0.339397	0.582672	0.619395	793.685	818.093	736.303	834.299	761.762
A4H486	A4H486	Structural maintenance of chromosomes protein	LBRM_05_0410	chromosome organization [GO:0051276]	chromosome [GO:0005694]; nucleus [GO:0005634]	ATP binding [GO:0005524]	47	47	47	136.5	4.21908e-05	3.94923e-05	4.5336e-05	5.21045e-05	3.57543e-05	4.91584e-05	4.32736e-05	3.67936e-05	4.25273e-05	5.44132e-05	8.37329e-05	7.87602e-05	6.46221e-05	9.83584e-05	4.29756e-05	4.52332e-05	8.13684e-05	0.30909	0.289321	0.332132	0.381718	0.261936	0.360135	0.317023	0.269551	0.311556	0.398631	0.613428	0.576998	0.473422	0.720574	0.31484	0.331379	0.596105	709.2	668.501	824.174	891.34	581.726
A4H487	A4H487	Uncharacterized protein	LBRM_05_0420				19	19	19	89.174	2.22907e-05	3.45947e-05	1.96469e-05	2.58604e-05	3.49805e-05	2.93903e-05	1.34558e-05	1.15792e-05	5.41698e-05	2.39169e-05	2.32494e-05	1.62318e-05	1.13761e-05	2.46934e-05	2.74746e-05	2.65024e-05	1.88877e-05	0.249969	0.387946	0.220321	0.289999	0.392273	0.329584	0.150894	0.12985	0.607462	0.268205	0.260719	0.182024	0.127572	0.276913	0.308101	0.297199	0.211807	573.547	896.383	546.718	677.169	871.185
A4H488	A4H488	Putative dynein-light chain-protein	LBRM_05_0430				3	3	3	12.337	3.87606e-06	5.2312e-06	1.45271e-05	9.13484e-06	6.50071e-06	1.06304e-05	1.68644e-05	1.16268e-05	1.1898e-05	1.41731e-05	1.14015e-05	1.28748e-05	1.20625e-05	1.46516e-05	7.85398e-06	1.30385e-05	1.27476e-05	0.314181	0.424025	1.17753	0.740442	0.526928	0.861667	1.36697	0.942431	0.96442	1.14883	0.924168	1.04359	0.977752	1.18761	0.636621	1.05686	1.03328	720.881	979.748	2921.99	1728.99	1170.24
A4H489	A4H489	Uncharacterized protein	LBRM_05_0440				7	7	7	73.202	4.30412e-06	4.3716e-06	3.44947e-06	7.54858e-06	3.97575e-06	7.28894e-06	5.89554e-06	3.01781e-06	5.99692e-06	6.80265e-06	4.79053e-06	6.68662e-06	7.39432e-06	3.80769e-06	4.7299e-06	5.80037e-06	5.66979e-06	0.0587978	0.0597197	0.0471227	0.10312	0.054312	0.099573	0.0805379	0.0412257	0.081923	0.0929299	0.0654426	0.0913447	0.101013	0.0520162	0.0646144	0.0792379	0.077454	134.91	137.988	116.933	240.793	120.62
A4H490	A4H490	Uncharacterized protein	LBRM_05_0450				13	13	13	91.988	6.7517e-06	4.14958e-06	3.51881e-06	8.83867e-06	3.34244e-06	7.28255e-06	1.04061e-05	9.1176e-06	1.21628e-05	1.6339e-05	1.24926e-05	9.6265e-06	1.49729e-05	7.89649e-06	5.32024e-06	1.10616e-05	1.12471e-05	0.0733976	0.04511	0.0382529	0.096085	0.0363356	0.0791685	0.113124	0.0991173	0.132222	0.177621	0.135807	0.104649	0.16277	0.0858426	0.0578362	0.120251	0.122267	168.409	104.231	94.9233	224.366	80.6965
A4H491	A4H491	Uncharacterized protein	LBRM_05_0460				15	15	15	22.443	0.000458305	0.000473877	0.000492435	0.000437465	0.000409739	0.000478273	0.000414443	0.000535283	0.000477001	0.000450306	0.000446018	0.000490209	0.000507932	0.00046113	0.000454364	0.000471061	0.000476322	20.4208	21.1147	21.9416	19.4923	18.2569	21.3106	18.4665	23.8508	21.2539	20.0644	19.8734	21.8424	22.6321	20.5467	20.2453	20.9892	21.2236	46855.1	48787.4	54447.3	45515.9	40546
A4H492	A4H492	Nucleolar GTP-binding protein 2	LBRM_05_0470		nucleolus [GO:0005730]	GTP binding [GO:0005525]; hydrolase activity [GO:0016787]	32	32	32	72.934	8.31481e-05	0.000118607	8.73111e-05	0.000120796	7.69766e-05	0.000105425	0.000110446	0.000109581	9.69181e-05	0.000113127	0.000112969	0.000110905	0.000105656	0.000106967	9.73678e-05	0.000107099	0.000109124	1.14005	1.62623	1.19712	1.65624	1.05543	1.44548	1.51433	1.50246	1.32885	1.55109	1.54891	1.52063	1.44866	1.46663	1.33501	1.46844	1.49621	2615.81	3757.54	2970.62	3867.44	2343.96
A4H494	A4H494	Monocarboxylate transporter-like protein	LBRM_05_0490	transmembrane transport [GO:0055085]	integral component of membrane [GO:0016021]		2	2	2	58.906	3.47988e-06	6.14393e-06	1.15374e-06	3.54944e-06	1.90039e-06	1.92438e-06	1.28434e-06	7.8643e-07	2.08879e-06	3.12771e-06	2.3075e-06	2.65702e-06	2.6746e-06	7.86165e-06	3.24548e-06	1.84233e-06	3.87519e-06	0.0590752	0.104301	0.0195861	0.0602561	0.0322614	0.0326687	0.0218032	0.0133506	0.0354597	0.0530966	0.0391725	0.045106	0.0454045	0.133461	0.0550959	0.0312758	0.065786	135.547	240.996	48.6023	140.702	71.6481
A4H495	A4H495	Uncharacterized protein	LBRM_05_0500		integral component of membrane [GO:0016021]		11	11	11	18.978	7.1337e-05	7.92131e-05	7.29141e-05	0.000104687	8.04715e-05	9.16764e-05	5.80236e-05	7.08664e-05	6.95802e-05	8.50294e-05	0.000100853	0.000107824	0.000114807	0.000113896	8.17245e-05	7.50352e-05	0.000109345	3.75893	4.17394	3.84203	5.51625	4.24025	4.83067	3.05742	3.73413	3.66636	4.48042	5.31422	5.68153	6.04947	6.00147	4.30628	3.9538	5.76167	8624.77	9644.26	9533.87	12880.9	9417.03
A4H497;A4H496	A4H497	ATPase alpha subunit	LBRM_05_0520	ATP synthesis coupled proton transport [GO:0015986]	proton-transporting ATP synthase complex, catalytic core F(1) [GO:0045261]	ATP binding [GO:0005524]; proton-transporting ATP synthase activity, rotational mechanism [GO:0046933]	40	40	40	62.615	0.00328373	0.00288399	0.00313154	0.00299921	0.00292642	0.0025172	0.00277655	0.00237062	0.00239707	0.00259299	0.00270158	0.00281355	0.00322478	0.00321579	0.00304498	0.00253089	0.00298893	52.4432	46.0591	50.0127	47.8993	46.7367	40.2012	44.3433	37.8602	38.2828	41.4116	43.146	44.9342	51.5018	51.3581	48.6302	40.4198	47.735	120330	106424	124105	111848	103796
A4H498	A4H498	Nuclear receptor binding factor-like protein	LBRM_05_0530				21	21	21	36.082	0.000124766	0.000126797	0.000114647	9.52094e-05	0.000107623	0.000172548	0.000180867	0.000184145	0.000185152	0.000201421	0.000163859	0.000166715	0.000110261	0.000114909	0.000113808	0.000184827	0.000138936	3.45784	3.51413	3.17739	2.6387	2.98273	4.7821	5.01266	5.10351	5.13143	5.58231	4.54131	4.62045	3.05584	3.18465	3.15415	5.1224	3.85056	7933.92	8119.7	7884.58	6161.55	6624.24
A4H499	A4H499	Kinetoplast-associated protein-like protein	LBRM_05_0540				18	18	18	215.62	5.70651e-06	5.78181e-06	5.43295e-06	6.0537e-06	4.49656e-06	6.66654e-06	1.07883e-05	7.29147e-06	8.68603e-06	7.7334e-06	9.21993e-06	8.6285e-06	1.01492e-05	1.58286e-05	5.49431e-06	8.23315e-06	1.09566e-05	0.0264656	0.0268148	0.0251969	0.0280758	0.0208541	0.030918	0.0500337	0.0338163	0.0402839	0.0358659	0.0427601	0.0400172	0.04707	0.0734098	0.0254814	0.0381836	0.0508142	60.7246	61.958	62.5251	65.5591	46.3141
A4H4A0	A4H4A0	Uncharacterized protein	LBRM_05_0550				2	2	2	20.03	2.49792e-06	1.79833e-06	1.5974e-06	5.43387e-06	1.74897e-06	0	0	0	0	0	0	0	0	0	2.6153e-06	0	0	0.124709	0.0897818	0.0797504	0.271287	0.0873175	0	0	0	0	0	0	0	0	0	0.130569	0	0	286.142	207.449	197.898	633.474	193.92
A4H4A1	A4H4A1	Uncharacterized protein	LBRM_05_0560			ATP binding [GO:0005524]; protein serine/threonine kinase activity [GO:0004674]	15	15	15	36.317	2.84498e-05	2.5966e-05	1.7882e-05	2.10326e-05	2.58592e-05	1.97329e-05	1.30892e-05	1.47924e-05	1.99818e-05	1.72717e-05	2.50438e-05	2.98657e-05	4.04112e-05	3.37429e-05	2.38379e-05	1.69736e-05	3.22659e-05	0.783373	0.714983	0.492386	0.579139	0.712042	0.543351	0.360415	0.407313	0.550205	0.475583	0.689588	0.822361	1.11273	0.929122	0.656385	0.467373	0.888452	1797.43	1652.03	1221.84	1352.33	1581.35
A4H4A2	A4H4A2	Uncharacterized protein	LBRM_05_0570		integral component of membrane [GO:0016021]		21	21	21	42.839	8.66363e-05	7.15253e-05	7.89734e-05	0.000116084	6.75112e-05	9.50286e-05	0.000105172	9.12579e-05	8.79518e-05	9.08998e-05	7.07342e-05	9.41668e-05	7.69817e-05	6.98702e-05	8.4146e-05	9.4062e-05	7.79382e-05	2.02237	1.66963	1.84349	2.70978	1.57593	2.21827	2.45504	2.13025	2.05308	2.12189	1.65116	2.19816	1.797	1.631	1.96424	2.19571	1.81933	4640.28	3857.83	4574.57	6327.55	3499.93
A4H4A3	A4H4A3	Uncharacterized protein	LBRM_05_0580				3	3	1	21.661	3.8883e-06	1.82668e-06	1.14609e-06	4.23058e-06	4.00573e-06	3.35039e-06	2.7755e-06	5.54027e-06	4.72172e-06	5.48738e-06	2.13597e-06	6.68057e-06	3.84453e-06	5.64363e-06	3.01948e-06	4.37505e-06	4.57617e-06	0.179507	0.0843302	0.0529103	0.195308	0.184928	0.154674	0.128134	0.255772	0.217983	0.25333	0.0986089	0.308415	0.177486	0.260543	0.139397	0.201978	0.211263	411.874	194.852	131.295	456.06	410.701
A4H4A4	A4H4A4	Uncharacterized protein	LBRM_05_0590				19	19	19	92.91	1.01446e-05	2.1983e-05	1.57708e-05	1.59123e-05	1.03754e-05	2.13581e-05	1.21093e-05	9.0373e-06	1.14162e-05	1.84541e-05	1.1685e-05	2.17271e-05	7.34113e-06	1.09945e-05	1.48372e-05	1.4475e-05	1.29369e-05	0.109188	0.236605	0.169743	0.171266	0.111671	0.22988	0.130334	0.0972695	0.122874	0.198623	0.125767	0.233851	0.0790134	0.118335	0.159695	0.155796	0.139242	250.528	546.697	421.21	399.919	248.007
A4H4A5	A4H4A5	Uncharacterized protein	LBRM_05_0600				6	6	6	23.122	4.32376e-05	2.15603e-05	3.96455e-05	7.06079e-05	4.40605e-05	5.20635e-05	4.00151e-05	3.04005e-05	2.90253e-05	3.20932e-05	3.71215e-05	1.5863e-05	1.72864e-05	2.12584e-05	4.38224e-05	3.67195e-05	2.28823e-05	1.86998	0.932458	1.71462	3.05371	1.90556	2.25169	1.73061	1.31479	1.25531	1.38799	1.60546	0.686056	0.747618	0.9194	1.89527	1.58808	0.989634	4290.62	2154.53	4254.78	7130.64	4232
A4H4A6	A4H4A6	Uncharacterized protein	LBRM_05_0610				2	2	2	26.642	3.33494e-06	4.76846e-06	1.73249e-06	1.09806e-06	2.25139e-05	5.86171e-07	3.7083e-07	1.09297e-06	8.52011e-07	1.92777e-06	1.59242e-06	1.55343e-06	2.21183e-06	0	6.68957e-06	9.6595e-07	1.33942e-06	0.125176	0.178983	0.0650285	0.0412153	0.845054	0.0220018	0.013919	0.0410242	0.03198	0.0723582	0.0597711	0.0583074	0.0830205	0	0.251091	0.0362566	0.0502747	287.213	413.555	161.366	96.2409	1876.75
A4H4A7	A4H4A7	Uncharacterized protein	LBRM_05_0620				4	4	4	80.162	3.90633e-06	1.44947e-06	1.25362e-06	1.6405e-06	3.42039e-06	4.91942e-06	2.84894e-06	1.61012e-06	4.10017e-06	1.84255e-06	2.3618e-06	2.90336e-06	3.377e-06	1.65663e-06	2.33406e-06	3.06424e-06	2.5747e-06	0.0487305	0.0180818	0.0156385	0.0204648	0.0426685	0.0613685	0.0355397	0.0200858	0.0511486	0.0229854	0.0294629	0.0362186	0.0421272	0.0206661	0.0291168	0.0382256	0.0321187	111.811	41.7796	38.8064	47.7869	94.7609
A4H4A8	A4H4A8	Uncharacterized protein	LBRM_05_0630				19	19	19	46.862	1.54118e-05	1.49052e-05	1.26533e-05	1.44911e-05	1.40493e-05	1.90742e-05	2.06682e-05	1.61851e-05	1.69097e-05	2.18369e-05	2.69258e-05	2.62274e-05	2.43043e-05	2.08142e-05	1.43021e-05	1.89348e-05	2.45679e-05	0.328876	0.318067	0.270012	0.309229	0.299802	0.407029	0.441044	0.345377	0.360841	0.465983	0.574576	0.559673	0.518636	0.444159	0.305197	0.404055	0.524261	754.598	734.921	670.026	722.072	665.82
A4H4A9	A4H4A9	Uncharacterized protein	LBRM_05_0640		integral component of membrane [GO:0016021]		16	16	16	86.214	9.11617e-05	0.000105452	8.69797e-05	9.86781e-05	0.000108965	0.000169157	0.000138972	0.000147479	0.000187829	0.000184511	0.000249344	0.00021662	0.00020513	0.000220347	9.82473e-05	0.00016559	0.00022286	1.05739	1.22314	1.00888	1.14457	1.26389	1.96206	1.61195	1.71061	2.17863	2.14015	2.89215	2.51259	2.37931	2.55582	1.13957	1.92068	2.58497	2426.15	2826.18	2503.51	2672.66	2806.92
A4H4B0	A4H4B0	Nitroreductase-like protein	LBRM_05_0650			oxidoreductase activity [GO:0016491]	10	10	10	31.839	1.86768e-05	2.88031e-05	1.85262e-05	3.11063e-05	2.64683e-05	6.53853e-06	1.58631e-05	1.00986e-05	8.18134e-06	1.66704e-05	2.08451e-05	2.16164e-05	8.1557e-06	1.61451e-05	2.47161e-05	1.14704e-05	1.66906e-05	0.586602	0.904648	0.581871	0.976988	0.831316	0.205362	0.498229	0.317176	0.25696	0.523585	0.654704	0.678929	0.256154	0.507085	0.776285	0.360262	0.524218	1345.94	2090.27	1443.89	2281.34	1846.24
A4H4B1	A4H4B1	Uncharacterized protein	LBRM_05_0660				8	8	8	253.64	1.6218e-06	4.80022e-06	4.1975e-06	4.6903e-06	3.50148e-06	1.85353e-06	3.07898e-06	9.56921e-06	2.05219e-06	4.33333e-06	1.42077e-06	3.19089e-06	1.38401e-06	8.81054e-07	3.76226e-06	4.17745e-06	1.71918e-06	0.00639409	0.0189253	0.0165491	0.0184919	0.0138049	0.00730774	0.0121392	0.0377275	0.00809096	0.0170846	0.00560151	0.0125804	0.00545658	0.00347364	0.0148331	0.01647	0.00677803	14.6711	43.7286	41.0659	43.18	30.6589
A4H4B2	A4H4B2	Sre-2/carboxylate carrier-like protein	LBRM_05_0670		integral component of membrane [GO:0016021]	ion transmembrane transporter activity [GO:0015075]	12	12	12	37.686	5.10355e-05	4.02017e-05	3.98881e-05	4.39585e-05	3.20595e-05	8.24707e-06	6.88966e-06	6.34478e-06	2.31848e-06	1.01965e-05	9.75799e-06	7.16419e-06	1.06649e-05	1.03138e-05	4.14287e-05	6.7993e-06	9.47522e-06	1.35423	1.06675	1.05843	1.16644	0.850702	0.218836	0.182818	0.168359	0.061521	0.270564	0.258929	0.190102	0.282995	0.273677	1.09931	0.18042	0.251426	3107.25	2464.83	2626.46	2723.72	1889.29
A4H4B3	A4H4B3	Uncharacterized protein	LBRM_05_0680				11	11	11	292.43	5.4775e-06	2.27562e-06	4.51243e-06	3.9619e-06	2.10865e-06	3.88439e-06	2.52417e-06	8.20927e-05	4.45872e-05	5.07508e-06	9.03924e-06	4.16279e-05	1.49235e-05	2.31008e-05	3.66722e-06	2.76327e-05	2.21729e-05	0.018731	0.00778176	0.0154308	0.0135482	0.0072108	0.0132831	0.00863169	0.280726	0.152471	0.0173548	0.0309108	0.142352	0.0510328	0.078996	0.0125405	0.0944934	0.0758228	42.9777	17.9804	38.291	31.6361	16.0142
A4H4B4	A4H4B4	Uncharacterized protein	LBRM_05_0690				20	20	20	181.83	2.83663e-05	3.0549e-05	1.65492e-05	3.05134e-05	3.1143e-05	2.73284e-05	2.81393e-05	1.65272e-05	1.31856e-05	1.86198e-05	1.77068e-05	1.0761e-05	1.49332e-05	2.09862e-05	2.74242e-05	2.07601e-05	1.60968e-05	0.156005	0.168008	0.0910147	0.167813	0.171275	0.150297	0.154756	0.0908938	0.072516	0.102402	0.0973813	0.0591815	0.0821274	0.115417	0.150823	0.114173	0.0885267	357.949	388.198	225.85	391.856	380.379
A4H4B5	A4H4B5	Phophatase-like protein	LBRM_05_0700			protein tyrosine/serine/threonine phosphatase activity [GO:0008138]	7	7	7	139.57	7.08828e-07	2.76564e-06	3.18418e-06	8.12631e-07	8.56339e-07	1.36693e-06	1.16845e-06	1.5514e-06	1.65204e-06	1.82733e-06	2.37805e-06	5.00617e-06	3.67674e-06	6.86011e-06	1.66552e-06	1.51323e-06	4.48027e-06	0.00507866	0.0198155	0.0228142	0.00582239	0.00613555	0.00979388	0.00837177	0.0111156	0.0118366	0.0130926	0.0170384	0.0358685	0.0263433	0.0491518	0.0119333	0.0108421	0.0321005	11.6529	45.7854	56.6127	13.5957	13.6262
A4H4B6	A4H4B6	Uncharacterized protein	LBRM_05_0710				13	13	13	82.516	5.51164e-06	1.93594e-05	8.77312e-06	1.02479e-05	9.83658e-06	3.20884e-05	3.1611e-05	3.22699e-05	2.7831e-05	3.30945e-05	3.38005e-05	3.73136e-05	2.688e-05	4.64181e-05	1.07457e-05	3.1379e-05	3.6103e-05	0.0667948	0.234613	0.10632	0.124193	0.119208	0.388875	0.383089	0.391074	0.33728	0.401068	0.409623	0.452198	0.325755	0.562535	0.130226	0.380277	0.437528	153.259	542.095	263.83	290	264.745
A4H4B7	A4H4B7	Uncharacterized protein	LBRM_05_0720				20	20	20	39.753	0.000108558	9.38138e-05	6.13691e-05	6.38797e-05	9.85914e-05	6.82291e-05	8.31308e-05	6.80534e-05	7.76526e-05	7.01268e-05	6.16647e-05	7.33144e-05	8.4666e-05	6.74319e-05	8.52424e-05	7.34385e-05	7.17693e-05	2.73081	2.35992	1.54376	1.60691	2.4801	1.71632	2.09118	1.71191	1.95338	1.76406	1.5512	1.84425	2.1298	1.69627	2.1443	1.84737	1.80538	6265.78	5452.8	3830.79	3752.26	5507.97
A4H4B8	A4H4B8	Uncharacterized protein	LBRM_05_0730	tRNA processing [GO:0008033]		4 iron, 4 sulfur cluster binding [GO:0051539]; catalytic activity [GO:0003824]; FMN binding [GO:0010181]	34	34	34	93.772	6.41092e-05	6.88599e-05	9.76332e-05	6.12073e-05	6.00388e-05	6.32545e-05	8.53101e-05	8.39058e-05	8.11687e-05	8.10866e-05	9.65263e-05	7.93425e-05	0.000118586	6.65084e-05	7.03697e-05	7.89451e-05	9.02408e-05	0.683671	0.734333	1.04118	0.652725	0.640264	0.674556	0.909761	0.894785	0.865596	0.864721	1.02937	0.846121	1.26462	0.709256	0.750434	0.841884	0.962342	1568.67	1696.74	2583.64	1524.16	1421.94
A4H4C0	A4H4C0	Uncharacterized protein	LBRM_05_0750				10	10	10	153.77	1.66306e-06	2.09738e-06	6.03274e-06	6.70018e-06	2.6591e-06	2.70525e-06	3.99256e-06	4.20513e-06	2.26462e-06	2.43315e-06	9.5713e-06	7.67884e-06	7.06402e-06	5.94066e-06	3.83049e-06	3.12014e-06	7.5637e-06	0.0108152	0.0136397	0.0392322	0.0435727	0.0172927	0.0175928	0.0259645	0.0273469	0.0147273	0.0158233	0.0622442	0.0499372	0.0459389	0.0386334	0.0249105	0.020291	0.0491884	24.8153	31.5158	97.3533	101.746	38.4048
A4H4C1	A4H4C1	Uncharacterized protein	LBRM_05_0760		integral component of membrane [GO:0016021]		5	5	5	16.986	9.77872e-05	0.000124582	8.96952e-05	9.75839e-05	0.000140759	0.00024788	0.000139596	0.000170584	0.0001416	0.000211552	0.0001573	0.000189858	4.4437e-05	0.000120733	0.000110081	0.000182242	0.000128082	5.75693	7.33442	5.28054	5.74496	8.28675	14.5932	8.21831	10.0426	8.33629	12.4545	9.26057	11.1773	2.6161	7.1078	6.48072	10.729	7.54045	13209.1	16946.8	13103.5	13414.9	18403.8
A4H4C2	A4H4C2	Uncharacterized protein	LBRM_05_0770		mitochondrial matrix [GO:0005759]		6	6	6	37.234	9.98776e-06	7.64021e-06	8.24813e-06	1.521e-05	4.83663e-06	4.42886e-06	2.74865e-06	1.01001e-05	1.09272e-05	1.05539e-05	3.11677e-06	3.74948e-06	1.94745e-06	7.50413e-06	9.18455e-06	7.75174e-06	4.07946e-06	0.268243	0.205195	0.221522	0.408498	0.129898	0.118947	0.0738211	0.27126	0.293474	0.283449	0.0837077	0.1007	0.0523029	0.20154	0.246671	0.20819	0.109563	615.476	474.12	549.698	953.873	288.486
A4H4C3	A4H4C3	MYND zinc finger (ZnF) domain-like protein	LBRM_05_0780			metal ion binding [GO:0046872]	19	19	19	47.524	2.71234e-05	1.65992e-05	4.66374e-05	3.25242e-05	1.90484e-05	5.54719e-05	5.10197e-05	6.02973e-05	6.83525e-05	3.23861e-05	4.93443e-05	5.04956e-05	3.43695e-05	2.0835e-05	2.83865e-05	5.35055e-05	3.87611e-05	0.57073	0.349281	0.981344	0.684373	0.400817	1.16724	1.07356	1.26878	1.43827	0.681468	1.0383	1.06253	0.723203	0.438409	0.597309	1.12586	0.815611	1309.53	807.044	2435.17	1598.06	890.16
A4H4C4	A4H4C4	Uncharacterized protein	LBRM_05_0790				18	17	17	99.614	3.69343e-05	3.31284e-05	4.03731e-05	5.08328e-05	3.59628e-05	3.93063e-05	2.90263e-05	2.94416e-05	4.13613e-05	3.5708e-05	4.70619e-05	5.27503e-05	4.63706e-05	3.13829e-05	3.94463e-05	3.49687e-05	4.43914e-05	0.370774	0.332567	0.405295	0.510298	0.361021	0.394586	0.291388	0.295556	0.415216	0.358464	0.472443	0.529547	0.465503	0.315045	0.395991	0.351042	0.445634	850.732	768.426	1005.73	1191.58	801.78
A4H4C5	A4H4C5	S-methyl-5'-thioadenosine phosphorylase (EC 2.4.2.28) (5'-methylthioadenosine phosphorylase) (MTA phosphorylase) (MTAP) (MTAPase)	LBRM_05_0800	L-methionine salvage from methylthioadenosine [GO:0019509]; purine ribonucleoside salvage [GO:0006166]	cytoplasm [GO:0005737]; nucleus [GO:0005634]	S-methyl-5-thioadenosine phosphorylase activity [GO:0017061]	18	18	18	33.185	0.000418881	0.00036245	0.000606416	0.000437551	0.0004703	0.000379394	0.000324717	0.000395529	0.000353384	0.000399462	0.000437409	0.000391645	0.000472345	0.000294279	0.00045912	0.000370497	0.000398919	12.6226	10.9221	18.2738	13.1852	14.1721	11.4327	9.78504	11.9189	10.6489	12.0374	13.1809	11.8019	14.2337	8.86782	13.8352	11.1646	12.0211	28962.2	25236.5	45345.8	30788.4	31474.2
A4H4C7	A4H4C7	Uncharacterized protein	LBRM_05_0820				31	31	31	69.033	8.93e-05	0.000137411	0.000105045	0.000119464	0.00013398	0.000119636	0.000118327	0.000126676	0.000123832	0.0001508	0.000158679	0.00015768	0.000130881	0.000174761	0.00011704	0.000127854	0.0001555	1.29358	1.99051	1.52167	1.73054	1.94081	1.73303	1.71406	1.835	1.79381	2.18447	2.2986	2.28412	1.89592	2.53155	1.69542	1.85207	2.25255	2968.1	4599.26	3775.96	4040.94	4310.29
A4H4C8	A4H4C8	Uncharacterized protein	LBRM_05_0830				6	6	6	18.1	1.49905e-05	1.38254e-05	1.27008e-05	1.71417e-05	1.50918e-05	2.23017e-05	1.72152e-05	1.50806e-05	1.77684e-05	3.47267e-06	1.61422e-05	1.55862e-05	1.16661e-05	1.21036e-05	1.475e-05	1.51677e-05	1.38745e-05	0.828204	0.763834	0.701701	0.947056	0.833801	1.23214	0.951117	0.833182	0.981677	0.19186	0.891834	0.861115	0.644537	0.668705	0.814919	0.837995	0.766547	1900.29	1764.91	1741.25	2211.44	1851.76
A4H4C9	A4H4C9	Uncharacterized protein	LBRM_05_0840				29	29	29	193.71	2.02139e-05	2.82836e-05	1.79862e-05	2.66744e-05	2.02842e-05	3.52413e-05	3.39535e-05	3.09759e-05	3.49866e-05	3.44564e-05	2.61174e-05	1.81116e-05	2.4034e-05	2.12049e-05	2.26885e-05	3.39227e-05	2.2367e-05	0.104351	0.14601	0.092851	0.137703	0.104714	0.181928	0.17528	0.159909	0.180613	0.177876	0.134827	0.0934987	0.124072	0.109467	0.117126	0.175121	0.115466	239.431	337.369	230.407	321.546	232.556
A4H4D0	A4H4D0	Uncharacterized protein	LBRM_05_0850		integral component of membrane [GO:0016021]		11	11	11	22.364	5.48813e-05	7.91032e-05	5.59826e-05	7.05535e-05	6.1318e-05	5.90463e-05	6.91204e-05	6.97003e-05	6.87865e-05	4.44373e-05	7.20456e-05	6.31532e-05	4.48602e-05	6.35164e-05	6.43677e-05	6.22182e-05	6.08938e-05	2.454	3.53708	2.50325	3.15478	2.74182	2.64024	3.0907	3.11663	3.07577	1.987	3.2215	2.82388	2.00591	2.84012	2.87819	2.78207	2.72285	5630.64	8172.73	6211.72	7366.65	6089.21
A4H4D1	A4H4D1	Uncharacterized protein	LBRM_05_0860		nucleus [GO:0005634]	nucleic acid binding [GO:0003676]	71	71	71	207.02	0.000273869	0.000243487	0.000203771	0.000251194	0.000276721	0.000209639	0.00020524	0.000203907	0.000219833	0.000197779	0.000254342	0.00026279	0.000264774	0.000279724	0.000249808	0.00020728	0.000265408	1.32291	1.17615	0.984308	1.21338	1.33669	1.01265	0.9914	0.984963	1.06189	0.95536	1.22859	1.2694	1.27898	1.35119	1.20669	1.00125	1.28204	3035.38	2717.6	2442.52	2833.33	2968.6
A4H4D2	A4H4D2	Surface antigen-like protein	LBRM_05_0870				8	8	8	30.792	0.000116266	9.91388e-05	0.000144298	0.000132365	8.9837e-05	4.76076e-05	4.95247e-05	6.38519e-05	5.3538e-05	3.7175e-05	6.11917e-06	7.21829e-06	8.19508e-06	9.27499e-06	0.000116381	5.03394e-05	7.70188e-06	3.77584	3.21963	4.68621	4.29869	2.91754	1.5461	1.60836	2.07365	1.7387	1.20729	0.198726	0.234421	0.266143	0.301214	3.77958	1.63482	0.250126	8663.56	7439.23	11628.7	10037.8	6479.47
A4H4D4	A4H4D4	Putative CYC2-like cyclin	LBRM_05_0890	regulation of cyclin-dependent protein serine/threonine kinase activity [GO:0000079]		protein kinase binding [GO:0019901]	6	6	6	150.9	1.74844e-06	3.39684e-06	3.68857e-06	5.62234e-06	3.82556e-06	3.11712e-06	4.43396e-06	5.07588e-06	6.57738e-06	8.04157e-06	7.99114e-06	1.04259e-05	5.52451e-06	5.38278e-06	3.65635e-06	5.44918e-06	7.33108e-06	0.0115868	0.0225105	0.0244438	0.0372587	0.0253516	0.0206568	0.0293834	0.0336374	0.0435877	0.0532907	0.0529565	0.0690917	0.0366104	0.0356712	0.0242303	0.0361112	0.0485824	26.5856	52.0126	60.6564	87.0019	56.3025
A4H4D5	A4H4D5	Putative paraflagellar rod protein	LBRM_05_0900		motile cilium [GO:0031514]	calmodulin binding [GO:0005516]	17	17	17	103.95	1.80327e-05	2.28153e-05	1.95768e-05	2.66503e-05	2.13652e-05	1.3248e-05	1.66506e-05	1.41756e-05	1.51979e-05	1.23411e-05	1.68081e-05	1.32189e-05	1.09012e-05	7.62646e-06	2.16881e-05	1.43226e-05	1.21387e-05	0.173474	0.219483	0.188329	0.256376	0.205534	0.127446	0.160179	0.136369	0.146204	0.118722	0.161694	0.127166	0.10487	0.0733666	0.208639	0.137784	0.116774	398.032	507.135	467.333	598.658	456.463
A4H4D6	A4H4D6	Putative ubiquitin-conjugating enzyme (EC 6.3.2.19)	LBRM_05_0910			ligase activity [GO:0016874]	9	9	9	49.478	8.63368e-06	9.51554e-06	9.10034e-06	1.0687e-05	1.16306e-05	6.97007e-06	4.78086e-06	4.28185e-06	4.1238e-06	3.72176e-06	7.84298e-06	5.7938e-06	6.15571e-06	5.93553e-06	9.91343e-06	4.77567e-06	6.432e-06	0.174495	0.192319	0.183927	0.215995	0.235066	0.140872	0.096626	0.0865405	0.0833462	0.0752204	0.158515	0.117099	0.124413	0.119963	0.20036	0.0965211	0.129997	400.375	444.369	456.408	504.364	522.049
A4H4D7	A4H4D7	Uncharacterized protein	LBRM_05_0920				15	15	15	128.98	1.40877e-05	1.05889e-05	1.00595e-05	1.09325e-05	1.12049e-05	1.88356e-05	9.46934e-06	1.36905e-05	1.41806e-05	1.14887e-05	1.08959e-05	1.17867e-05	1.24916e-05	1.29663e-05	1.13747e-05	1.35329e-05	1.20351e-05	0.109224	0.0820968	0.0779924	0.084761	0.0868728	0.146035	0.0734171	0.106144	0.109944	0.0890735	0.0844777	0.091384	0.0968488	0.10053	0.0881893	0.104923	0.09331	250.611	189.692	193.535	197.923	192.933
A4H4D8	A4H4D8	Putative glutaminyl cyclase (EC 2.3.2.5)	LBRM_05_0930		integral component of membrane [GO:0016021]	glutaminyl-peptide cyclotransferase activity [GO:0016603]	14	14	14	101.35	1.16124e-05	2.34514e-05	1.39075e-05	5.01998e-06	2.37092e-05	1.43063e-05	1.41447e-05	1.16702e-05	2.7944e-05	2.32748e-05	2.30372e-05	2.62293e-05	5.18981e-05	3.15152e-05	1.55401e-05	1.8268e-05	3.31699e-05	0.114577	0.23139	0.137223	0.0495311	0.233933	0.141157	0.139562	0.115148	0.275718	0.229648	0.227303	0.2588	0.512068	0.310954	0.153331	0.180247	0.327281	262.894	534.647	340.514	115.659	519.535
A4H4D9	A4H4D9	Dipeptidyl peptidase 3 (EC 3.4.14.4) (Dipeptidyl aminopeptidase III) (Dipeptidyl peptidase III)	LBRM_05_0940		cytoplasm [GO:0005737]	dipeptidyl-peptidase activity [GO:0008239]; metal ion binding [GO:0046872]; metallopeptidase activity [GO:0008237]	47	47	47	76.086	0.000624537	0.000628314	0.000786934	0.00076348	0.000697098	0.000592456	0.000668094	0.000700557	0.000595301	0.000548563	0.000430652	0.000486419	0.000620067	0.000418519	0.000700073	0.000620994	0.000488914	8.2083	8.25795	10.3427	10.0344	9.16198	7.78667	8.78078	9.20744	7.82405	7.20977	5.66007	6.39302	8.14956	5.50061	9.20107	8.16174	6.42581	18833.7	19080.7	25665	23431.1	20347.5
A4H4E2	A4H4E2	MST protein (EC 2.8.1.2)	MST LBRM_05_0970			3-mercaptopyruvate sulfurtransferase activity [GO:0016784]	20	20	20	40.145	0.000255786	0.000326416	0.000295588	0.000284113	0.000241457	0.0003495	0.000294106	0.000297535	0.000316579	0.000344438	0.00029536	0.000289182	0.000269896	0.000239368	0.000280672	0.000320432	0.000273451	6.37156	8.13092	7.363	7.07717	6.01463	8.70595	7.32609	7.41152	7.8859	8.57986	7.35733	7.20344	6.72302	5.96259	6.99146	7.98186	6.81159	14619.4	18787.2	18271	16525.7	13357.7
A4H4E3	A4H4E3	NADH dehydrogenase [ubiquinone] flavoprotein 1, mitochondrial (EC 1.6.99.3) (EC 7.1.1.2)	LBRM_05_0980		mitochondrial inner membrane [GO:0005743]; respirasome [GO:0070469]	4 iron, 4 sulfur cluster binding [GO:0051539]; FMN binding [GO:0010181]; metal ion binding [GO:0046872]; NAD binding [GO:0051287]; NADH dehydrogenase (ubiquinone) activity [GO:0008137]	14	14	14	54.473	1.15338e-05	2.46986e-05	1.76395e-05	1.9359e-05	2.15834e-05	3.99962e-05	5.64339e-05	4.53272e-05	4.25993e-05	2.973e-05	4.74648e-05	4.69227e-05	3.81602e-05	3.97349e-05	1.89629e-05	4.28173e-05	4.30706e-05	0.211734	0.45341	0.323821	0.355386	0.396221	0.734238	1.036	0.832103	0.782025	0.545775	0.871346	0.861395	0.700535	0.729442	0.348115	0.786028	0.790679	485.819	1047.64	803.55	829.854	879.955
A4H4E5	A4H4E5	Uncharacterized protein	LBRM_05_1000				1	1	1	11.091	8.09901e-07	5.50606e-07	0	9.46165e-07	0	1.53375e-06	1.12807e-06	1.03543e-06	9.82665e-07	1.356e-06	1.63619e-06	2.01626e-06	1.40993e-06	1.02352e-06	4.61334e-07	1.20718e-06	1.52148e-06	0.0730232	0.0496444	0	0.0853093	0	0.138288	0.101711	0.0933576	0.0886002	0.122261	0.147524	0.181792	0.127123	0.092284	0.0415954	0.108843	0.137181	167.55	114.708	0	199.203	0
A4H4E6	A4H4E6	Methyltransferase-like protein	LBRM_05_1010			methyltransferase activity [GO:0008168]; nucleic acid binding [GO:0003676]	8	8	8	69.047	5.6772e-06	5.75628e-06	4.39903e-06	2.79917e-06	8.71187e-06	1.07063e-05	1.00942e-05	1.11606e-05	1.17041e-05	1.9712e-05	1.19698e-05	1.04498e-05	1.02703e-05	5.77135e-06	5.46871e-06	1.26754e-05	9.61531e-06	0.0822222	0.0833676	0.0637106	0.0405401	0.126173	0.155058	0.146193	0.161638	0.16951	0.285487	0.173357	0.151344	0.148744	0.0835858	0.0792027	0.183577	0.139258	188.657	192.628	158.096	94.664	280.213
A4H4E7	A4H4E7	Uncharacterized protein	LBRM_05_1020				48	48	48	96.536	0.000185341	0.00019251	0.000166845	0.000156654	0.000161802	0.000195686	0.000255475	0.000191796	0.000214052	0.000205582	0.000133287	0.000134888	0.000125909	0.000130408	0.00017263	0.000212518	0.000131123	1.91992	1.99418	1.72832	1.62276	1.67608	2.02708	2.64642	1.98678	2.21733	2.12958	1.3807	1.39729	1.30427	1.35088	1.78825	2.20144	1.35828	4405.21	4607.73	4288.75	3789.26	3722.36
A4H4E8	A4H4E8	Uncharacterized protein	LBRM_05_1030				5	5	5	16.251	0.000124347	0.000123288	8.79942e-05	0.000104954	0.000107163	3.36265e-05	9.47487e-05	9.8257e-05	8.79621e-05	0.000119931	0.000137842	0.000149177	0.000110884	8.33933e-05	0.000109549	8.69051e-05	0.000120324	7.65165	7.5865	5.41469	6.4583	6.59424	2.0692	5.83033	6.04621	5.41272	7.37994	8.48207	9.17958	6.82321	5.13158	6.74108	5.34768	7.40411	17556.5	17529.3	13436.4	15080.6	14644.9
A4H4E9	A4H4E9	Stomatin-like protein	LBRM_05_1040		membrane [GO:0016020]		21	21	21	40.306	0.00016973	0.00020728	0.000172839	0.000174642	0.000178281	0.00022955	0.000213328	0.000232876	0.000268062	0.000242749	0.000231338	0.000244437	0.000215814	0.000198205	0.000180554	0.000237313	0.000222449	4.21103	5.14266	4.28817	4.33291	4.42318	5.69518	5.29271	5.77769	6.65068	6.02265	5.73954	6.06453	5.3544	4.9175	4.47959	5.88778	5.51899	9662.1	11882.6	10641	10117.7	9823.28
A4H4F0	A4H4F0	Uncharacterized protein	LBRM_05_1050				27	27	27	59.281	0.000110262	0.000126782	0.000138614	0.000128802	0.000102635	0.000133413	0.000145439	0.000176166	0.000150533	0.000140406	7.79518e-05	7.82769e-05	6.49688e-05	6.86443e-05	0.000121419	0.000149191	7.24604e-05	1.85999	2.13866	2.33826	2.17274	1.73132	2.25051	2.45339	2.97171	2.53931	2.36849	1.31495	1.32044	1.09595	1.15795	2.04819	2.51668	1.22232	4267.69	4941.56	5802.3	5073.5	3845.03
A4H4F1	A4H4F1	Putative ATPase	LBRM_05_1060			ATP binding [GO:0005524]	23	23	23	55.426	5.78155e-05	5.69543e-05	6.3685e-05	5.10161e-05	6.54954e-05	4.28476e-05	5.46572e-05	6.79204e-05	5.90472e-05	4.51032e-05	4.06251e-05	4.6552e-05	4.18482e-05	4.28727e-05	5.89933e-05	5.39151e-05	4.29745e-05	1.04311	1.02757	1.14901	0.920436	1.18167	0.773059	0.98613	1.22543	1.06533	0.813755	0.732962	0.839895	0.755027	0.773512	1.06436	0.972741	0.775349	2393.39	2374.3	2851.22	2149.29	2624.33
A4H4F2	A4H4F2	Uncharacterized protein	LBRM_05_1070		membrane [GO:0016020]		25	25	25	57.526	0.000164515	0.000137744	0.000114346	0.00013903	0.0001438	0.000134751	0.000156057	0.000137866	0.000135642	0.000155805	0.000159758	0.000136624	0.000124601	0.000159896	0.000139887	0.000144024	0.00014522	2.85984	2.39446	1.98773	2.41683	2.49973	2.34244	2.71281	2.39659	2.35792	2.70842	2.77714	2.375	2.166	2.77954	2.43172	2.50364	2.52442	6561.82	5532.6	4932.48	5643.47	5551.57
A4H4F3	A4H4F3	Uncharacterized protein	LBRM_05_1080				40	40	40	80.285	0.000289696	0.000249557	0.000297155	0.000328135	0.000262213	0.000404126	0.000311819	0.000389238	0.000373212	0.000303208	0.000216014	0.000234666	0.000203425	0.000238955	0.000285351	0.000356321	0.000223265	3.60835	3.10838	3.70126	4.08712	3.26602	5.03365	3.88391	4.84821	4.64859	3.77664	2.69059	2.92291	2.53379	2.97633	3.55423	4.4382	2.78091	8279.26	7182.2	9184.54	9543.73	7253.4
A4H4F4	A4H4F4	Putative double-strand-break repair protein rad21 homolog	LBRM_05_1090	sister chromatid cohesion [GO:0007062]	cohesin complex [GO:0008278]; nuclear chromosome [GO:0000228]		25	25	25	60.467	4.60946e-05	3.48767e-05	4.31603e-05	6.00616e-05	3.88609e-05	2.91093e-05	4.94142e-05	4.67311e-05	4.51214e-05	4.32432e-05	6.26858e-05	6.9574e-05	5.0323e-05	4.62777e-05	4.46108e-05	4.27238e-05	5.72151e-05	0.76231	0.576788	0.713782	0.993295	0.64268	0.481407	0.817209	0.772836	0.746215	0.715153	1.03669	1.15061	0.832239	0.765339	0.737771	0.706564	0.946221	1749.1	1332.72	1771.23	2319.42	1427.31
A4H4F5	A4H4F5	Uncharacterized protein	LBRM_05_1100				13	13	13	28.113	0.000121767	0.000179875	0.000119073	0.000183252	0.000151789	0.000186725	0.000228549	0.000173118	0.000205016	0.000189898	0.000121485	0.000163238	0.000148762	0.000102622	0.000151151	0.000196661	0.000134027	4.33134	6.39827	4.23552	6.51842	5.39924	6.64196	8.12966	6.15793	7.29258	6.75481	4.32131	5.8065	5.29158	3.65035	5.37656	6.99539	4.76743	9938.15	14783.8	10510.3	15221	11991
A4H4F7	A4H4F7	Uncharacterized protein	LBRM_05_1120			RNA binding [GO:0003723]	30	30	30	131.25	3.03887e-05	3.39031e-05	3.08161e-05	4.72066e-05	2.81595e-05	6.45192e-05	5.34202e-05	5.84228e-05	5.28394e-05	6.46344e-05	3.99069e-05	4.72523e-05	4.08784e-05	4.45846e-05	3.40948e-05	5.87672e-05	4.31556e-05	0.231533	0.258309	0.234789	0.359669	0.214548	0.491575	0.407011	0.445126	0.402586	0.492453	0.304052	0.360018	0.311455	0.339693	0.25977	0.44775	0.328804	531.247	596.846	582.621	839.854	476.483
A4H4F8	A4H4F8	Uncharacterized protein	LBRM_05_1130				12	12	12	59.957	2.19496e-06	2.85692e-06	3.04106e-05	1.75596e-06	4.05427e-06	7.84287e-06	1.04785e-05	1.05678e-05	1.17206e-05	4.50005e-06	5.62816e-05	1.06031e-05	1.4605e-05	6.07486e-05	8.25454e-06	9.02196e-06	3.55596e-05	0.0366089	0.0476494	0.507207	0.029287	0.0676196	0.130808	0.174766	0.176257	0.195483	0.0750547	0.938699	0.176845	0.243591	1.0132	0.137674	0.150474	0.593084	83.9983	110.098	1258.62	68.3873	150.174
A4H4F9	A4H4F9	V-type proton ATPase subunit	LBRM_05_1140	ATP hydrolysis coupled proton transport [GO:0015991]	proton-transporting V-type ATPase, V0 domain [GO:0033179]	proton transmembrane transporter activity [GO:0015078]	17	17	17	41.646	0.000215257	9.379e-05	8.52139e-05	0.000132995	0.000127636	0.000132677	0.000133158	0.000120646	0.000169383	0.000134659	0.000115952	9.48094e-05	0.000136917	0.000108533	0.000130978	0.000138105	0.000114053	5.16874	2.25208	2.04615	3.19347	3.06478	3.18582	3.19738	2.89693	4.0672	3.23341	2.78422	2.27656	3.28763	2.60609	3.14504	3.31615	2.73862	11859.5	5203.62	5077.44	7456.99	6806.46
A4H4G0	A4H4G0	Uncharacterized protein	LBRM_05_1150				8	8	8	92.386	4.2761e-06	5.46332e-06	2.3497e-06	9.49459e-07	3.44809e-06	1.66983e-06	5.06197e-06	3.73256e-06	4.48235e-06	3.83641e-06	1.40347e-07	0	5.52833e-08	2.85125e-07	3.29733e-06	3.75662e-06	1.20189e-07	0.0462851	0.0591358	0.0254335	0.0102771	0.0373226	0.0180745	0.0547915	0.0404017	0.0485176	0.0415259	0.00151914	0	0.000598395	0.00308623	0.0356908	0.0406622	0.00130094	106.2	136.638	63.1124	23.9978	82.8885
A4H4G1	A4H4G1	Elongation of fatty acids protein (EC 2.3.1.199) (Very-long-chain 3-oxoacyl-CoA synthase)	LBRM_05_1160	fatty acid biosynthetic process [GO:0006633]	integral component of membrane [GO:0016021]	3-oxo-arachidoyl-CoA synthase activity [GO:0102336]; 3-oxo-cerotoyl-CoA synthase activity [GO:0102337]; 3-oxo-lignoceronyl-CoA synthase activity [GO:0102338]; very-long-chain 3-ketoacyl-CoA synthase activity [GO:0102756]	3	3	3	29.05	1.92241e-05	2.70204e-05	2.47075e-05	1.82276e-05	2.04038e-05	2.14233e-05	2.66706e-05	2.20816e-05	2.45037e-05	1.56693e-05	2.02928e-05	2.24777e-05	1.89232e-05	2.03268e-05	2.19167e-05	2.20697e-05	2.05051e-05	0.661758	0.930133	0.850517	0.627455	0.70237	0.737462	0.918093	0.760122	0.8435	0.539392	0.698547	0.773758	0.651401	0.699717	0.754446	0.759714	0.705856	1518.39	2149.15	2110.53	1465.15	1559.87
A4H4G2	A4H4G2	Uncharacterized protein	LBRM_05_1170				12	12	12	60.523	8.71227e-06	1.12042e-05	7.26067e-06	9.16606e-06	1.16571e-05	1.35022e-05	1.27852e-05	1.37813e-05	1.30081e-05	1.07843e-05	5.63141e-06	7.80215e-06	6.2139e-06	8.32448e-06	9.60006e-06	1.27722e-05	6.99299e-06	0.14395	0.185122	0.119965	0.151447	0.192607	0.223092	0.211245	0.227703	0.214928	0.178184	0.0930458	0.128912	0.10267	0.137542	0.158618	0.211031	0.115543	330.289	427.742	297.69	353.641	427.754
A4H4G3	A4H4G3	Uncharacterized protein	LBRM_05_1180				62	62	61	215.21	6.6016e-05	0.000107818	9.70833e-05	0.000119009	0.000112745	8.18141e-05	0.000103082	8.63505e-05	9.21614e-05	9.67426e-05	0.000122168	0.000133046	0.000101666	0.000101893	0.000100534	9.20301e-05	0.000114693	0.306752	0.500989	0.451109	0.55299	0.523885	0.380159	0.478982	0.401238	0.428239	0.449527	0.56767	0.618214	0.472402	0.473459	0.467145	0.427629	0.532936	703.834	1157.58	1119.41	1291.27	1163.48
A4H4G4	A4H4G4	Putative prefoldin subunit	LBRM_05_1190	protein folding [GO:0006457]	prefoldin complex [GO:0016272]	unfolded protein binding [GO:0051082]	17	17	17	16.013	0.000523754	0.00045865	0.000648394	0.000645729	0.000605956	0.000519868	0.000419339	0.000565151	0.000558059	0.000488232	0.000527053	0.000477302	0.000491769	0.000362326	0.000576497	0.00051013	0.000464612	32.7081	28.6424	40.4918	40.3253	37.8415	32.4654	26.1874	35.2933	34.8504	30.4897	32.9141	29.8071	30.7106	22.627	36.0018	31.8572	29.0147	75047.8	66180.7	100479	94162.5	84040.9
A4H4G5	A4H4G5	Protein phosphatase type 1 regulator-like protein	LBRM_05_1200				23	23	23	47.611	0.000168351	0.000178189	0.000165482	0.000164348	0.000163661	0.000183274	0.000223806	0.00020749	0.000224033	0.0001862	0.000203964	0.000206585	0.000184472	0.00017259	0.000168006	0.000204961	0.000191903	3.53597	3.74259	3.47571	3.45189	3.43747	3.8494	4.70072	4.35802	4.70548	3.91087	4.28397	4.33903	3.87456	3.625	3.52873	4.3049	4.03064	8113.2	8647.59	8624.84	8060.42	7634.15
A4H4G6	A4H4G6	Surface antigen like protein	LBRM_05_1210		integral component of membrane [GO:0016021]		8	8	8	30.198	8.42464e-05	8.63516e-05	0.000100369	0.000104243	9.79061e-05	0.000176886	0.000159195	0.000147609	0.000153751	0.000112271	4.58832e-05	1.14552e-05	1.39038e-05	1.42973e-05	9.46232e-05	0.000149942	2.13849e-05	2.7898	2.85952	3.3237	3.452	3.24214	5.85754	5.27169	4.88805	5.09144	3.71783	1.51941	0.379338	0.460422	0.473451	3.13343	4.96531	0.708155	6401.13	6607.16	8247.65	8060.67	7200.35
A4H4G9	A4H4G9	Putative ABC transporter	LBRM_06_0010		integral component of membrane [GO:0016021]	ATPase activity [GO:0016887]; ATP binding [GO:0005524]	24	1	1	73.355	0	0	7.87992e-07	6.93849e-07	5.50335e-07	0	0	0	0	0	0	0	0	0	4.06435e-07	0	0	0	0	0.0107422	0.00945878	0.00750235	0	0	0	0	0	0	0	0	0	0.00554066	0	0	0	0	26.6563	22.0869	16.6617
A4H4H1	A4H4H1	Uncharacterized protein	LBRM_06_0030				43	43	43	73.448	0.000628563	0.000478716	0.000704172	0.000575639	0.00062483	0.000846552	0.000833808	0.000773516	0.000853423	0.000757369	0.000710346	0.000744816	0.000990885	0.000851701	0.000602384	0.000812934	0.000824437	8.55793	6.51775	9.58736	7.83737	8.50711	11.5259	11.3524	10.5315	11.6194	10.3116	9.67141	10.1407	13.491	11.596	8.2015	11.0682	11.2248	19636	15059.8	23790.7	18300.8	18893.1
A4H4H2	A4H4H2	Uncharacterized protein	LBRM_06_0040			hydrolase activity [GO:0016787]; structural constituent of ribosome [GO:0003735]	9	9	9	33.457	1.84469e-05	1.75042e-05	1.43355e-05	1.66734e-05	1.70714e-05	1.33497e-05	8.04803e-06	9.99013e-06	9.47966e-06	7.1336e-06	1.08654e-05	1.19334e-05	9.71491e-06	6.04867e-06	1.68063e-05	9.60022e-06	9.6406e-06	0.55136	0.523186	0.428476	0.498353	0.510249	0.39901	0.240549	0.298596	0.283339	0.213217	0.324757	0.356678	0.29037	0.180789	0.502325	0.286942	0.288149	1265.08	1208.87	1063.25	1163.69	1133.19
A4H4H3	A4H4H3	PUF5 protein	PUF5 LBRM_06_0050			RNA binding [GO:0003723]	10	10	10	52.534	3.39195e-06	2.05573e-06	3.70052e-06	3.33806e-06	4.05484e-06	4.40331e-06	6.29245e-06	3.82052e-06	4.80237e-06	5.78353e-06	9.03498e-06	7.68818e-06	8.41694e-06	1.06511e-05	3.30822e-06	5.02044e-06	8.9478e-06	0.0645668	0.0391315	0.0704406	0.0635409	0.0771851	0.0838183	0.119779	0.0727248	0.0914145	0.110091	0.171984	0.146347	0.160219	0.202746	0.062973	0.0955655	0.170324	148.147	90.4168	174.796	148.373	171.418
A4H4H4	A4H4H4	Uncharacterized protein	LBRM_06_0060				8	8	8	46.997	9.7027e-06	1.53368e-05	4.89191e-06	8.69631e-06	1.71682e-05	9.00897e-06	7.71481e-06	5.51189e-06	6.70503e-06	9.24444e-06	6.05786e-06	6.93515e-06	4.38611e-06	5.19943e-06	1.11592e-05	7.63703e-06	5.64464e-06	0.206454	0.326336	0.10409	0.18504	0.365304	0.191693	0.164155	0.117282	0.142669	0.196703	0.128899	0.147566	0.0933274	0.110633	0.237445	0.1625	0.120106	473.703	754.029	258.295	432.081	811.291
A4H4H6	A4H4H6	Putative ABC transporter	LBRM_06_0080		integral component of membrane [GO:0016021]	ATPase activity [GO:0016887]; ATP binding [GO:0005524]	25	25	2	74.119	0.000252333	0.000217075	0.00020233	0.000252755	0.000253447	0.000181281	0.000191482	0.000197731	0.000247788	0.000250487	0.00013378	0.0001886	0.00019907	0.000138839	0.000235588	0.000213754	0.000165072	3.40444	2.92874	2.7298	3.41012	3.41946	2.44581	2.58344	2.66775	3.34311	3.37952	1.80494	2.54456	2.68582	1.87318	3.17851	2.88393	2.22713	7811.39	6767.11	6773.9	7962.88	7594.16
A4H4H7	A4H4H7	Uncharacterized protein	LBRM_06_0090		integral component of membrane [GO:0016021]		17	17	17	66.256	3.2789e-05	4.03916e-05	2.34253e-05	3.07884e-05	2.77637e-05	3.53435e-05	3.63329e-05	2.86821e-05	3.09336e-05	2.55068e-05	2.47442e-05	2.08175e-05	3.36525e-05	2.7057e-05	3.10316e-05	3.13598e-05	2.65678e-05	0.494883	0.60963	0.353557	0.464688	0.419037	0.533438	0.548371	0.432898	0.466881	0.384974	0.373464	0.314199	0.507916	0.408371	0.468359	0.473312	0.400987	1135.5	1408.6	877.339	1085.08	930.625
A4H4H8	A4H4H8	Peptidyl-prolyl cis-trans isomerase (PPIase) (EC 5.2.1.8)	CYP2 LBRM_06_0100	protein folding [GO:0006457]		peptidyl-prolyl cis-trans isomerase activity [GO:0003755]	11	11	11	20.225	0.000237562	0.000198292	0.000210097	0.000239748	0.000243616	0.000271368	0.000209469	0.000206845	0.000251982	0.000253216	0.000320687	0.000266767	0.000340198	0.000311345	0.000225863	0.000238576	0.000309749	11.746	9.80432	10.388	11.854	12.0453	13.4174	10.357	10.2272	12.4589	12.5199	15.8559	13.19	16.8207	15.394	11.1675	11.7961	15.3152	26950.8	22653.7	25777.4	27680.1	26751
A4H4H9	A4H4H9	Uncharacterized protein	LBRM_06_0110				9	9	9	21.049	1.61178e-05	3.03531e-05	1.61103e-05	1.81468e-05	2.84567e-05	4.06962e-05	2.38901e-05	2.67028e-05	2.65289e-05	1.79234e-05	4.22894e-05	2.22459e-05	2.15876e-05	2.73216e-05	2.18369e-05	2.71483e-05	2.83611e-05	0.765728	1.44202	0.765371	0.862121	1.35193	1.93341	1.13498	1.2686	1.26034	0.851507	2.00909	1.05686	1.02559	1.298	1.03743	1.28977	1.34739	1756.94	3331.91	1899.24	2013.12	3002.45
A4H4I0	A4H4I0	Putative 20S proteasome beta 6 subunit	LBRM_06_0120	proteolysis involved in cellular protein catabolic process [GO:0051603]	integral component of membrane [GO:0016021]; nucleus [GO:0005634]; proteasome core complex [GO:0005839]	threonine-type endopeptidase activity [GO:0004298]	13	13	13	37.59	0.000158998	0.000177093	0.000186939	0.000166963	0.000165357	0.000202605	0.000173029	0.000185659	0.000244844	0.000174024	0.000155611	0.000164199	0.00019719	0.000191748	0.00017107	0.000196032	0.000177187	4.22978	4.71118	4.9731	4.44169	4.39897	5.38986	4.60305	4.93904	6.51355	4.62953	4.13969	4.36817	5.2458	5.10104	4.55095	5.21501	4.71367	9705.13	10885.6	12340.6	10371.7	9769.52
A4H4I1	A4H4I1	Uncharacterized protein	LBRM_06_0130		integral component of membrane [GO:0016021]		3	3	3	13.048	1.32058e-06	2.51035e-06	4.00418e-07	2.74217e-06	2.70682e-06	4.05046e-06	4.41764e-06	4.9406e-06	4.26583e-06	2.86761e-06	5.23399e-06	3.65968e-06	3.9321e-06	4.80572e-06	1.93607e-06	4.10843e-06	4.40787e-06	0.101209	0.192393	0.030688	0.21016	0.207451	0.310428	0.338568	0.378648	0.326934	0.219774	0.401134	0.280478	0.301356	0.368311	0.14838	0.31487	0.33782	232.222	444.542	76.1513	490.739	460.72
A4H4I2	A4H4I2	Uncharacterized protein	LBRM_06_0140				10	10	10	51.368	2.0696e-05	2.33807e-05	2.04212e-05	2.56146e-05	2.21407e-05	5.88828e-06	5.12145e-06	6.656e-06	7.15039e-06	1.46737e-06	1.10859e-05	1.22819e-05	7.96763e-06	1.69976e-05	2.24506e-05	5.2567e-06	1.20833e-05	0.402897	0.455161	0.397547	0.498649	0.431022	0.114629	0.0997012	0.129575	0.139199	0.0285659	0.215813	0.239096	0.155109	0.330898	0.437055	0.102334	0.235229	924.438	1051.69	986.499	1164.38	957.242
A4H4I3	A4H4I3	Uncharacterized protein	LBRM_06_0150			protein heterodimerization activity [GO:0046982]	6	6	6	15.928	2.35588e-05	1.03478e-05	1.66691e-05	3.59527e-06	1.05476e-05	1.03963e-05	1.19964e-05	1.14506e-05	2.00699e-05	1.15628e-05	5.56234e-06	1.80361e-05	1.39676e-05	1.56283e-05	1.29437e-05	1.30952e-05	1.32986e-05	1.47908	0.649663	1.04653	0.22572	0.662202	0.652709	0.753163	0.718896	1.26004	0.725942	0.349218	1.13235	0.876921	0.981181	0.812639	0.82215	0.834918	3393.71	1501.1	2596.92	527.074	1470.66
A4H4I4	A4H4I4	Kinesin-like protein	LBRM_06_0160	microtubule-based movement [GO:0007018]	microtubule [GO:0005874]	ATP binding [GO:0005524]; microtubule binding [GO:0008017]; microtubule motor activity [GO:0003777]	4	4	4	70.26	5.18278e-07	0	7.35869e-07	6.24676e-07	4.63276e-07	5.23829e-07	6.14874e-07	3.86272e-07	7.43291e-07	8.90848e-07	1.10103e-06	7.07713e-07	1.33326e-06	2.04202e-06	4.6842e-07	6.31823e-07	1.29601e-06	0.00737658	0	0.0104735	0.00889092	0.00659373	0.00745557	0.00875141	0.00549775	0.0105791	0.0126793	0.0156708	0.0100728	0.0189761	0.0290638	0.00666695	0.00899264	0.0184459	16.9254	0	25.9897	20.7609	14.6438
A4H4I5	A4H4I5	Uncharacterized protein	LBRM_06_0170				17	17	17	71.412	1.85937e-05	1.49343e-05	1.16792e-05	1.67757e-05	1.49188e-05	2.32938e-05	2.53906e-05	3.15257e-05	2.69295e-05	2.95022e-05	3.13254e-05	3.62233e-05	2.90569e-05	2.8237e-05	1.53803e-05	2.73284e-05	3.12106e-05	0.260373	0.209129	0.163546	0.234914	0.208911	0.326189	0.355551	0.441462	0.377101	0.413126	0.438657	0.507244	0.40689	0.39541	0.215375	0.382686	0.43705	597.419	483.211	405.834	548.541	463.964
A4H4I6	A4H4I6	Uncharacterized protein	LBRM_06_0180				9	9	9	52.478	3.72789e-06	4.91776e-06	7.13292e-06	5.68077e-06	3.13771e-06	4.22574e-06	7.38765e-06	3.58142e-06	5.40748e-06	2.64931e-06	1.11532e-05	1.31612e-05	9.19008e-06	1.16367e-05	4.91941e-06	4.65032e-06	1.12853e-05	0.0710373	0.0937108	0.135922	0.108251	0.059791	0.0805239	0.140776	0.0682462	0.103043	0.0504843	0.212531	0.250795	0.175122	0.221744	0.0937424	0.0886147	0.215048	162.993	216.527	337.286	252.773	132.788
A4H4I8	A4H4I8	Uncharacterized protein	LBRM_06_0200				20	20	20	31.629	8.84755e-05	0.000107227	0.000103231	7.72875e-05	9.37716e-05	0.000120663	0.000129544	0.000141707	0.000126082	0.000110066	0.000115987	9.18517e-05	0.000121522	0.000113961	9.39985e-05	0.000125612	0.00011083	2.79729	3.39015	3.26382	2.44356	2.96473	3.81495	4.09575	4.48029	3.98628	3.47989	3.6671	2.90403	3.84209	3.60305	2.97191	3.97143	3.50407	6418.31	7833.25	8099.06	5705.9	6584.28
A4H4I9	A4H4I9	Uncharacterized protein	LBRM_06_0210		integral component of membrane [GO:0016021]		3	3	3	22.32	1.99179e-05	2.78817e-05	1.32087e-05	1.59791e-05	2.54678e-05	8.80815e-06	8.93135e-06	1.00131e-05	1.13163e-05	1.38879e-05	7.86826e-06	9.16759e-06	1.56967e-05	1.14174e-05	2.0491e-05	1.05914e-05	1.10375e-05	0.892377	1.24918	0.591787	0.715909	1.14103	0.39463	0.40015	0.448618	0.507003	0.622219	0.352521	0.410735	0.703255	0.511533	0.918057	0.474524	0.494511	2047.54	2886.34	1468.5	1671.7	2534.07
A4H4J0	A4H4J0	Uncharacterized protein	LBRM_06_0220				10	10	10	103.8	7.10342e-06	7.38406e-06	7.87514e-06	7.48185e-06	9.32691e-06	8.38555e-06	6.03898e-06	6.0911e-06	9.29756e-06	1.26272e-05	8.6716e-06	6.68552e-06	8.26766e-06	1.20374e-05	7.83428e-06	8.48808e-06	8.91554e-06	0.0684337	0.0711373	0.0758684	0.0720794	0.0898546	0.0807857	0.058179	0.0586811	0.0895719	0.12165	0.0835414	0.0644077	0.0796499	0.115967	0.0754747	0.0817735	0.0858916	157.019	164.369	188.265	168.311	199.555
A4H4J1	A4H4J1	Uncharacterized protein	LBRM_06_0230				14	14	14	30.81	7.04577e-05	7.66693e-05	4.13431e-05	5.47483e-05	7.1937e-05	0.000111353	8.90819e-05	0.000117135	8.77849e-05	4.46551e-05	8.3405e-05	6.44357e-05	6.14278e-05	4.08717e-05	6.30311e-05	9.0002e-05	6.25351e-05	2.28684	2.48845	1.34187	1.77696	2.33486	3.61417	2.89133	3.80184	2.84923	1.44937	2.70708	2.09139	1.99376	1.32657	2.0458	2.92119	2.0297	5247.11	5749.79	3329.81	4149.34	5185.4
A4H4J2	A4H4J2	Putative 5'-3' exonuclease (EC 3.1.11.-)	LBRM_06_0240			aspartic-type endopeptidase activity [GO:0004190]; exonuclease activity [GO:0004527]; nucleic acid binding [GO:0003676]	91	91	91	168.69	0.000405031	0.000432441	0.000461763	0.000383931	0.000433438	0.000449171	0.000447291	0.000417931	0.000432722	0.000464224	0.000398343	0.000491637	0.000455713	0.000474335	0.000423321	0.000442268	0.000455007	2.40104	2.56352	2.73735	2.27596	2.56943	2.6627	2.65156	2.47751	2.56519	2.75194	2.36139	2.91444	2.70148	2.81187	2.50946	2.62178	2.6973	5509.12	5923.25	6792.63	5314.53	5706.37
A4H4J3	A4H4J3	Uncharacterized protein	LBRM_06_0250				20	20	20	34.703	0.000254859	0.000288838	0.000326817	0.000301067	0.000268463	0.000280336	0.000349195	0.000369727	0.000321562	0.000370223	0.000291281	0.000297503	0.000244172	0.000274053	0.000288009	0.000338209	0.000276752	7.34399	8.32314	9.41754	8.67553	7.73602	8.07815	10.0624	10.654	9.26611	10.6683	8.39353	8.57284	7.03603	7.89711	8.29925	9.7458	7.97488	16850.6	19231.4	23369.3	20258	17180.7
A4H4J5	A4H4J5	Putative ribonuclease H1 (EC 3.1.26.4)	LBRM_06_0270			magnesium ion binding [GO:0000287]; nucleic acid binding [GO:0003676]; RNA-DNA hybrid ribonuclease activity [GO:0004523]	7	7	7	25.468	3.5282e-06	1.27803e-05	2.97186e-06	5.56477e-06	4.64789e-06	4.99837e-06	8.79948e-06	6.77414e-06	5.81457e-06	5.62682e-06	7.59047e-06	8.35387e-06	6.21008e-06	5.38251e-06	5.8986e-06	6.40268e-06	6.88423e-06	0.138535	0.501818	0.11669	0.2185	0.182499	0.196261	0.345511	0.265986	0.228309	0.220937	0.298039	0.328015	0.243838	0.211344	0.231608	0.251401	0.270309	317.864	1159.49	289.562	510.215	405.306
A4H4J6	A4H4J6	MYND finger domain-like protein	LBRM_06_0280			metal ion binding [GO:0046872]	5	5	5	19.673	9.93654e-07	2.06001e-06	1.91994e-06	2.23679e-06	1.25905e-06	6.96573e-06	5.99398e-06	5.07076e-06	8.18236e-06	5.10887e-06	1.19923e-05	7.05104e-06	7.51921e-06	5.47486e-06	1.69389e-06	6.26434e-06	8.00935e-06	0.0505085	0.104712	0.0975927	0.113699	0.0639991	0.354076	0.30468	0.257752	0.415919	0.25969	0.609583	0.358412	0.38221	0.278293	0.0861023	0.318423	0.407125	115.891	241.947	242.173	265.494	142.133
A4H4J7	A4H4J7	Uncharacterized protein	LBRM_06_0300				11	11	11	111.89	2.12684e-06	1.23291e-06	3.15754e-06	4.19449e-06	3.39126e-06	5.3806e-06	2.79103e-06	6.11667e-06	6.6326e-06	5.6869e-06	4.07227e-06	6.47433e-06	7.18774e-06	5.47324e-06	2.82061e-06	5.32156e-06	5.80189e-06	0.0190083	0.011019	0.02822	0.0374876	0.0303089	0.0480883	0.0249444	0.0546669	0.0592779	0.0508258	0.0363953	0.0578633	0.0642393	0.0489162	0.0252088	0.0475607	0.0518536	43.6141	25.4603	70.027	87.5363	67.312
A4H4J8	A4H4J8	Uncharacterized protein	LBRM_06_0310				27	27	27	132.83	4.18494e-05	3.48529e-05	2.39448e-05	4.27726e-05	2.45201e-05	1.57353e-05	2.12988e-05	1.63988e-05	1.9766e-05	2.15272e-05	2.30955e-05	6.52898e-05	1.2699e-05	1.94581e-05	3.3588e-05	1.89452e-05	3.01356e-05	0.31506	0.262387	0.180266	0.32201	0.184597	0.118462	0.160347	0.123457	0.148807	0.162066	0.173873	0.491529	0.0956036	0.146489	0.252864	0.142628	0.226873	722.897	606.269	447.325	751.918	409.966
A4H4J9	A4H4J9	Oligopeptidase B-like protein	LBRM_06_0320			serine-type endopeptidase activity [GO:0004252]; serine-type exopeptidase activity [GO:0070008]	24	24	24	103.72	2.73102e-05	2.68895e-05	2.32371e-05	1.89666e-05	3.02093e-05	1.99871e-05	2.0959e-05	1.92934e-05	1.4965e-05	1.69521e-05	2.08113e-05	2.08944e-05	1.66355e-05	2.55643e-05	2.53225e-05	1.84313e-05	2.09764e-05	0.263307	0.25925	0.224037	0.182863	0.291258	0.192702	0.202073	0.186014	0.144282	0.163441	0.200649	0.20145	0.160389	0.246474	0.244143	0.177703	0.202241	604.151	599.021	555.939	426.999	646.845
A4H4K0	A4H4K0	NAD(P)-dependent steroid dehydrogenase-like protein	LBRM_06_0330	steroid biosynthetic process [GO:0006694]	integral component of membrane [GO:0016021]	3-beta-hydroxy-delta5-steroid dehydrogenase activity [GO:0003854]	15	15	15	41.377	8.13959e-05	9.42352e-05	5.63959e-05	7.95474e-05	0.00010678	9.52611e-05	0.000113547	0.000110072	0.000156209	0.000119919	0.000119385	9.12091e-05	9.75252e-05	0.000122591	8.36709e-05	0.000119002	0.000107678	1.96718	2.27748	1.36298	1.9225	2.58067	2.30227	2.7442	2.66021	3.77527	2.8982	2.88531	2.20434	2.35699	2.96278	2.02216	2.87603	2.60235	4513.64	5262.32	3382.18	4489.19	5731.32
A4H4K1	A4H4K1	Uncharacterized protein	LBRM_06_0340				17	17	17	50.419	2.15441e-05	2.86701e-05	1.53811e-05	1.62532e-05	1.69889e-05	1.66045e-05	1.47353e-05	1.61825e-05	2.22897e-05	1.1887e-05	1.9538e-05	2.26402e-05	2.93025e-05	2.02471e-05	1.97675e-05	1.63398e-05	2.2932e-05	0.427301	0.568637	0.305065	0.322363	0.336954	0.329331	0.292257	0.32096	0.44209	0.235764	0.387513	0.449042	0.58118	0.401577	0.392064	0.32408	0.454828	980.432	1313.89	757.007	752.741	748.329
A4H4K2	A4H4K2	Putative glutamine synthetase (EC 6.3.1.2)	LBRM_06_0350	glutamine biosynthetic process [GO:0006542]		glutamate-ammonia ligase activity [GO:0004356]	27	27	27	42.35	0.000526524	0.000499374	0.000528744	0.000514858	0.000522438	0.000495775	0.000495247	0.000542622	0.000559497	0.000453185	0.000561439	0.00056834	0.000459357	0.000637676	0.000518388	0.000509265	0.000556703	12.4327	11.7916	12.4851	12.1572	12.3362	11.7066	11.6942	12.8128	13.2113	10.7009	13.2571	13.4201	10.8467	15.0573	12.2406	12.0252	13.1453	28526.5	27245.5	30981.3	28388	27397
A4H4K3	A4H4K3	Uncharacterized protein	LBRM_06_0360			metal ion binding [GO:0046872]	8	8	8	41.992	1.92382e-06	6.2496e-06	5.4613e-06	5.68364e-06	6.31369e-06	8.07691e-06	4.17207e-06	9.36898e-06	1.01837e-05	3.19229e-06	4.54177e-06	4.36574e-06	2.682e-06	8.26319e-06	5.12641e-06	6.99879e-06	4.96318e-06	0.0458141	0.148828	0.130056	0.13535	0.150354	0.192344	0.0993539	0.223113	0.242514	0.0760215	0.108158	0.103966	0.0638694	0.19678	0.122081	0.166669	0.118193	105.119	343.881	322.729	316.053	333.917
A4H4K4	A4H4K4	Uncharacterized protein	LBRM_06_0370				20	20	20	98.668	2.92617e-05	1.97322e-05	2.09998e-05	2.69683e-05	2.55043e-05	2.60356e-05	2.79366e-05	2.62604e-05	2.38919e-05	1.98096e-05	2.26137e-05	2.67476e-05	1.33435e-05	1.60619e-05	2.44933e-05	2.47868e-05	1.96917e-05	0.296568	0.199986	0.212833	0.273323	0.258486	0.263871	0.283138	0.266149	0.242144	0.200771	0.22919	0.271086	0.135236	0.162788	0.248239	0.251214	0.199575	680.467	462.084	528.138	638.23	574.063
A4H4K6	A4H4K6	Uncharacterized protein	LBRM_06_0400				4	4	4	20.119	4.8127e-07	3.15226e-07	7.08442e-06	4.83036e-07	2.82842e-06	7.64128e-06	2.68996e-06	1.01157e-06	1.67294e-06	1.61412e-06	4.9094e-06	2.49715e-06	2.49e-06	8.82701e-06	2.23847e-06	2.92597e-06	4.68089e-06	0.0239212	0.0156681	0.352126	0.024009	0.140585	0.379804	0.133702	0.0502793	0.0831524	0.0802287	0.244018	0.124119	0.123763	0.43874	0.111262	0.145433	0.23266	54.8865	36.2024	873.788	56.0627	312.22
A4H4K7;A4H4K5;A4H4K8	A4H4K7;A4H4K5;A4H4K8	Putative 60S ribosomal protein L19	LBRM_06_0410	translation [GO:0006412]	cytosolic large ribosomal subunit [GO:0022625]	RNA binding [GO:0003723]; structural constituent of ribosome [GO:0003735]	32	32	32	30.392	0.00199816	0.00237363	0.0020176	0.00216673	0.00261005	0.00214299	0.00209151	0.0019141	0.00193957	0.00256295	0.00240372	0.00250487	0.00237977	0.00240329	0.00223323	0.00213022	0.00242291	65.7463	78.1005	66.3857	71.2928	85.8795	70.5117	68.8178	62.9803	63.8184	84.3297	79.0906	82.4188	78.3025	79.0765	73.481	70.0916	79.7221	150853	180458	164734	166474	190727
A4H4K9	A4H4K9	Uncharacterized protein	LBRM_06_0440			ATP binding [GO:0005524]	10	10	10	75.694	9.73234e-06	8.59895e-06	1.92602e-05	8.00114e-06	2.30087e-05	3.23797e-05	3.5509e-05	5.17254e-06	2.93233e-05	5.93273e-06	3.37604e-05	1.30261e-05	1.06323e-05	2.72325e-05	1.37203e-05	2.16635e-05	2.11628e-05	0.128575	0.113601	0.254448	0.105704	0.303971	0.427771	0.469113	0.0683349	0.387392	0.0783778	0.446012	0.172089	0.140465	0.359771	0.18126	0.286198	0.279584	295.011	262.486	631.405	246.826	675.078
A4H4L0	A4H4L0	Uncharacterized protein	LBRM_06_0450				31	31	31	100.89	8.37246e-05	6.7919e-05	7.1862e-05	6.92789e-05	7.96035e-05	0.000120438	0.000110449	8.95701e-05	0.000128073	0.000130899	6.05861e-05	5.60925e-05	4.80162e-05	5.45677e-05	7.44776e-05	0.000115886	5.48156e-05	0.829861	0.673198	0.712281	0.686678	0.789013	1.19376	1.09475	0.887799	1.26943	1.29744	0.600516	0.555977	0.475926	0.540863	0.738206	1.14863	0.543321	1904.09	1555.48	1767.5	1603.44	1752.29
A4H4L2	A4H4L2	ATP-NAD kinase-like protein (EC 2.7.1.23)	LBRM_06_0470	NAD metabolic process [GO:0019674]; NADP biosynthetic process [GO:0006741]		NAD+ kinase activity [GO:0003951]	23	23	23	134.4	1.10819e-05	7.6699e-06	1.2488e-05	1.349e-05	6.60493e-06	1.95538e-05	1.79546e-05	2.50643e-05	2.46845e-05	2.26284e-05	1.09022e-05	1.28561e-05	5.97499e-06	1.35307e-05	1.02669e-05	2.19771e-05	1.0816e-05	0.0824546	0.0570677	0.0929166	0.100372	0.0491438	0.145489	0.13359	0.186491	0.183664	0.168366	0.0811175	0.0956556	0.0444568	0.100675	0.076391	0.16352	0.0804761	189.19	131.86	230.569	234.376	109.142
A4H4L3	A4H4L3	Uncharacterized protein	LBRM_06_0480	mitotic chromosome condensation [GO:0007076]	condensin complex [GO:0000796]		20	20	20	120.55	2.5175e-05	2.09414e-05	2.69991e-05	2.10466e-05	2.52396e-05	2.24105e-05	1.97691e-05	1.96726e-05	1.53777e-05	2.08295e-05	2.63326e-05	2.83799e-05	3.22185e-05	3.07753e-05	2.38803e-05	1.96119e-05	2.94266e-05	0.208835	0.173716	0.223966	0.174588	0.20937	0.185902	0.163991	0.163191	0.127563	0.172787	0.218437	0.23542	0.267262	0.255291	0.198095	0.162687	0.244103	479.166	401.386	555.763	407.676	464.984
A4H4L4	A4H4L4	Uncharacterized protein	LBRM_06_0490				2	2	2	34.638	1.73102e-06	1.42537e-06	1.14957e-06	1.50516e-06	1.73227e-06	1.44757e-06	1.95951e-06	1.7287e-06	1.90757e-06	1.55757e-06	1.39081e-06	1.72716e-06	2.42259e-06	2.34283e-06	1.50868e-06	1.72018e-06	1.97085e-06	0.0499746	0.0411505	0.0331882	0.0434541	0.0500106	0.0417913	0.0565712	0.0499076	0.0550715	0.0449671	0.0401527	0.049863	0.0699401	0.0676377	0.0435556	0.0496617	0.0568984	114.665	95.0819	82.3554	101.468	111.067
A4H4L5	A4H4L5	Uncharacterized protein	LBRM_06_0500				20	20	20	64.825	2.1787e-05	2.88449e-05	2.36005e-05	3.03702e-05	2.5683e-05	2.96611e-05	2.76155e-05	2.59151e-05	2.47449e-05	3.59358e-05	3.36829e-05	3.01019e-05	3.96824e-05	2.57654e-05	2.60571e-05	2.87745e-05	3.23081e-05	0.336089	0.444966	0.364065	0.468495	0.39619	0.457557	0.426001	0.399771	0.381718	0.554352	0.519597	0.464356	0.612147	0.397462	0.401961	0.44388	0.49839	771.147	1028.13	903.414	1093.97	879.886
A4H4L8	A4H4L8	Uncharacterized protein	LBRM_06_0530				5	5	5	190	5.77672e-06	2.55852e-06	1.22311e-06	3.58038e-06	3.02064e-06	1.49542e-06	1.12828e-06	2.05521e-06	2.49144e-06	2.00312e-06	8.65358e-07	1.5559e-06	2.27145e-06	1.70505e-06	3.23187e-06	1.83469e-06	1.59944e-06	0.0304038	0.0134659	0.00643744	0.0188441	0.0158981	0.00787065	0.00593833	0.0108169	0.0131128	0.0105427	0.00455452	0.00818894	0.011955	0.00897395	0.0170099	0.00965628	0.00841811	69.7608	31.1142	15.9743	44.0024	35.3076
A4H4L9	A4H4L9	Uncharacterized protein	LBRM_06_0540				4	4	4	33.305	2.61085e-07	2.53294e-06	1.67839e-06	4.80372e-06	6.0253e-06	5.63483e-06	6.11716e-06	5.31575e-06	2.26727e-06	1.5598e-06	2.84223e-06	3.2752e-06	9.72637e-07	9.9822e-07	3.06029e-06	4.17896e-06	2.02207e-06	0.0078392	0.0760527	0.0503944	0.144234	0.180913	0.169189	0.183671	0.159608	0.0680759	0.0468338	0.0853395	0.0983396	0.0292039	0.0299721	0.0918867	0.125475	0.0607138	17.9869	175.727	125.052	336.798	401.783
A4H4M0	A4H4M0	Uncharacterized protein	LBRM_06_0550				11	11	11	90.043	8.54639e-06	5.15492e-06	9.85793e-06	9.60172e-06	8.63135e-06	2.34706e-05	1.94517e-05	2.51689e-05	2.67908e-05	1.96802e-05	1.76776e-05	1.88199e-05	1.5982e-05	1.24716e-05	8.35846e-06	2.29124e-05	1.62378e-05	0.0949146	0.0572495	0.10948	0.106635	0.0958581	0.26066	0.216026	0.279521	0.297534	0.218565	0.196323	0.20901	0.177493	0.138507	0.0928275	0.254461	0.180333	217.779	132.28	271.671	249	212.888
A4H4M1	A4H4M1	Uncharacterized protein	LBRM_06_0560				24	24	24	181.14	8.71452e-06	1.226e-05	6.2691e-06	9.49144e-06	1.16868e-05	5.63994e-06	7.72666e-06	8.7757e-06	3.89727e-06	9.5183e-06	1.12613e-05	1.02483e-05	1.49673e-05	1.10912e-05	9.68437e-06	7.11157e-06	1.1892e-05	0.0481093	0.0676822	0.0346091	0.0523984	0.0645182	0.0311358	0.0426557	0.048447	0.0215152	0.0525467	0.0621691	0.0565764	0.0826284	0.06123	0.0534635	0.0392601	0.065651	110.386	156.386	85.8814	122.354	143.286
A4H4M2	A4H4M2	Putative deoxyuridine triphosphatase (EC 3.6.1.23)	LBRM_06_0570			dUTP diphosphatase activity [GO:0004170]	17	17	17	30.581	0.000291741	0.000298782	0.000266404	0.00026121	0.000295069	0.000179554	0.000185339	0.000186303	0.000215467	0.000169653	0.000222581	0.000273045	0.000221392	0.00018789	0.000282641	0.000187263	0.000226227	9.53996	9.77017	8.71143	8.54158	9.64876	5.87141	6.06058	6.09212	7.04578	5.54767	7.27841	8.92858	7.23952	6.144	9.24238	6.12351	7.39763	21889.2	22574.8	21617.1	19945.2	21428.6
A4H4M3;A4H4M4	A4H4M3;A4H4M4	Putative 60S ribosomal protein L23a	LBRM_06_0580	translation [GO:0006412]	ribosome [GO:0005840]	structural constituent of ribosome [GO:0003735]	13	13	13	17.537	0.00163043	0.00181561	0.001694	0.00147715	0.00178597	0.00152685	0.00135288	0.00158033	0.00131329	0.00139418	0.00154269	0.00160003	0.00181207	0.00163541	0.00168063	0.0014335	0.00164755	92.9709	103.53	96.5955	84.2305	101.84	87.0645	77.1441	90.1138	74.887	79.4991	87.968	91.2374	103.328	93.2548	95.8334	81.7417	93.9471	213319	239215	239698	196684	226174
A4H4M5	A4H4M5	Uncharacterized protein	LBRM_06_0600				14	14	14	155.21	2.16894e-05	1.70403e-05	7.78053e-06	1.42648e-05	1.30103e-05	2.74076e-05	1.017e-05	9.25876e-06	1.26311e-05	2.46962e-05	9.78427e-06	2.16282e-05	1.95967e-05	2.73999e-05	1.47571e-05	1.68327e-05	1.96023e-05	0.139742	0.109789	0.050129	0.0919065	0.0838237	0.176584	0.0655241	0.0596531	0.0813805	0.159115	0.0630389	0.139348	0.126259	0.176535	0.095078	0.108451	0.126295	320.635	253.676	124.393	214.608	186.161
A4H4M6	A4H4M6	Uncharacterized protein	LBRM_06_0610				3	3	3	151.6	1.30708e-06	2.15223e-06	1.18178e-06	1.66344e-06	1.20537e-06	0	5.04196e-07	0	0	3.71425e-07	1.04497e-06	5.51808e-07	5.45163e-07	4.54622e-07	1.50198e-06	1.75124e-07	6.49141e-07	0.00862191	0.0141968	0.00779541	0.0109726	0.00795101	0	0.00332583	0	0	0.00245003	0.00689295	0.00363989	0.00359606	0.00299883	0.00990754	0.00115517	0.00428193	19.7828	32.8029	19.344	25.6218	17.6581
A4H4M7	A4H4M7	Putative carbonic anhydrase family protein (EC 4.2.1.1)	LBRM_06_0620	carbon utilization [GO:0015976]		carbonate dehydratase activity [GO:0004089]; zinc ion binding [GO:0008270]	14	14	14	43.067	4.31442e-05	4.03827e-05	4.71361e-05	5.5768e-05	3.92407e-05	6.82086e-05	6.6312e-05	5.01374e-05	7.77784e-05	5.65561e-05	6.11041e-05	6.1651e-05	7.12838e-05	6.53391e-05	4.51343e-05	6.37985e-05	6.48445e-05	1.00179	0.937672	1.09448	1.29491	0.911154	1.58378	1.53974	1.16417	1.80599	1.31321	1.41882	1.43151	1.65518	1.51715	1.048	1.48138	1.50567	2298.59	2166.57	2715.92	3023.72	2023.55
A4H4M8	A4H4M8	Uncharacterized protein	LBRM_06_0630			phosphatase activity [GO:0016791]	49	49	49	112.02	0.000196998	0.000205651	0.000201005	0.000217971	0.000213472	0.000261454	0.000286947	0.00025887	0.000255046	0.000347893	0.000308874	0.000327877	0.000235341	0.000368699	0.000207019	0.000282042	0.000310198	1.7586	1.83584	1.79436	1.94582	1.90566	2.334	2.56157	2.31093	2.27679	3.10563	2.75731	2.92695	2.10088	3.29137	1.84806	2.51778	2.76913	4035.06	4241.87	4452.65	4543.63	4232.22
A4H4M9	A4H4M9	Uncharacterized protein	LBRM_06_0640		integral component of membrane [GO:0016021]	ATP binding [GO:0005524]; protein kinase activity [GO:0004672]	15	15	15	313.76	4.88839e-06	6.22585e-06	5.40494e-06	6.06373e-06	5.59015e-06	1.25811e-05	1.04321e-05	1.25323e-05	1.12732e-05	3.92178e-06	1.49031e-05	7.78814e-06	5.92327e-06	9.71163e-06	5.63461e-06	1.01481e-05	9.58154e-06	0.01558	0.0198427	0.0172263	0.019326	0.0178166	0.040098	0.0332488	0.0399423	0.0359292	0.0124993	0.0474985	0.024822	0.0188784	0.0309524	0.0179584	0.0323435	0.0305378	35.748	45.8484	42.7466	45.1277	39.5684
A4H4N0	A4H4N0	Putative lanosterol synthase (EC 5.4.99.8)	LBRM_06_0650		integral component of membrane [GO:0016021]	cycloartenol synthase activity [GO:0016871]	40	40	40	113.46	9.44535e-05	9.16321e-05	9.3572e-05	0.000108311	9.73008e-05	4.04637e-05	4.59504e-05	5.02396e-05	4.5915e-05	4.66002e-05	6.10666e-05	7.33364e-05	7.88447e-05	7.06776e-05	9.70539e-05	4.58338e-05	7.09813e-05	0.832483	0.807616	0.824713	0.954616	0.857578	0.356634	0.404992	0.442796	0.40468	0.410719	0.538221	0.646363	0.694912	0.62293	0.855401	0.403964	0.625607	1910.11	1866.07	2046.5	2229.1	1904.56
A4H4N1	A4H4N1	Uncharacterized protein	LBRM_06_0660				21	21	21	68.171	0.000137894	0.000124208	0.000131896	0.000117534	0.000137095	0.00016246	0.000143323	0.000116526	0.000132634	0.000146011	0.000115018	0.000109431	0.000117214	0.000122108	0.000129725	0.000140191	0.000115943	2.02277	1.82201	1.93478	1.7241	2.01105	2.38313	2.10241	1.70932	1.94561	2.14184	1.6872	1.60524	1.71941	1.79119	1.90294	2.05646	1.70076	4641.19	4209.92	4801.08	4025.91	4466.27
A4H4N2	A4H4N2	Uncharacterized protein	LBRM_06_0670				28	28	28	130.72	5.07456e-05	4.08754e-05	3.28795e-05	2.75844e-05	4.54053e-05	4.93577e-05	7.72876e-05	8.70895e-05	7.63504e-05	4.98871e-05	6.0058e-05	4.28967e-05	4.55625e-05	4.91887e-05	3.9498e-05	6.79945e-05	4.94265e-05	0.388201	0.312695	0.251526	0.211019	0.347348	0.377584	0.591246	0.66623	0.584076	0.381633	0.45944	0.328157	0.34855	0.37629	0.302158	0.520154	0.37811	890.717	722.509	624.153	492.745	771.413
A4H4N3	A4H4N3	Uncharacterized protein	LBRM_06_0680				5	5	5	27.645	1.18984e-05	1.38533e-05	1.20013e-05	1.34519e-05	1.0674e-05	1.49652e-05	1.90334e-05	2.3396e-05	2.09329e-05	1.3364e-05	9.91741e-06	1.54225e-05	1.0925e-05	9.19614e-06	1.23758e-05	1.83383e-05	1.13653e-05	0.4304	0.501114	0.43412	0.486595	0.386111	0.541336	0.688495	0.846301	0.757202	0.483414	0.358741	0.557877	0.395189	0.332651	0.447668	0.663349	0.411115	987.542	1157.87	1077.25	1136.23	857.501
A4H4N4	A4H4N4	Uncharacterized protein	LBRM_06_0690				5	5	5	40.631	5.65304e-06	2.8774e-06	2.73352e-06	5.93484e-06	4.14336e-06	4.72652e-07	6.59093e-07	8.20083e-07	1.48453e-06	0	0	1.48299e-06	7.46132e-07	0	4.26843e-06	6.87272e-07	5.5728e-07	0.139131	0.0708178	0.0672766	0.146067	0.101975	0.0116328	0.0162214	0.0201837	0.0365368	0	0	0.0364989	0.0183636	0	0.105054	0.0169149	0.0137156	319.233	163.631	166.945	341.077	226.473
A4H4N5	A4H4N5	Uncharacterized protein	LBRM_06_0700				43	43	43	285.09	5.53934e-05	6.78151e-05	4.7949e-05	6.37852e-05	5.97019e-05	4.57092e-05	0.000200923	0.000179733	5.85695e-05	4.09926e-05	5.2908e-05	3.23153e-05	3.65617e-05	3.90166e-05	5.89289e-05	0.000105185	4.02004e-05	0.194301	0.237872	0.168189	0.223737	0.209414	0.160332	0.704771	0.630445	0.205442	0.143788	0.185584	0.113351	0.128246	0.136857	0.206703	0.368956	0.14101	445.82	549.625	417.355	522.442	465.081
A4H4N6	A4H4N6	Uncharacterized protein	LBRM_06_0710	regulation of transcription, DNA-templated [GO:0006355]	nucleus [GO:0005634]		27	27	27	182.93	2.66354e-05	2.32136e-05	3.11436e-05	2.95023e-05	2.63823e-05	3.49219e-05	2.55801e-05	2.13236e-05	1.94075e-05	2.17926e-05	2.74738e-05	2.02334e-05	2.85652e-05	3.7283e-05	2.73754e-05	2.46051e-05	2.83888e-05	0.145604	0.126899	0.170249	0.161277	0.144221	0.190903	0.139836	0.116567	0.106092	0.119131	0.150188	0.110607	0.156154	0.20381	0.14965	0.134506	0.15519	334.086	293.211	422.467	376.593	320.295
A4H4N7	A4H4N7	Putative serine-threonine dehydratase (EC 4.3.1.19)	LBRM_06_0720			L-threonine ammonia-lyase activity [GO:0004794]	20	20	20	37.164	0.000165571	0.000131124	0.000168214	0.000209269	0.000167068	0.000183169	0.000145524	0.000192435	0.000167847	0.00015082	0.000158641	0.000121484	0.000105844	0.000121206	0.000168249	0.000167959	0.000126794	4.45516	3.52826	4.52627	5.63096	4.49542	4.92866	3.91572	5.178	4.51638	4.05824	4.26869	3.26886	2.84803	3.26137	4.52721	4.5194	3.41174	10222.2	8152.36	11231.8	13148.7	9983.72
A4H4N8	A4H4N8	Uncharacterized protein	LBRM_06_0730				4	4	4	101.03	1.3925e-05	1.13823e-05	1.29597e-05	1.69951e-05	1.49896e-05	1.35689e-06	1.67933e-06	1.53368e-06	4.95262e-07	1.5972e-06	0	8.96355e-07	0	8.8802e-07	1.40503e-05	1.33247e-06	4.46094e-07	0.13783	0.112662	0.128276	0.168218	0.148368	0.0134306	0.0166221	0.0151805	0.00490213	0.0158092	0	0.00887216	0	0.00878967	0.139071	0.0131889	0.00441546	316.248	260.316	318.312	392.801	329.504
A4H4N9	A4H4N9	Uncharacterized protein	LBRM_06_0740		integral component of membrane [GO:0016021]		4	4	4	72.151	0	3.93053e-07	0	0	5.12616e-07	1.31573e-06	1.32324e-06	1.358e-06	3.44189e-06	2.80252e-06	0	1.35429e-06	1.22788e-06	1.68075e-06	1.81134e-07	2.04828e-06	1.06573e-06	0	0.00544764	0	0	0.00710476	0.0182358	0.0183399	0.0188216	0.047704	0.0388424	0	0.0187703	0.0170182	0.0232949	0.00251048	0.0283887	0.0147708	0	12.5872	0	0	15.7787
A4H4P0	A4H4P0	Uncharacterized protein	LBRM_06_0750				1	1	1	122.64	0	0	0	0	0	0	0	0	0	0	0	0	0	0	0	0	0	0	0	0	0	0	0	0	0	0	0	0	0	0	0	0	0	0	0	0	0	0	0
A4H4P1	A4H4P1	RNA-binding protein-like protein	LBRM_06_0760			RNA binding [GO:0003723]	30	30	30	188.41	4.24195e-05	3.9985e-05	7.14556e-05	5.028e-05	3.97032e-05	3.77759e-06	1.62398e-05	1.3157e-05	1.55387e-05	1.91863e-05	4.44466e-06	6.74209e-06	9.94235e-06	2.19434e-06	4.87687e-05	1.35799e-05	5.83086e-06	0.225145	0.212223	0.379256	0.266865	0.210728	0.0200498	0.0861938	0.0698319	0.082473	0.101833	0.0235904	0.0357841	0.0527698	0.0116466	0.258843	0.0720763	0.0309477	516.589	490.36	941.11	623.149	467.998
A4H4P2	A4H4P2	Uncharacterized protein	LBRM_06_0770				14	14	14	139.23	3.9714e-06	6.93971e-06	6.7268e-06	8.4686e-06	3.33045e-06	9.70164e-06	1.28657e-05	7.43161e-06	8.77746e-06	6.98214e-06	2.37722e-06	4.75214e-06	7.11956e-06	8.35419e-06	5.88739e-06	9.15171e-06	5.65078e-06	0.028524	0.0498435	0.0483143	0.0608245	0.0239205	0.0696807	0.0924064	0.0533765	0.0630429	0.0501483	0.0170741	0.0341316	0.0511353	0.0600028	0.0422854	0.0657309	0.0405859	65.4476	115.168	119.89	142.03	53.1241
A4H4P3	A4H4P3	Uncharacterized protein	LBRM_06_0780				51	51	51	381.25	3.35652e-05	3.02581e-05	3.56561e-05	4.08965e-05	4.61591e-05	2.48541e-05	2.77524e-05	2.22514e-05	2.73482e-05	2.7865e-05	1.83047e-05	2.38502e-05	2.32735e-05	4.58295e-05	3.7307e-05	2.60142e-05	2.78145e-05	0.0880399	0.0793655	0.0935241	0.10727	0.121073	0.0651912	0.0727931	0.0583642	0.0717329	0.0730885	0.0480124	0.062558	0.0610451	0.120208	0.0978544	0.068234	0.072956	202.005	183.381	232.077	250.482	268.887
A4H4P4	A4H4P4	Uncharacterized protein	LBRM_06_0790		integral component of membrane [GO:0016021]		8	8	8	44.418	6.06242e-06	1.01959e-05	3.29498e-06	5.76441e-06	8.4606e-06	1.08841e-05	7.60137e-06	6.33506e-06	9.5919e-06	7.90213e-06	8.57075e-06	9.3288e-06	1.22062e-05	1.09732e-05	6.75566e-06	8.46291e-06	1.02697e-05	0.136486	0.229543	0.0741813	0.129776	0.190477	0.245038	0.171133	0.142624	0.215946	0.177904	0.192957	0.210023	0.274804	0.247044	0.152093	0.190529	0.231207	313.163	530.38	184.078	303.038	423.024
A4H4P5	A4H4P5	Putative lipin	LBRM_06_0800				33	33	33	146.71	2.21603e-05	3.90381e-05	3.14025e-05	2.35698e-05	2.57119e-05	6.14097e-05	5.4065e-05	4.81964e-05	5.89547e-05	7.07251e-05	6.62195e-05	6.79262e-05	7.81395e-05	6.51555e-05	2.83765e-05	5.86702e-05	6.93602e-05	0.151048	0.26609	0.214045	0.160656	0.175256	0.418579	0.368516	0.328515	0.401845	0.482074	0.451363	0.462996	0.532612	0.444111	0.193419	0.399906	0.472771	346.576	614.825	531.145	375.143	389.221
A4H4P6	A4H4P6	Uncharacterized protein	LBRM_06_0810				13	13	13	24.952	4.12729e-05	4.09882e-05	3.30649e-05	3.81267e-05	3.15227e-05	2.77653e-05	3.66461e-05	2.57515e-05	1.8939e-05	3.20882e-05	3.69838e-05	4.50663e-05	3.03877e-05	3.66809e-05	3.69951e-05	2.8238e-05	3.72797e-05	1.65409	1.64268	1.32514	1.528	1.26334	1.11275	1.46866	1.03204	0.759018	1.286	1.4822	1.80612	1.21785	1.47006	1.48265	1.13169	1.49406	3795.27	3795.57	3288.29	3568	2805.7
A4H4P7	A4H4P7	Uncharacterized protein	LBRM_06_0820				23	23	23	373.95	7.50442e-06	1.49806e-05	6.51025e-06	1.00964e-05	1.0262e-05	1.1552e-05	1.29487e-05	1.36038e-05	1.67479e-05	1.42076e-05	1.50643e-05	1.92522e-05	1.27334e-05	1.43526e-05	9.87073e-06	1.3812e-05	1.53506e-05	0.020068	0.0400605	0.0174094	0.0269993	0.0274422	0.0308918	0.0346267	0.0363786	0.0447866	0.0379933	0.0402843	0.0514833	0.0340511	0.0383812	0.0263959	0.0369354	0.0410499	46.0455	92.5634	43.2008	63.0453	60.9455
A4H4P8	A4H4P8	Bifunctional dihydrofolate reductase-thymidylate synthase	LBRM_06_0830	dTMP biosynthetic process [GO:0006231]; one-carbon metabolic process [GO:0006730]; tetrahydrofolate biosynthetic process [GO:0046654]		dihydrofolate reductase activity [GO:0004146]; thymidylate synthase activity [GO:0004799]	38	38	38	58.797	0.00103221	0.000955056	0.000953447	0.000995689	0.00113488	0.000712005	0.000664146	0.000605274	0.00057067	0.00064637	0.00079531	0.000710679	0.000680396	0.000784842	0.00101426	0.000639693	0.000742807	17.5555	16.2433	16.2159	16.9344	19.3016	12.1096	11.2956	10.2943	9.70576	10.9932	13.5264	12.087	11.572	13.3483	17.2501	10.8797	12.6334	40280.6	37531.5	40239.2	39543	42866.2
A4H4P9	A4H4P9	PRMT7 protein	PRMT7 LBRM_06_0840	protein methylation [GO:0006479]		methyltransferase activity [GO:0008168]	14	14	14	46.601	4.86842e-05	4.6055e-05	6.3381e-05	4.96785e-05	3.74104e-05	6.43761e-05	4.95142e-05	5.56738e-05	7.00425e-05	4.20441e-05	8.06597e-05	7.4693e-05	5.65821e-05	7.51628e-05	4.90418e-05	5.63301e-05	7.17744e-05	1.0447	0.988283	1.36008	1.06604	0.802781	1.38143	1.06251	1.19469	1.50302	0.902214	1.73086	1.60282	1.21418	1.6129	1.05238	1.20877	1.54019	2397.05	2283.52	3374.98	2489.28	1782.87
A4H4Q2;A4H4Q0	A4H4Q2;A4H4Q0	Putative acyl-coenzyme a dehydrogenase (EC 1.3.99.3)	LBRM_06_0870			acryloyl-CoA reductase activity [GO:0043958]; acyl-CoA dehydrogenase activity [GO:0003995]; flavin adenine dinucleotide binding [GO:0050660]	19	19	19	45.109	9.46919e-05	7.01333e-05	7.01986e-05	8.15524e-05	8.93544e-05	0.000134491	0.000106138	0.000119641	0.000114987	0.000144086	0.000120114	0.000115069	0.000129732	0.000126525	8.11861e-05	0.000123869	0.00012286	2.09918	1.55475	1.5562	1.8079	1.98086	2.98146	2.35291	2.65226	2.54908	3.19418	2.66274	2.5509	2.87597	2.80488	1.79978	2.74598	2.72362	4816.51	3592.39	3861.66	4221.57	4399.21
A4H4Q4	A4H4Q4	Uncharacterized protein	LBRM_06_0890		integral component of membrane [GO:0016021]	aminoacyl-tRNA hydrolase activity [GO:0004045]	10	10	10	23.445	4.30412e-05	2.42222e-05	3.30499e-05	2.78682e-05	3.70821e-05	2.89432e-05	1.62808e-05	2.84136e-05	3.16836e-05	1.98021e-05	2.79643e-05	3.86098e-05	3.56919e-05	2.02255e-05	3.30527e-05	2.50247e-05	3.06229e-05	1.83584	1.03315	1.40968	1.18866	1.58166	1.23451	0.694427	1.21192	1.3514	0.844621	1.19276	1.64682	1.52237	0.862679	1.4098	1.06738	1.30616	4212.28	2387.19	3498.07	2775.62	3512.66
A4H4Q5	A4H4Q5	Uncharacterized protein	LBRM_06_0900				18	18	18	50.428	5.25526e-05	4.45917e-05	3.47304e-05	4.68944e-05	4.29554e-05	6.34767e-05	9.30721e-05	7.15747e-05	7.38385e-05	6.98815e-05	9.66064e-05	7.61101e-05	8.64644e-05	9.35897e-05	4.43449e-05	7.43687e-05	8.81927e-05	1.04213	0.884264	0.688713	0.929927	0.851817	1.25876	1.84564	1.41935	1.46424	1.38577	1.91573	1.50928	1.71461	1.85591	0.87937	1.47475	1.74888	2391.14	2043.17	1709.02	2171.45	1891.77
A4H4Q6	A4H4Q6	2,4-dienoyl-coa reductase-like protein	LBRM_06_0910			FMN binding [GO:0010181]; oxidoreductase activity [GO:0016491]	21	21	21	81.185	2.25216e-05	1.04372e-05	1.34191e-05	1.83834e-05	2.12079e-05	1.25055e-05	1.06217e-05	2.02669e-05	1.06336e-05	1.87655e-05	1.97795e-05	1.44756e-05	1.69429e-05	1.94864e-05	1.71938e-05	1.45586e-05	1.76711e-05	0.277411	0.12856	0.16529	0.226438	0.261229	0.154037	0.130833	0.249639	0.13098	0.231145	0.243635	0.178304	0.208695	0.240025	0.211786	0.179327	0.217665	636.514	297.05	410.162	528.75	580.155
A4H4Q7	A4H4Q7	Uncharacterized protein	LBRM_06_0920				4	4	4	71.267	1.59168e-06	1.01044e-06	0	1.25388e-06	7.66539e-07	1.81401e-06	1.73084e-06	1.43213e-06	1.16692e-06	2.31952e-06	1.61389e-06	2.61148e-07	1.44257e-06	0	9.24508e-07	1.69268e-06	8.29402e-07	0.0223341	0.0141783	0	0.0175941	0.0107559	0.0254537	0.0242867	0.0200953	0.0163739	0.0325469	0.0226457	0.00366436	0.0202418	0	0.0129725	0.0237513	0.011638	51.245	32.7602	0	41.0835	23.8874
A4H4Q8	A4H4Q8	Putative glucosamine-fructose-6-phosphate aminotransferase (EC 2.6.1.16)	LBRM_06_0930	carbohydrate derivative metabolic process [GO:1901135]		carbohydrate derivative binding [GO:0097367]; glutamine-fructose-6-phosphate transaminase (isomerizing) activity [GO:0004360]	29	29	29	73.502	0.000124643	0.000154048	0.00012556	8.94264e-05	0.000121034	0.0001463	0.000174913	0.000147154	0.000198731	0.000165227	9.74623e-05	8.75208e-05	8.36581e-05	7.77281e-05	0.000122942	0.000166465	8.65923e-05	1.69578	2.09583	1.70825	1.21665	1.64668	1.99042	2.37971	2.00204	2.70376	2.24793	1.32598	1.19073	1.13817	1.0575	1.67264	2.26477	1.17809	3890.92	4842.61	4238.96	2840.97	3657.05
A4H4Q9	A4H4Q9	MOB1 protein	MOB1 LBRM_06_0940				8	8	8	29.026	5.06393e-05	4.73966e-05	7.52094e-05	5.19842e-05	5.60956e-05	3.89665e-05	4.29025e-05	3.92281e-05	3.3931e-05	3.37354e-05	3.32599e-05	4.25534e-05	6.44105e-05	4.92724e-05	5.6265e-05	3.77527e-05	4.73741e-05	1.74462	1.6329	2.5911	1.79095	1.9326	1.34247	1.47807	1.35148	1.16898	1.16225	1.14587	1.46605	2.21906	1.69753	1.93844	1.30065	1.63212	4002.99	3772.97	6429.73	4182.01	4292.04
A4H4R0	A4H4R0	Uncharacterized protein	LBRM_06_0950				18	18	18	175.95	1.83013e-05	1.38554e-05	1.54518e-05	2.38685e-05	1.81593e-05	1.95627e-05	1.76442e-05	1.42646e-05	2.38357e-05	2.14721e-05	1.92677e-05	3.1247e-05	2.90909e-05	1.38272e-05	1.79273e-05	1.93559e-05	2.33582e-05	0.104014	0.0787461	0.087819	0.135655	0.103207	0.111183	0.10028	0.0810717	0.135468	0.122035	0.109507	0.17759	0.165336	0.0785857	0.101888	0.110008	0.132755	238.658	181.95	217.92	316.765	229.209
A4H4R1	A4H4R1	Uncharacterized protein	LBRM_06_0960				28	28	28	108.84	5.57799e-05	6.34785e-05	5.04493e-05	6.69731e-05	6.24544e-05	5.28147e-05	4.93326e-05	5.01655e-05	5.72699e-05	4.88457e-05	5.15266e-05	6.6814e-05	5.95795e-05	7.06965e-05	5.9827e-05	5.16857e-05	6.21541e-05	0.512495	0.583228	0.463518	0.615336	0.573819	0.485251	0.453258	0.46091	0.526184	0.448785	0.473416	0.613873	0.547404	0.649546	0.549679	0.474877	0.57106	1175.91	1347.6	1150.2	1436.85	1274.37
A4H4R2	A4H4R2	Uncharacterized protein	LBRM_06_0970				37	37	37	132.16	6.23474e-05	5.89905e-05	5.283e-05	6.15596e-05	4.33124e-05	3.62096e-05	4.10443e-05	3.87167e-05	4.21934e-05	4.56915e-05	9.96921e-05	7.57064e-05	6.71316e-05	7.97911e-05	5.5808e-05	4.07711e-05	8.05803e-05	0.471757	0.446357	0.399743	0.465796	0.327727	0.273983	0.310565	0.292953	0.31926	0.345728	0.754329	0.572839	0.507957	0.603747	0.422276	0.308498	0.609718	1082.43	1031.35	991.947	1087.67	727.837
A4H4R3	A4H4R3	Uncharacterized protein	LBRM_06_0980			metal ion binding [GO:0046872]	7	7	7	54.394	7.48413e-06	4.01304e-06	6.05425e-06	1.21066e-05	5.37571e-06	4.32487e-06	5.54021e-06	6.23968e-06	3.93811e-06	3.08765e-06	5.27053e-06	3.78985e-06	4.0661e-06	3.37888e-05	7.00675e-06	4.6261e-06	1.17288e-05	0.137591	0.0737773	0.111304	0.222571	0.0988292	0.0795101	0.101853	0.114713	0.0723996	0.0567646	0.0968955	0.0696741	0.0747527	0.621187	0.128815	0.0850481	0.215627	315.699	170.469	276.196	519.721	219.486
A4H4R4	A4H4R4	Uncharacterized protein	LBRM_06_0990				16	16	16	80.954	7.91091e-06	1.54493e-05	6.24826e-06	8.70462e-06	1.03377e-05	7.12133e-06	9.16639e-06	8.00213e-06	8.35933e-06	3.62162e-06	7.4298e-06	7.86641e-06	7.16834e-06	1.11055e-05	9.73016e-06	7.25416e-06	8.39251e-06	0.097721	0.190841	0.0771829	0.107525	0.127698	0.0879676	0.11323	0.0988479	0.10326	0.0447368	0.091778	0.0971714	0.0885484	0.137183	0.120194	0.0896084	0.10367	224.218	440.954	191.527	251.08	283.601
A4H4R5	A4H4R5	Uncharacterized protein	LBRM_06_1000			nucleic acid binding [GO:0003676]	10	10	10	24.958	1.75917e-05	1.48275e-05	2.68232e-06	1.04647e-05	1.25517e-05	6.8551e-05	9.28457e-05	0.000120037	8.93824e-05	8.51771e-05	9.763e-05	7.77633e-05	9.18009e-05	7.563e-05	1.16236e-05	9.11986e-05	8.5706e-05	0.704852	0.594097	0.107473	0.419294	0.502913	2.74665	3.72008	4.80956	3.58131	3.41282	3.91177	3.11577	3.67821	3.03029	0.465726	3.65409	3.43401	1617.27	1372.71	266.691	979.082	1116.9
A4H4R6	A4H4R6	Putative kinesin (EC 3.6.4.4)	LBRM_06_1010	microtubule-based movement [GO:0007018]		ATP binding [GO:0005524]; ATP-dependent microtubule motor activity, plus-end-directed [GO:0008574]; microtubule binding [GO:0008017]	13	13	13	95.474	6.75395e-06	4.99582e-06	5.81482e-06	6.74056e-06	6.94757e-06	7.84389e-06	6.08004e-06	7.91672e-06	6.6832e-06	7.98224e-06	5.12613e-06	6.57182e-06	4.45458e-06	7.26759e-06	6.25054e-06	7.30122e-06	5.85503e-06	0.0707412	0.0523265	0.0609047	0.070601	0.0727692	0.0821573	0.0636827	0.0829202	0.0700002	0.0836064	0.0536914	0.0688336	0.0466575	0.0761211	0.0654685	0.0764734	0.0613259	162.314	120.905	151.133	164.859	161.611
A4H4R7	A4H4R7	Uncharacterized protein	LBRM_06_1020				23	23	23	79.747	4.07318e-05	3.93676e-05	4.13295e-05	4.21912e-05	3.72991e-05	2.40179e-05	2.11457e-05	1.77018e-05	2.90818e-05	2.84032e-05	3.96441e-05	3.79067e-05	3.07697e-05	3.31084e-05	4.01838e-05	2.40701e-05	3.53572e-05	0.510762	0.493656	0.518257	0.529063	0.467717	0.301176	0.265159	0.221974	0.364676	0.356166	0.497123	0.475338	0.385842	0.415168	0.503891	0.30183	0.443368	1171.93	1140.64	1286.04	1235.4	1038.74
A4H4R8	A4H4R8	Protein disulfide isomerase (EC 5.3.4.1)	LBRM_06_1030	cell redox homeostasis [GO:0045454]	cell [GO:0005623]	protein disulfide isomerase activity [GO:0003756]	7	7	7	14.986	0.000147383	0.000154983	0.00030009	0.000161724	0.000206851	0.000208113	0.000174597	0.000133897	0.000177802	0.000159625	0.000135497	0.0001269	0.000142262	0.000194246	0.000194206	0.000170807	0.000149726	9.83471	10.3419	20.0247	10.7917	13.8029	13.8872	11.6507	8.93483	11.8645	10.6516	9.04159	8.46788	9.49299	12.9618	12.9592	11.3978	9.99107	22565.5	23895.8	49690.5	25199.4	30654.5
A4H4R9	A4H4R9	Uncharacterized protein	LBRM_06_1040				6	6	6	34.493	8.82146e-06	4.73402e-06	3.69916e-06	8.69402e-06	4.42232e-06	6.83006e-06	8.50496e-06	4.96489e-06	5.67767e-06	6.75409e-06	9.55428e-06	1.13723e-05	8.53566e-06	8.79163e-06	6.0742e-06	6.54633e-06	9.56347e-06	0.255746	0.137246	0.107244	0.252052	0.128209	0.198013	0.24657	0.143939	0.164604	0.19581	0.276992	0.329699	0.247461	0.254882	0.176099	0.189787	0.277258	586.804	317.119	266.122	588.559	284.735
A4H4S0	A4H4S0	Putative deoxyribose-phosphate aldolase (EC 4.1.2.4)	LBRM_06_1050	deoxyribonucleotide catabolic process [GO:0009264]	cytoplasm [GO:0005737]	deoxyribose-phosphate aldolase activity [GO:0004139]	15	15	15	29.809	7.47801e-05	8.89548e-05	0.000117198	9.63867e-05	0.000105416	5.4179e-05	5.56127e-05	5.40499e-05	6.95981e-05	5.17696e-05	4.05926e-05	3.07939e-05	4.24829e-05	2.32255e-05	9.65471e-05	5.70419e-05	3.42737e-05	2.50864	2.98416	3.93163	3.23348	3.53637	1.81754	1.86563	1.81321	2.3348	1.73671	1.36176	1.03304	1.42517	0.779145	3.23886	1.91358	1.14978	5756.02	6895.16	9756.21	7550.4	7853.8
A4H4S1	A4H4S1	Uncharacterized protein	LBRM_06_1070				24	24	24	68.391	1.71166e-05	2.27081e-05	1.88729e-05	2.34036e-05	2.55962e-05	4.52672e-05	4.85772e-05	5.02627e-05	5.80584e-05	4.00689e-05	4.20942e-05	4.00928e-05	4.43812e-05	4.52516e-05	2.15395e-05	4.84469e-05	4.2955e-05	0.250276	0.332034	0.275956	0.342204	0.374263	0.661888	0.710286	0.734931	0.848918	0.58588	0.615493	0.586229	0.648933	0.66166	0.314946	0.708381	0.628079	574.252	767.193	684.774	799.071	831.188
A4H4S2	A4H4S2	Uncharacterized protein	LBRM_06_1090				7	7	7	137.14	2.42506e-06	5.27869e-07	0	0	0	1.10985e-05	7.18524e-07	1.50964e-05	1.15079e-05	3.19104e-06	1.74308e-05	1.77381e-05	1.19503e-05	3.1958e-05	5.90586e-07	8.32247e-06	1.97693e-05	0.0176831	0.00384913	0	0	0	0.080928	0.00523935	0.110081	0.0839136	0.0232685	0.127102	0.129343	0.0871392	0.233032	0.00430645	0.060686	0.144154	40.5735	8.89375	0	0	0
A4H4S3	A4H4S3	Uncharacterized protein	LBRM_06_1100	GPI anchor biosynthetic process [GO:0006506]	endoplasmic reticulum membrane [GO:0005789]; integral component of membrane [GO:0016021]		5	5	5	29.713	8.39082e-06	1.05666e-05	1.08229e-05	1.10316e-05	1.02703e-05	7.56999e-06	2.18079e-05	1.60866e-05	1.44343e-05	8.02179e-06	1.13244e-05	1.18375e-05	9.67729e-06	9.71082e-06	1.02164e-05	1.35841e-05	1.06375e-05	0.282396	0.355622	0.364246	0.371271	0.34565	0.25477	0.733951	0.5414	0.485792	0.269976	0.381126	0.398395	0.325692	0.32682	0.343837	0.457178	0.358008	647.95	821.695	903.865	866.945	767.643
A4H4S4	A4H4S4	Uncharacterized protein	LBRM_06_1110				3	3	3	34.911	4.29478e-06	4.83079e-06	3.28921e-06	5.02657e-06	3.97661e-06	8.27236e-06	9.41328e-06	7.30375e-06	6.7379e-06	1.02781e-05	1.14623e-05	9.02561e-06	5.29618e-06	6.64841e-06	4.28359e-06	8.40108e-06	8.10812e-06	0.123021	0.138374	0.094217	0.143982	0.113907	0.236956	0.269636	0.209211	0.193002	0.294408	0.328329	0.258532	0.151705	0.190439	0.1227	0.240643	0.232251	282.268	319.726	233.796	336.209	252.972
A4H4S5	A4H4S5	Uncharacterized protein	LBRM_06_1120				10	10	10	84.51	9.49592e-06	9.42679e-06	4.97252e-06	2.79496e-06	3.86182e-06	2.64495e-06	1.65017e-06	1.08123e-05	2.42582e-06	2.4517e-06	3.59753e-06	2.63128e-06	1.03464e-06	2.63074e-05	6.1104e-06	3.99699e-06	8.39271e-06	0.112364	0.111546	0.0588394	0.0330725	0.0456966	0.0312975	0.0195263	0.127941	0.0287045	0.0290107	0.0425692	0.0311358	0.0122428	0.311293	0.0723039	0.047296	0.0993103	257.817	257.738	146.008	77.2268	101.486
A4H4S6	A4H4S6	Uncharacterized protein	LBRM_06_1130				9	9	9	57.503	4.52539e-06	5.2407e-06	2.64037e-06	6.00186e-06	5.41055e-06	2.70167e-06	2.52983e-06	2.32149e-06	1.73402e-06	2.77699e-06	3.12653e-06	5.38488e-06	3.85452e-06	8.73682e-06	4.76377e-06	2.4128e-06	5.27569e-06	0.0786984	0.0911379	0.0459171	0.104375	0.0940916	0.0469831	0.0439947	0.0403717	0.0301553	0.0482929	0.0543716	0.0936453	0.0670316	0.151937	0.0828439	0.0419595	0.0917463	180.572	210.582	113.942	243.723	208.965
A4H4S7	A4H4S7	Uncharacterized protein	LBRM_06_1140				14	14	14	116.08	6.57583e-06	3.74382e-06	6.3521e-06	9.58109e-06	5.98704e-06	5.20431e-06	5.05854e-06	4.51686e-06	4.80519e-06	5.86564e-06	1.70954e-05	5.63232e-06	5.88008e-06	2.98032e-06	6.44798e-06	5.09011e-06	7.89703e-06	0.0566491	0.0322521	0.0547217	0.0825387	0.0515768	0.0448338	0.0435781	0.0389116	0.0413955	0.050531	0.147273	0.048521	0.0506554	0.0256747	0.0555477	0.04385	0.068031	129.98	74.5213	135.79	192.734	114.545
A4H4S8	A4H4S8	Putative nuclear transport factor 2 protein(NFT2)	LBRM_06_1150				6	6	6	16.104	5.46172e-05	3.38318e-05	7.33923e-05	9.26373e-05	6.89303e-05	7.66785e-05	7.08338e-05	8.50949e-05	8.24298e-05	7.00693e-05	9.40212e-05	8.19432e-05	9.65202e-05	0.000110458	6.46818e-05	7.70213e-05	9.57357e-05	3.39153	2.10083	4.55739	5.75244	4.28032	4.76146	4.39852	5.28408	5.11859	4.35105	5.83837	5.08837	5.99356	6.85907	4.0165	4.78274	5.94484	7781.77	4854.16	11309	13432.4	9506.02
A4H4S9	A4H4S9	Uncharacterized protein	LBRM_06_1160			ATP binding [GO:0005524]; protein serine/threonine kinase activity [GO:0004674]	16	16	16	51.423	6.25277e-05	7.57551e-05	5.87254e-05	5.30297e-05	4.29412e-05	5.28658e-05	7.48609e-05	8.25249e-05	7.86157e-05	7.39295e-05	0.000132036	0.000137533	0.000121113	0.00011169	5.85958e-05	7.25594e-05	0.000125593	1.21595	1.47317	1.14201	1.03124	0.835058	1.02806	1.45579	1.60482	1.5288	1.43767	2.56765	2.67455	2.35523	2.17198	1.13949	1.41103	2.44235	2789.96	3403.9	2833.85	2408.03	1854.55
A4H4T0	A4H4T0	Uncharacterized protein	LBRM_06_1170	cell redox homeostasis [GO:0045454]	cell [GO:0005623]		8	8	8	16.642	2.6503e-05	1.71457e-05	1.74e-05	2.70975e-05	1.81673e-05	1.12285e-05	1.67604e-05	1.53724e-05	2.28625e-05	1.26357e-05	1.41596e-05	9.4403e-06	1.71689e-05	1.39773e-05	2.12627e-05	1.57719e-05	1.36865e-05	1.59254	1.03026	1.04555	1.62826	1.09165	0.674709	1.00711	0.923709	1.37378	0.759269	0.850836	0.567257	1.03166	0.83988	1.27765	0.947717	0.822408	3654.04	2380.52	2594.5	3802.1	2424.41
A4H4T1	A4H4T1	Uncharacterized protein	LBRM_06_1180				7	7	7	33.956	5.61149e-06	6.42621e-06	9.83573e-06	7.14844e-06	6.82907e-06	8.58408e-06	1.12657e-05	7.88961e-06	7.46193e-06	1.18457e-05	0	3.49133e-07	1.64051e-06	9.41783e-07	7.17019e-06	9.4094e-06	7.32856e-07	0.165258	0.189251	0.289661	0.210521	0.201115	0.2528	0.331774	0.232348	0.219753	0.348854	0	0.0102819	0.048313	0.0277354	0.211161	0.277106	0.0215826	379.18	437.281	718.784	491.581	446.65
A4H4T3	A4H4T3	Uncharacterized protein	LBRM_06_1200				12	12	12	63.783	1.07373e-05	2.07402e-05	1.88363e-05	2.18546e-05	1.58113e-05	1.01038e-05	1.479e-05	1.44761e-05	1.51273e-05	1.0791e-05	8.68787e-06	7.27404e-06	7.43458e-06	9.17373e-06	1.75959e-05	1.30576e-05	8.14256e-06	0.168341	0.325168	0.295319	0.34264	0.247893	0.158409	0.231881	0.226958	0.237168	0.169183	0.13621	0.114044	0.11656	0.143827	0.275872	0.20472	0.12766	386.253	751.329	732.824	800.091	550.536
A4H4T5	A4H4T5	Uncharacterized protein	LBRM_06_1220			oxidoreductase activity, acting on single donors with incorporation of molecular oxygen, incorporation of two atoms of oxygen [GO:0016702]	4	4	4	29.508	9.723e-07	0	1.17543e-06	1.61126e-06	4.77552e-07	1.92727e-06	1.51685e-06	9.5508e-07	2.63003e-06	1.72832e-06	7.64102e-06	1.04729e-06	3.74814e-06	1.00386e-05	8.47308e-07	1.75151e-06	5.61876e-06	0.0329504	0	0.0398343	0.0546041	0.0161838	0.0653135	0.0514048	0.0323668	0.0891293	0.0585714	0.258947	0.0354917	0.127021	0.3402	0.0287145	0.0593572	0.190415	75.6038	0	98.8474	127.504	35.9421
A4H4T6	A4H4T6	Uncharacterized protein	LBRM_06_1230			FAD binding [GO:0071949]	19	19	19	53.306	7.00132e-05	6.76756e-05	9.00368e-05	4.91744e-05	6.82879e-05	2.60765e-05	3.76857e-05	4.81376e-05	4.49339e-05	2.32668e-05	2.38328e-05	2.06006e-05	2.19094e-05	2.81128e-05	6.90376e-05	3.60201e-05	2.36139e-05	1.31342	1.26957	1.68905	0.922492	1.28105	0.489184	0.70697	0.903043	0.842943	0.436476	0.447093	0.386459	0.411011	0.527386	1.29512	0.675723	0.442987	3013.61	2933.45	4191.33	2154.09	2845.05
A4H4T7	A4H4T7	Uncharacterized protein	LBRM_06_1240		integral component of membrane [GO:0016021]		1	1	1	27.51	0	5.30956e-07	0	0	4.68587e-07	0	0	8.63428e-07	6.92668e-07	0	0	0	0	0	1.99909e-07	3.11219e-07	0	0	0.0193005	0	0	0.0170333	0	0	0.031386	0.0251788	0	0	0	0	0	0.00726676	0.011313	0	0	44.5955	0	0	37.8287
A4H4T8	A4H4T8	Putative pteridine transporter	LBRM_06_1250		integral component of membrane [GO:0016021]		2	2	2	71.607	1.85052e-06	3.11604e-06	0	6.58131e-07	1.67927e-06	4.19226e-06	2.63416e-06	2.68408e-06	3.09336e-06	3.60285e-06	7.75489e-07	6.51442e-07	5.81161e-07	5.07845e-07	1.46079e-06	3.24134e-06	6.28984e-07	0.0258427	0.0435159	0	0.00919087	0.0234512	0.0585455	0.0367863	0.0374835	0.0431992	0.0503142	0.0108298	0.00909747	0.00811597	0.00709212	0.0204001	0.0452657	0.00878384	59.2953	100.547	0	21.4614	52.082
A4H4T9	A4H4T9	Coproporphyrinogen III oxidase (EC 1.3.3.3)	LBRM_06_1260	porphyrin-containing compound biosynthetic process [GO:0006779]		coproporphyrinogen oxidase activity [GO:0004109]	20	20	20	34.442	6.59741e-05	6.27928e-05	5.83429e-05	6.6595e-05	4.35294e-05	0.000129935	0.00015024	0.000135473	0.000148954	0.000129311	8.84729e-05	0.000132653	0.00013493	7.81575e-05	5.94468e-05	0.000138783	0.000108553	1.91551	1.82315	1.69395	1.93354	1.26385	3.77258	4.36212	3.93336	4.32477	3.75447	2.56875	3.85149	3.91761	2.26925	1.726	4.02946	3.15177	4395.1	4212.54	4203.47	4514.96	2806.83
A4H4U0	A4H4U0	Protoporphyrinogen oxidase-like protein (EC 1.3.3.4)	LBRM_06_1270		integral component of membrane [GO:0016021]	oxygen-dependent protoporphyrinogen oxidase activity [GO:0004729]	11	11	11	25.655	5.39182e-05	3.634e-05	3.7135e-05	3.52825e-05	4.56395e-05	3.41733e-05	3.39693e-05	3.73972e-05	4.10094e-05	4.33508e-05	5.99079e-05	4.91115e-05	2.97412e-05	3.89842e-05	4.1663e-05	3.798e-05	4.44362e-05	2.10167	1.41649	1.44748	1.37527	1.77897	1.33203	1.32408	1.45769	1.5985	1.68976	2.33513	1.91431	1.15928	1.51956	1.62397	1.48041	1.73207	4822.22	3272.92	3591.87	3211.35	3950.85
A4H4U3	A4H4U3	Uncharacterized protein (Fragment)	LbrM_06_1300				6	6	6	60.117	1.42738e-05	8.85956e-06	2.78759e-05	2.19712e-05	1.43794e-05	2.33574e-05	1.74789e-05	1.80301e-05	2.28841e-05	3.4599e-05	3.40257e-05	3.62947e-05	1.54046e-05	1.54106e-05	1.7472e-05	2.32699e-05	2.52839e-05	0.237434	0.147372	0.463694	0.365474	0.23919	0.388533	0.290749	0.299917	0.380659	0.575528	0.565991	0.603734	0.256243	0.256344	0.290633	0.387077	0.420578	544.787	340.516	1150.64	853.409	531.209
A4H4U4	A4H4U4	Putative ubiquitin activating E1 enzyme	LBRM_07_0010	autophagy [GO:0006914]	cytoplasm [GO:0005737]	ubiquitin-like modifier activating enzyme activity [GO:0008641]	26	26	26	79.371	2.66976e-05	2.80144e-05	2.72095e-05	2.65406e-05	2.76486e-05	7.80735e-05	8.14068e-05	7.21373e-05	9.41853e-05	7.79098e-05	7.44031e-05	8.39287e-05	9.30204e-05	0.000105152	2.72221e-05	8.07425e-05	8.91261e-05	0.336364	0.352955	0.342814	0.334387	0.348347	0.983653	1.02565	0.908863	1.18665	0.98159	0.937409	1.05742	1.17197	1.32482	0.342973	1.01728	1.12291	771.779	815.534	850.681	780.818	773.632
A4H4U5	A4H4U5	Uncharacterized protein	LBRM_07_0020	generation of catalytic spliceosome for second transesterification step [GO:0000350]			15	15	15	31.047	2.98998e-05	3.37131e-05	2.74004e-05	3.29767e-05	3.22137e-05	3.26531e-05	4.30367e-05	4.11154e-05	4.80031e-05	2.61101e-05	3.78597e-05	3.29085e-05	4.31352e-05	2.98356e-05	3.12407e-05	3.81837e-05	3.59347e-05	0.96305	1.08587	0.882546	1.06215	1.03758	1.05173	1.38618	1.3243	1.54614	0.840987	1.21943	1.05996	1.38935	0.960982	1.00624	1.22987	1.15743	2209.69	2509.01	2190.01	2480.21	2304.32
A4H4U6	A4H4U6	Histone-lysine N-methyltransferase, H3 lysine-79 specific (EC 2.1.1.43) (Histone H3-K79 methyltransferase)	LBRM_07_0030	regulation of cell cycle [GO:0051726]	nucleus [GO:0005634]	histone methyltransferase activity (H3-K79 specific) [GO:0031151]	4	4	4	33.651	0	1.98693e-06	1.18902e-06	2.80003e-06	2.01334e-06	1.36279e-06	4.87983e-07	5.53516e-07	1.28792e-06	4.51758e-07	5.33535e-07	1.26109e-06	7.43899e-07	2.02563e-06	1.59786e-06	8.28793e-07	1.14104e-06	0	0.0590452	0.035334	0.0832079	0.0598301	0.0404978	0.0145013	0.0164487	0.0382728	0.0134248	0.015855	0.0374755	0.0221063	0.0601952	0.0474834	0.0246291	0.033908	0	136.429	87.6801	194.297	132.875
A4H4U8	A4H4U8	AP-2 complex subunit alpha	LBRM_07_0050	clathrin-dependent endocytosis [GO:0072583]; intracellular protein transport [GO:0006886]	AP-2 adaptor complex [GO:0030122]	clathrin adaptor activity [GO:0035615]	28	28	28	107.39	4.17109e-05	4.58057e-05	4.23063e-05	4.86158e-05	4.37863e-05	5.68056e-05	8.57813e-05	7.62673e-05	6.29614e-05	7.59897e-05	5.8574e-05	6.1857e-05	5.89036e-05	6.21474e-05	4.4445e-05	7.15611e-05	6.03705e-05	0.388406	0.426536	0.393951	0.452703	0.407732	0.528965	0.798783	0.71019	0.586288	0.707605	0.545432	0.576003	0.548502	0.578707	0.413866	0.666366	0.562161	891.188	985.548	977.574	1057.1	905.518
A4H4U9	A4H4U9	Putative cytochrome c1, heme protein,mitochondrial (EC 1.10.2.2)	LBRM_07_0060			heme binding [GO:0020037]; ubiquinol-cytochrome-c reductase activity [GO:0008121]	16	16	16	29.961	0.000299868	0.000289438	0.000203857	0.000313011	0.000239881	0.000323873	0.000287236	0.000355406	0.000326519	0.000278224	0.000338831	0.000350314	0.000297736	0.000427889	0.000269211	0.000314252	0.000353693	10.0086	9.66048	6.80407	10.4473	8.00645	10.8098	9.587	11.8623	10.8981	9.28621	11.3091	11.6923	9.93744	14.2815	8.98538	10.4887	11.8051	22964.5	22321.4	16884.1	24395.2	17781.2
A4H4V0	A4H4V0	Uncharacterized protein	LBRM_07_0070				13	13	13	22.432	1.2941e-05	1.69263e-05	7.66986e-06	1.86927e-05	2.36975e-05	2.4257e-05	3.2977e-05	2.07364e-05	1.90811e-05	2.62053e-05	1.85184e-05	1.24398e-05	1.47219e-05	2.01642e-05	1.59855e-05	2.46514e-05	1.64611e-05	0.5769	0.754561	0.341916	0.833306	1.05641	1.08136	1.47009	0.924414	0.850618	1.16821	0.825537	0.554555	0.656292	0.898904	0.712619	1.09894	0.733822	1323.68	1743.48	848.453	1945.83	2346.15
A4H4V1	A4H4V1	Putative Golgi/lysosome glycoprotein	LBRM_07_0080		integral component of membrane [GO:0016021]		17	17	17	69	2.30898e-05	2.38242e-05	1.66373e-05	2.17498e-05	3.21738e-05	3.27272e-05	3.25322e-05	3.30959e-05	3.44395e-05	3.15099e-05	5.72401e-05	5.09982e-05	6.15571e-05	5.10276e-05	2.3495e-05	3.28609e-05	5.52058e-05	0.334635	0.345278	0.241121	0.315214	0.466286	0.474307	0.471481	0.47965	0.499123	0.456665	0.829566	0.739104	0.892132	0.73953	0.340507	0.476245	0.800083	767.812	797.795	598.333	736.049	1035.56
A4H4V2	A4H4V2	Methionine synthase (EC 2.1.1.13) (5-methyltetrahydrofolate--homocysteine methyltransferase)	LBRM_07_0090	pteridine-containing compound metabolic process [GO:0042558]		cobalamin binding [GO:0031419]; methionine synthase activity [GO:0008705]; zinc ion binding [GO:0008270]	35	35	35	138.23	2.99146e-05	2.47464e-05	5.00155e-05	5.16033e-05	3.00751e-05	5.68899e-05	6.53276e-05	5.78705e-05	6.33364e-05	6.00508e-05	9.07102e-05	7.75354e-05	9.08752e-05	7.9486e-05	3.7271e-05	6.0695e-05	8.46517e-05	0.216412	0.179023	0.361828	0.373315	0.217573	0.41156	0.472601	0.418653	0.458196	0.434427	0.656227	0.560916	0.65742	0.575027	0.26963	0.439087	0.612398	496.552	413.649	897.864	871.717	483.2
A4H4V3	A4H4V3	Pitrilysin-like metalloprotease	LBRM_07_0100			metal ion binding [GO:0046872]; metalloendopeptidase activity [GO:0004222]	56	56	56	115.71	0.00044584	0.000417867	0.00031561	0.000504977	0.000362968	0.000261736	0.000281998	0.000259279	0.000316939	0.000288713	0.000268832	0.000265424	0.000306169	0.000304837	0.000409452	0.000281733	0.000286315	3.85308	3.61133	2.7276	4.36416	3.13688	2.262	2.43711	2.24077	2.73908	2.49515	2.32333	2.29387	2.64601	2.63449	3.53861	2.43482	2.47442	8840.8	8344.29	6768.44	10190.6	6966.59
A4H4V4	A4H4V4	Uncharacterized protein	LBRM_07_0110	mitochondrial calcium ion transmembrane transport [GO:0006851]		calcium ion binding [GO:0005509]	7	7	7	40.85	3.74239e-06	8.34398e-06	2.28344e-06	6.11128e-06	3.51718e-06	4.91636e-06	6.16506e-06	4.85646e-06	4.42507e-06	4.96092e-06	4.13584e-06	5.16875e-06	4.62442e-06	6.88873e-06	4.79965e-06	5.06477e-06	5.20443e-06	0.0916129	0.204259	0.0558981	0.149603	0.0861	0.120351	0.150919	0.118885	0.108325	0.121442	0.101245	0.12653	0.113205	0.168635	0.117495	0.123985	0.127404	210.204	471.958	138.709	349.334	191.216
A4H4V5	A4H4V5	Uncharacterized protein	LBRM_07_0120	regulation of ARF protein signal transduction [GO:0032012]		ARF guanyl-nucleotide exchange factor activity [GO:0005086]	45	45	45	220.19	7.58688e-05	6.49418e-05	0.000268758	7.53942e-05	5.4688e-05	7.84798e-05	0.000141478	6.53504e-05	8.3095e-05	6.70953e-05	8.86105e-05	9.86158e-05	9.77221e-05	7.21547e-05	0.00010793	8.70997e-05	8.92758e-05	0.344561	0.294935	1.22057	0.342405	0.248367	0.356418	0.642528	0.296791	0.377379	0.304715	0.402427	0.447867	0.443808	0.327693	0.490168	0.395566	0.405449	790.586	681.474	3028.81	799.541	551.59
A4H4V7	A4H4V7	Uncharacterized protein	LBRM_07_0140	retrograde vesicle-mediated transport, Golgi to endoplasmic reticulum [GO:0006890]	integral component of membrane [GO:0016021]		6	6	6	37.944	1.0258e-05	1.45069e-05	1.39014e-05	1.55683e-05	1.51092e-05	1.3006e-05	1.16005e-05	6.41971e-06	7.06614e-06	7.82152e-06	1.71613e-05	9.7487e-06	7.42077e-06	9.82423e-06	1.38688e-05	9.18277e-06	1.10388e-05	0.270346	0.382324	0.366366	0.410298	0.398198	0.342769	0.305727	0.169189	0.186226	0.206133	0.452279	0.256923	0.195572	0.258914	0.365506	0.242009	0.290922	620.301	883.394	909.124	958.076	884.344
A4H4W0	A4H4W0	Uncharacterized protein	LBRM_07_0160			ATP binding [GO:0005524]; protein kinase activity [GO:0004672]	23	23	23	90.18	5.78993e-05	4.97356e-05	3.27729e-05	4.12402e-05	4.22616e-05	5.33487e-05	5.36623e-05	4.93804e-05	5.28625e-05	9.91484e-05	8.90384e-05	4.84881e-05	3.94209e-05	4.93858e-05	4.47819e-05	6.16805e-05	5.65833e-05	0.642041	0.551515	0.363417	0.45731	0.468636	0.59158	0.595058	0.547576	0.586189	1.09945	0.987341	0.537682	0.437136	0.547636	0.496584	0.68397	0.627449	1473.15	1274.32	901.805	1067.85	1040.78
A4H4W1	A4H4W1	Uncharacterized protein	LBRM_07_0170			ATP binding [GO:0005524]; protein kinase activity [GO:0004672]	15	15	15	114.77	1.33778e-05	1.08091e-05	6.28652e-06	1.01846e-05	1.20926e-05	1.14651e-05	8.36256e-06	6.15759e-06	1.07099e-05	1.26821e-05	7.33795e-06	5.95391e-06	7.35553e-06	1.40815e-05	1.05501e-05	9.87545e-06	8.68222e-06	0.116562	0.0941805	0.0547749	0.0887392	0.105364	0.0998964	0.0728637	0.0536516	0.0933163	0.1105	0.0639361	0.0518769	0.0640893	0.122693	0.091924	0.0860455	0.0756489	267.448	217.612	135.922	207.213	233.998
A4H4W3	A4H4W3	Serine/threonine-protein phosphatase 2A activator (EC 5.2.1.8) (Phosphotyrosyl phosphatase activator)	LBRM_07_0190		cytoplasm [GO:0005737]	peptidyl-prolyl cis-trans isomerase activity [GO:0003755]; phosphatase activator activity [GO:0019211]	17	17	17	44.73	4.61236e-05	4.64913e-05	2.32272e-05	3.32975e-05	3.75332e-05	1.59461e-05	1.6727e-05	8.24865e-06	2.30063e-05	1.82738e-05	2.10173e-05	2.08873e-05	1.6446e-05	2.70651e-05	3.73346e-05	1.64404e-05	2.13539e-05	1.03116	1.03938	0.519275	0.744411	0.839106	0.356497	0.373954	0.18441	0.514338	0.408536	0.469871	0.466964	0.367673	0.605077	0.834665	0.367547	0.477396	2365.96	2401.57	1288.56	1738.26	1863.54
A4H4W4	A4H4W4	CDP-diacylglycerol--glycerol-3-phosphate 3-phosphatidyltransferase (EC 2.7.8.5)	LBRM_07_0200	cardiolipin biosynthetic process [GO:0032049]	mitochondrion [GO:0005739]	ATP binding [GO:0005524]; CDP-diacylglycerol-glycerol-3-phosphate 3-phosphatidyltransferase activity [GO:0008444]	23	23	23	81.839	3.72564e-05	3.87057e-05	4.08581e-05	5.47769e-05	2.84881e-05	1.5326e-05	1.44568e-05	1.34734e-05	1.85812e-05	1.57617e-05	6.13869e-05	2.53805e-05	5.44517e-05	5.56154e-05	4.0017e-05	1.55198e-05	4.92086e-05	0.45524	0.472949	0.49925	0.669326	0.348099	0.18727	0.17665	0.164632	0.227046	0.192594	0.750094	0.310127	0.665351	0.67957	0.488973	0.189638	0.601286	1044.54	1092.79	1238.87	1562.92	773.082
A4H4W5	A4H4W5	Uncharacterized protein	LBRM_07_0210				1	1	1	25.814	0	0	0	0	0	0	0	0	3.80558e-07	0	0	0	0	8.1703e-07	0	7.61116e-08	2.04257e-07	0	0	0	0	0	0	0	0	0.0147423	0	0	0	0	0.0316506	0	0.00294846	0.00791266	0	0	0	0	0
A4H4W6	A4H4W6	Uncharacterized protein	LBRM_07_0220				33	33	33	66.069	0.000178755	0.00018392	0.000188654	0.000195134	0.000139817	0.000216622	0.000213291	0.000198304	0.00020958	0.000217848	0.000310025	0.000314585	0.000318511	0.000286853	0.000177256	0.000211129	0.000307493	2.70558	2.78376	2.8554	2.95348	2.11622	3.27872	3.22831	3.00147	3.17214	3.29728	4.69245	4.76146	4.82089	4.34172	2.68289	3.19558	4.65413	6207.88	6432.12	7085.58	6896.6	4699.84
A4H4W7	A4H4W7	Anamorsin homolog (Fe-S cluster assembly protein DRE2 homolog)	LbrM07_V2.0230 LbrM_07_0230	iron-sulfur cluster assembly [GO:0016226]	mitochondrial intermembrane space [GO:0005758]	2 iron, 2 sulfur cluster binding [GO:0051537]; 4 iron, 4 sulfur cluster binding [GO:0051539]; metal ion binding [GO:0046872]	9	9	9	12.85	5.61278e-05	5.38347e-05	0.000108167	5.99814e-05	6.52812e-05	6.72249e-05	6.35799e-05	0.000126026	0.000123591	0.000114997	3.54547e-05	3.97413e-05	4.85804e-05	6.78504e-05	6.86784e-05	9.90838e-05	4.79067e-05	4.36792	4.18947	8.41767	4.66781	5.08025	5.23151	4.94785	9.80748	9.61796	8.9492	2.75912	3.0927	3.78058	5.28019	5.34462	7.7108	3.72815	10022.1	9680.15	20888.2	10899.7	11282.6
A4H4W8;E9AI30;A4HJW5	A4H4W8	SCG1 protein	SCG1 LBRM_07_0240	protein glycosylation [GO:0006486]	integral component of membrane [GO:0016021]	galactosyltransferase activity [GO:0008378]	11	11	3	90.438	1.61197e-05	2.10058e-05	7.31668e-06	1.52581e-05	1.19472e-05	0	1.04674e-06	8.92479e-07	1.23676e-06	7.9184e-07	0	5.04242e-06	0	8.07876e-07	1.43295e-05	7.93564e-07	1.46257e-06	0.178241	0.232268	0.0809027	0.168714	0.132104	0	0.0115741	0.0098684	0.0136752	0.00875561	0	0.0557556	0	0.00893292	0.158446	0.00877466	0.0161721	408.969	536.675	200.757	393.959	293.386
A4H4W9	A4H4W9	Uncharacterized protein	LBRM_07_0250		integral component of membrane [GO:0016021]		13	13	13	66.791	6.29078e-06	5.71176e-06	3.52257e-06	7.09774e-06	4.59507e-06	3.96512e-05	4.19655e-05	3.4487e-05	2.58739e-05	2.972e-05	1.3357e-05	8.48267e-06	1.36955e-05	1.95958e-05	5.44358e-06	3.43395e-05	1.37827e-05	0.0941861	0.0855169	0.0527402	0.106268	0.0687977	0.593661	0.62831	0.516342	0.387386	0.44497	0.199982	0.127003	0.20505	0.29339	0.0815018	0.514134	0.206356	216.108	197.594	130.873	248.144	152.79
A4H4X0	A4H4X0	Uncharacterized protein	LBRM_07_0260			ATP binding [GO:0005524]; protein kinase activity [GO:0004672]	12	12	12	196.42	8.76123e-06	9.7064e-06	6.2814e-06	3.38647e-06	5.92336e-06	1.36008e-05	1.12331e-05	1.26008e-05	1.19114e-05	1.79026e-05	1.57806e-05	2.20185e-05	1.65515e-05	9.47616e-06	6.81177e-06	1.34497e-05	1.59567e-05	0.0446046	0.0494165	0.0319794	0.0172409	0.0301566	0.0692437	0.0571891	0.0641525	0.0606425	0.0911444	0.0803409	0.112099	0.0842658	0.0482444	0.0346796	0.0684744	0.0812375	102.344	114.181	79.3558	40.2589	66.9738
A4H4X2	A4H4X2	Acetylornithine deacetylase-like protein (EC 3.5.1.16)	LBRM_07_0280	arginine biosynthetic process [GO:0006526]	cytoplasm [GO:0005737]	acetylornithine deacetylase activity [GO:0008777]; metallopeptidase activity [GO:0008237]	25	25	25	43.127	0.000198744	0.000161872	0.000255269	0.000206525	0.000199761	0.000304864	0.000311319	0.000361032	0.000331861	0.000273768	0.000121252	0.000169041	0.000155151	0.000137691	0.000204434	0.000316569	0.000145784	4.60834	3.75338	5.91901	4.78876	4.63193	7.06899	7.21866	8.37137	7.69497	6.34796	2.81152	3.91961	3.59753	3.19269	4.74028	7.34039	3.38034	10573.7	8672.53	14687.8	11182.1	10286.9
A4H4X3	A4H4X3	Putative ubiquitin-protein ligase-like (EC 6.3.2.19)	LBRM_07_0290			ligase activity [GO:0016874]; ubiquitin-protein transferase activity [GO:0004842]	144	144	144	672.53	0.000251937	0.000345056	0.000215965	0.000261282	0.000254992	0.000142565	0.000183607	0.00018304	0.000189244	0.000170144	0.000182977	0.000200472	0.000229358	0.000254846	0.000265846	0.00017372	0.000216913	0.374611	0.513072	0.321124	0.388506	0.379153	0.211983	0.273009	0.272166	0.281391	0.252991	0.272073	0.298087	0.341038	0.378936	0.395293	0.258308	0.322533	859.536	1185.5	796.857	907.189	842.047
A4H4X4	A4H4X4	Uncharacterized protein	LBRM_07_0300				11	11	11	27.379	0.00014727	8.11454e-05	0.00016333	0.000132551	0.000122268	0.000172221	0.000139038	0.000142201	0.000164151	0.00016203	0.000174263	0.000242614	0.000152039	0.00010744	0.000129313	0.000155928	0.000169089	5.37895	2.96378	5.96552	4.84135	4.46575	6.29025	5.07828	5.19379	5.9955	5.91806	6.36484	8.8613	5.55311	3.92416	4.72307	5.69517	6.17585	12341.9	6848.08	14803.2	11304.9	9917.82
A4H4X5	A4H4X5	Uncharacterized protein	LBRM_07_0310				33	33	33	89.794	0.000172963	0.000161198	0.000158637	0.000130054	0.000145424	9.28619e-05	0.000134764	0.00010263	9.30115e-05	0.000117533	7.98938e-05	9.12942e-05	7.33437e-05	8.93718e-05	0.000153655	0.00010816	8.34759e-05	1.92623	1.7952	1.76668	1.44836	1.61953	1.03417	1.50081	1.14295	1.03583	1.30892	0.889746	1.01671	0.8168	0.995298	1.7112	1.20454	0.929638	4419.68	4147.97	4383.94	3382.02	3596.77
A4H4X6	A4H4X6	Uncharacterized protein	LBRM_07_0320		motile cilium [GO:0031514]	calmodulin binding [GO:0005516]	58	58	58	89.83	0.000450961	0.00040638	0.000492504	0.000496871	0.000431153	0.000474491	0.000499037	0.000528429	0.000556749	0.000539601	0.000137397	0.000130093	0.000120046	0.000124973	0.000455574	0.000519661	0.000128127	5.02016	4.52388	5.48262	5.53123	4.79966	5.2821	5.55535	5.88255	6.19781	6.00691	1.52952	1.44822	1.33637	1.39121	5.07151	5.78494	1.42633	11518.6	10452.8	13604.9	12915.8	10659.4
A4H4X7	A4H4X7	Uncharacterized protein	LBRM_07_0330				33	33	33	112.28	5.32837e-05	5.85394e-05	7.05265e-05	4.79169e-05	5.74633e-05	8.09045e-05	7.4316e-05	7.04137e-05	8.00874e-05	7.94794e-05	4.55828e-05	5.48595e-05	5.9027e-05	6.06541e-05	5.7546e-05	7.70402e-05	5.50309e-05	0.474561	0.521369	0.628131	0.426763	0.511786	0.72056	0.661881	0.627126	0.713283	0.707868	0.405975	0.488595	0.525713	0.540204	0.512522	0.686144	0.490122	1088.87	1204.67	1558.68	996.523	1136.61
A4H4X8	A4H4X8	Uncharacterized protein	LBRM_07_0340		integral component of membrane [GO:0016021]		7	7	7	89.134	5.54675e-06	7.44401e-06	2.35728e-06	5.4247e-06	7.18256e-07	3.28294e-06	3.35482e-06	4.16243e-06	5.11263e-06	4.21817e-06	2.03441e-06	2.06827e-06	2.5235e-06	1.6373e-06	4.2982e-06	4.0262e-06	2.06587e-06	0.0622293	0.0835149	0.0264465	0.0608601	0.00805816	0.0368315	0.0376379	0.0466985	0.0573589	0.047324	0.0228242	0.0232041	0.0283113	0.018369	0.0482218	0.0451702	0.0231771	142.784	192.968	65.6261	142.113	17.8961
A4H4Y0	A4H4Y0	Putative ATP-dependent DEAD/H RNA helicase	LBRM_07_0360			ATP binding [GO:0005524]; helicase activity [GO:0004386]; nucleic acid binding [GO:0003676]	41	41	40	64.899	0.0011204	0.00111739	0.000798718	0.000960487	0.00100639	0.00110106	0.000998707	0.00103988	0.000950611	0.000993261	0.00108276	0.00132642	0.00108968	0.00119526	0.00100068	0.0010167	0.00117353	17.2637	17.2173	12.3071	14.7997	15.507	16.9657	15.3886	16.023	14.6475	15.3047	16.6838	20.4382	16.7904	18.4172	15.419	15.6659	18.0824	39611.1	39782.2	30539.6	34558.4	34438.9
A4H4Y1	A4H4Y1	Uncharacterized protein	LBRM_07_0370				16	16	16	66.885	3.72177e-05	3.57167e-05	4.38741e-05	3.73877e-05	3.06433e-05	3.81438e-05	4.22103e-05	4.50408e-05	6.23424e-05	4.58642e-05	4.10431e-05	3.90162e-05	3.32675e-05	5.81455e-05	3.69679e-05	4.67203e-05	4.28681e-05	0.556444	0.534001	0.655964	0.558986	0.458149	0.570289	0.631087	0.673406	0.932084	0.685717	0.613636	0.583333	0.497384	0.869336	0.552709	0.698517	0.640922	1276.75	1233.86	1627.75	1305.27	1017.49
A4H4Y2	A4H4Y2	Uncharacterized protein	LBRM_07_0380				4	4	4	12.024	1.23194e-05	9.84887e-06	1.50453e-05	1.45498e-05	8.87034e-06	1.52941e-05	6.75806e-06	1.19349e-05	1.01151e-05	9.70105e-06	7.68056e-06	4.00763e-06	5.81807e-06	4.65019e-06	1.21267e-05	1.07606e-05	5.53911e-06	1.02457	0.819101	1.25127	1.21006	0.73772	1.27196	0.562048	0.992591	0.84124	0.806807	0.638769	0.333303	0.483872	0.386742	1.00854	0.894929	0.460671	2350.84	1892.61	3104.99	2825.59	1638.38
A4H4Y4	A4H4Y4	Uncharacterized protein	LBRM_07_0400				42	42	42	371.2	2.9236e-05	4.70286e-05	4.37443e-05	2.28666e-05	3.16484e-05	4.82872e-05	4.24814e-05	4.4964e-05	5.17915e-05	5.17446e-05	5.7215e-05	4.34789e-05	4.53891e-05	5.10654e-05	3.49048e-05	4.78537e-05	4.92871e-05	0.0787607	0.126693	0.117846	0.0616018	0.0852596	0.130084	0.114443	0.121132	0.139525	0.139398	0.154135	0.117131	0.122277	0.137568	0.0940323	0.128916	0.132778	180.714	292.736	292.43	143.845	189.35
A4H4Y5	A4H4Y5	Uncharacterized protein	LBRM_07_0410				20	20	20	93.149	2.86997e-05	2.74968e-05	1.85173e-05	2.01449e-05	2.18355e-05	2.24098e-05	1.72729e-05	1.61892e-05	2.1171e-05	1.64168e-05	2.00716e-05	1.96004e-05	2.19385e-05	2.76133e-05	2.33388e-05	1.86919e-05	2.23059e-05	0.308105	0.295191	0.198792	0.216266	0.234415	0.24058	0.185433	0.173798	0.22728	0.176243	0.215478	0.21042	0.23552	0.296442	0.250554	0.200667	0.239465	706.94	682.065	493.296	504.996	520.604
A4H4Y6	A4H4Y6	Uncharacterized protein	LBRM_07_0420		integral component of membrane [GO:0016021]		2	2	2	70.331	0	0	5.74206e-07	0	3.79672e-07	0	6.74859e-07	4.18647e-07	1.46406e-06	0	2.39003e-06	2.50567e-06	9.99554e-07	0	1.90776e-07	5.11513e-07	1.47381e-06	0	0	0.00816434	0	0.00539836	0	0.00959546	0.00595252	0.0208167	0	0.0339826	0.0356268	0.0142121	0	0.00271254	0.00727293	0.0209554	0	0	20.2595	0	11.989
A4H4Y7	A4H4Y7	Uncharacterized protein	LBRM_07_0430				19	19	19	57.959	2.89068e-05	2.8999e-05	2.81464e-05	3.66545e-05	3.26477e-05	6.08834e-05	4.80271e-05	4.47185e-05	5.31553e-05	4.9091e-05	3.20461e-05	2.86546e-05	3.98969e-05	2.70192e-05	3.10709e-05	5.11751e-05	3.19042e-05	0.498746	0.500336	0.485626	0.632421	0.56329	1.05046	0.828639	0.771555	0.917119	0.846996	0.55291	0.494394	0.688365	0.466178	0.536084	0.882953	0.550462	1144.36	1156.07	1205.06	1476.75	1250.99
A4H4Y8	A4H4Y8	Uncharacterized protein	LBRM_07_0440				4	4	4	13.035	4.10474e-06	5.84741e-06	2.88323e-06	4.55481e-06	4.0754e-06	1.71201e-05	1.0953e-05	1.20045e-05	1.07554e-05	8.27463e-06	1.57207e-05	4.90539e-06	9.68464e-06	6.35002e-06	4.29312e-06	1.18215e-05	9.16519e-06	0.314902	0.448593	0.221191	0.34943	0.312651	1.3134	0.840278	0.920942	0.825115	0.634801	1.20604	0.376324	0.742972	0.487152	0.329353	0.906906	0.703122	722.534	1036.51	548.878	815.944	694.355
A4H4Y9	A4H4Y9	Putative 3-hydroxyacyl-ACP dehydratase (EC 4.2.1.-)	LBRM_07_0450			lyase activity [GO:0016829]	6	6	6	27.777	7.65194e-05	6.99344e-05	0.000113981	0.000111132	0.000155878	0.00013318	0.000128052	0.000161613	0.000136415	0.000118372	0.000160676	0.000147793	0.000132518	0.000108339	0.000105489	0.000135526	0.000137331	2.75478	2.51771	4.10341	4.00087	5.61175	4.79462	4.61	5.81822	4.91107	4.2615	5.7845	5.3207	4.77077	3.9003	3.7977	4.87908	4.94407	6320.77	5817.39	10182.5	9342.32	12463
A4H4Z0	A4H4Z0	Putative 3-hydroxyacyl-ACP dehydratase (EC 4.2.1.-)	LBRM_07_0460			lyase activity [GO:0016829]	5	5	5	16.956	1.1644e-05	4.34548e-06	7.66371e-06	6.6406e-06	9.00797e-06	5.66421e-06	5.63997e-06	3.81771e-06	6.89612e-06	5.68415e-06	4.73972e-06	8.21464e-06	3.13957e-06	2.61332e-06	7.86035e-06	5.54043e-06	4.67681e-06	0.686716	0.25628	0.451976	0.391637	0.531255	0.334053	0.332624	0.225154	0.406707	0.335229	0.279531	0.484468	0.18516	0.154124	0.463573	0.326753	0.275821	1575.65	592.158	1121.56	914.502	1179.85
A4H4Z1	A4H4Z1	Uncharacterized protein	LBRM_07_0470				11	11	11	19.635	2.47186e-05	2.39132e-05	1.81539e-05	2.34397e-05	2.08827e-05	2.18602e-05	2.20535e-05	2.57054e-05	1.53767e-05	2.65182e-05	1.31811e-05	2.0095e-05	1.08915e-05	2.11595e-05	2.22216e-05	2.23028e-05	1.63318e-05	1.25891	1.21789	0.924568	1.19377	1.06354	1.11333	1.12317	1.30916	0.783126	1.35056	0.671306	1.02343	0.554699	1.07764	1.13174	1.13587	0.831769	2888.53	2814.04	2294.28	2787.55	2361.99
A4H4Z2	A4H4Z2	Putative acyl-CoA dehydrogenase, mitochondrial (EC 1.3.99.-)	LBRM_07_0480			flavin adenine dinucleotide binding [GO:0050660]; oxidoreductase activity, acting on the CH-CH group of donors [GO:0016627]	19	18	18	56.294	4.08155e-05	3.2505e-05	5.77588e-05	6.61167e-05	4.96912e-05	7.21203e-05	8.27018e-05	7.45181e-05	6.01953e-05	8.48992e-05	9.51674e-05	9.72701e-05	9.81335e-05	0.000100273	4.93774e-05	7.48869e-05	9.7711e-05	0.725042	0.577416	1.02602	1.17449	0.882708	1.28114	1.4691	1.32373	1.0693	1.50814	1.69054	1.72789	1.74323	1.78124	0.877135	1.33028	1.73573	1663.59	1334.17	2546.03	2742.52	1960.38
A4H4Z3	A4H4Z3	Uncharacterized protein	LBRM_07_0490	ribosome biogenesis [GO:0042254]	nucleus [GO:0005634]		39	39	39	88.345	0.000125104	0.00010989	9.72711e-05	0.000126459	0.000128641	0.000111355	0.000136814	0.000119884	0.00011682	0.000141776	0.00011199	0.000123456	0.000137643	0.000116375	0.000117473	0.00012533	0.000122366	1.41608	1.24387	1.10104	1.43142	1.45612	1.26046	1.54864	1.35699	1.32232	1.6048	1.26764	1.39743	1.55801	1.31728	1.32971	1.41864	1.38509	3249.17	2874.07	2732.19	3342.48	3233.84
A4H4Z4;A4HJX6;A4HEK4;A4HEK5;A4H6R4;A4HJX9;A4H3H2	A4H4Z4	Uncharacterized protein	LBRM_07_0500	DNA integration [GO:0015074]; DNA recombination [GO:0006310]		DNA binding [GO:0003677]	41	5	0	231.53	1.13338e-05	8.3235e-06	1.26731e-05	7.64024e-06	1.13633e-05	6.02957e-06	1.45492e-05	8.08013e-06	6.30744e-06	1.02908e-05	0	0	0	3.62434e-07	1.02668e-05	9.05143e-06	9.06085e-08	0.0489517	0.03595	0.0547364	0.0329989	0.0490793	0.0260423	0.0628394	0.0348988	0.0272424	0.0444471	0	0	0	0.00156539	0.0443432	0.039094	0.000391347	112.318	83.0656	135.826	77.0549	108.998
A4H4Z7	A4H4Z7	Uncharacterized protein	LBRM_07_0530		integral component of membrane [GO:0016021]		3	3	3	18.541	6.7765e-06	5.6521e-06	5.86571e-06	5.6991e-06	6.95356e-06	3.56373e-07	2.26083e-06	1.09637e-06	1.91422e-06	2.28385e-06	2.43581e-06	3.05495e-06	4.61767e-06	3.56061e-06	6.18939e-06	1.58233e-06	3.41726e-06	0.365487	0.304843	0.316364	0.307378	0.375037	0.0192208	0.121937	0.0591321	0.103242	0.123178	0.131374	0.164767	0.249052	0.19204	0.333822	0.0853421	0.184308	838.601	704.367	785.047	717.751	832.907
A4H4Z8	A4H4Z8	Uncharacterized protein	LBRM_07_0540	microtubule-based movement [GO:0007018]		microtubule motor activity [GO:0003777]	81	81	81	502.07	5.40181e-05	5.203e-05	4.02604e-05	6.53806e-05	5.04535e-05	3.13704e-05	3.87017e-05	4.08648e-05	4.3136e-05	5.87465e-05	8.49892e-05	6.85084e-05	7.65233e-05	8.63853e-05	5.24285e-05	4.25639e-05	7.91015e-05	0.107591	0.103631	0.0801888	0.130222	0.100491	0.0624822	0.0770843	0.0813926	0.0859164	0.117009	0.169278	0.136452	0.152416	0.172058	0.104425	0.0847768	0.157551	246.864	239.449	198.986	304.078	223.177
A4H4Z9	A4H4Z9	Uncharacterized protein	LBRM_07_0550				18	18	18	42.694	4.6056e-05	4.78805e-05	5.56889e-05	5.37e-05	3.51747e-05	6.20945e-05	6.41932e-05	5.82515e-05	6.41146e-05	6.22212e-05	5.55808e-05	6.34141e-05	4.95795e-05	4.82652e-05	4.77e-05	6.2175e-05	5.42099e-05	1.07875	1.12148	1.30437	1.25779	0.823879	1.45441	1.50356	1.3644	1.50172	1.45738	1.30184	1.48532	1.16128	1.13049	1.11725	1.45629	1.26973	2475.15	2591.28	3236.76	2937.03	1829.72
A4H500	A4H500	Putative 60S ribosomal protein L7a	LBRM_07_0560 LBRM_07_0570		ribosome [GO:0005840]		31	31	31	29.852	0.00314616	0.00327484	0.00239082	0.00261932	0.00294812	0.00281281	0.00249066	0.00229093	0.00231352	0.00272892	0.00277766	0.0027935	0.002649	0.0030724	0.00287585	0.00252737	0.00282314	105.392	109.703	80.0893	87.7435	98.7578	94.2253	83.4336	76.7431	77.4998	91.415	93.0479	93.5785	88.7378	102.921	96.3371	84.6634	94.5713	241819	253478	198739	204888	219328
A4H502	A4H502	QA-SNARE protein putative	LBRM_07_0580		integral component of membrane [GO:0016021]		11	11	11	27.457	6.09012e-06	1.45244e-05	1.37429e-05	6.87118e-06	4.70871e-06	2.54119e-05	2.33719e-05	2.23554e-05	2.5641e-05	2.61026e-05	1.42284e-05	1.83547e-05	2.06605e-05	2.46038e-05	9.18746e-06	2.45766e-05	1.94618e-05	0.221806	0.528988	0.500525	0.250252	0.171494	0.925516	0.851216	0.814198	0.933859	0.950672	0.518208	0.668488	0.752467	0.896084	0.334613	0.895092	0.708812	508.927	1222.27	1242.03	584.358	380.865
A4H503	A4H503	Adp/ATP carrier-like protein	LBRM_07_0590		integral component of membrane [GO:0016021]	transmembrane transporter activity [GO:0022857]	2	2	2	39.864	0	0	0	0	0	1.31274e-06	4.9001e-07	2.12451e-06	8.31849e-07	8.96406e-07	1.99692e-06	1.77629e-06	2.73507e-06	3.48906e-06	0	1.1311e-06	2.49933e-06	0	0	0	0	0	0.0329305	0.012292	0.0532939	0.0208672	0.0224866	0.0500933	0.0445587	0.0686101	0.087524	0	0.028374	0.0626965	0	0	0	0	0
A4H504	A4H504	Uncharacterized protein	LBRM_07_0600				16	16	16	87.582	1.19106e-05	1.7219e-05	9.40741e-06	1.24858e-05	1.56443e-05	2.70704e-05	1.6588e-05	1.83554e-05	2.20499e-05	2.91067e-05	2.78642e-05	4.13588e-05	2.97883e-05	3.02893e-05	1.33334e-05	2.26341e-05	3.23251e-05	0.135994	0.196604	0.107413	0.142561	0.178625	0.309086	0.1894	0.20958	0.251762	0.332336	0.31815	0.47223	0.340119	0.345839	0.152239	0.258433	0.369084	312.035	454.271	266.541	332.891	396.701
A4H505	A4H505	Cysteine peptidase B (CPB)	LBRM_07_0610		integral component of membrane [GO:0016021]		7	7	7	190.5	4.30573e-07	3.94329e-07	1.87236e-06	3.8648e-07	1.15449e-06	8.01533e-06	1.29413e-05	1.28496e-05	1.2385e-05	5.47737e-06	1.01009e-05	1.21992e-05	1.22935e-05	1.28118e-05	8.47646e-07	1.03337e-05	1.18513e-05	0.00226022	0.00206997	0.00982867	0.00202877	0.00606033	0.0420752	0.0679332	0.0674522	0.0650132	0.0287526	0.0530228	0.0640378	0.0645328	0.0672538	0.00444959	0.0542453	0.0622118	5.18603	4.78284	24.3895	4.73733	13.4592
A4H506	A4H506	Putative ras-related protein rab-14	LBRM_07_0620			GTPase activity [GO:0003924]; GTP binding [GO:0005525]	9	9	9	24.512	6.27661e-05	4.85988e-05	4.02774e-05	5.80193e-05	6.0884e-05	0.000102637	9.12612e-05	9.41731e-05	8.40864e-05	8.15898e-05	6.1895e-05	8.19706e-05	6.87889e-05	7.9567e-05	5.41091e-05	9.07495e-05	7.30554e-05	2.56063	1.98265	1.64317	2.36698	2.48385	4.18723	3.72312	3.84192	3.43042	3.32856	2.52509	3.3441	2.80634	3.24604	2.20745	3.70225	2.98039	5875.29	4581.09	4077.48	5527.06	5516.29
A4H507	A4H507	Uncharacterized protein	LBRM_07_0630				26	26	26	51.682	0.000133082	0.000169527	0.00011643	0.000139976	0.000131279	6.45013e-05	5.49599e-05	5.04314e-05	7.84385e-05	5.34769e-05	9.56554e-05	0.000100947	0.000106791	0.000172066	0.000138059	6.03616e-05	0.000118865	2.57502	3.2802	2.25281	2.7084	2.54013	1.24804	1.06342	0.975803	1.51771	1.03473	1.85085	1.95324	2.0663	3.32932	2.67131	1.16794	2.29993	5908.31	7579.19	5590.26	6324.32	5641.29
A4H508	A4H508	Uncharacterized protein	LBRM_07_0640			ATP binding [GO:0005524]	22	22	22	142.49	2.12787e-05	2.29417e-05	3.23162e-05	1.93157e-05	2.05472e-05	1.50107e-05	1.57565e-05	1.64924e-05	2.23301e-05	2.66859e-05	1.65006e-05	1.85129e-05	8.51244e-06	1.70548e-05	2.32799e-05	1.92551e-05	1.51452e-05	0.149335	0.161006	0.226796	0.135558	0.144201	0.105346	0.11058	0.115745	0.156713	0.187283	0.115802	0.129924	0.0597406	0.119691	0.163379	0.135133	0.106289	342.645	372.018	562.788	316.539	320.251
A4H509	A4H509	Uncharacterized protein	LBRM_07_0650		integral component of membrane [GO:0016021]		21	21	21	161.65	1.68271e-05	2.44902e-05	4.18794e-05	2.14972e-05	2.63041e-05	2.59819e-05	4.77297e-05	2.14548e-05	3.09028e-05	3.03308e-05	1.5726e-05	2.36286e-05	3.52746e-05	3.68915e-05	2.61996e-05	3.128e-05	2.78802e-05	0.104096	0.151502	0.259074	0.132986	0.162722	0.16073	0.295266	0.132724	0.191171	0.187633	0.0972843	0.146171	0.218216	0.228218	0.162076	0.193504	0.172472	238.845	350.058	642.884	310.532	361.385
A4H510	A4H510	Putative electron transfer flavoprotein-ubiquinone oxidoreductase (EC 1.5.5.1)	LBRM_07_0660			electron-transferring-flavoprotein dehydrogenase activity [GO:0004174]	39	39	39	62.991	0.000153551	0.000172178	0.00014023	0.000145613	0.000124186	0.000198903	0.000152751	0.000162671	0.00018178	0.000243172	0.000146058	0.000157952	0.000196793	0.000167581	0.000147152	0.000187855	0.000167096	2.43767	2.73337	2.22619	2.31164	1.9715	3.15764	2.42497	2.58246	2.88581	3.86043	2.31872	2.50753	3.12414	2.66039	2.33607	2.98226	2.65269	5593.16	6315.7	5524.21	5397.85	4378.43
A4H511	A4H511	Uncharacterized protein	LBRM_07_0670				3	3	3	20.484	1.1815e-05	1.84615e-05	1.29911e-05	1.61269e-05	1.66374e-05	2.98017e-05	3.58538e-05	3.74611e-05	3.9096e-05	2.96649e-05	4.30352e-05	3.81896e-05	1.72456e-05	3.44558e-05	1.52064e-05	3.43755e-05	3.32315e-05	0.576791	0.901263	0.634208	0.787292	0.812214	1.45488	1.75033	1.8288	1.90861	1.4482	2.10092	1.86436	0.841905	1.68208	0.742354	1.67816	1.62232	1323.43	2082.45	1573.76	1838.38	1803.82
A4H512	A4H512	Uncharacterized protein	LBRM_07_0680				9	9	9	26.014	1.31855e-05	1.89319e-05	1.86819e-05	1.81534e-05	1.24926e-05	2.1517e-05	2.26909e-05	1.80455e-05	2.41164e-05	2.38674e-05	1.92219e-05	1.67308e-05	1.8962e-05	9.56149e-06	1.62891e-05	2.20474e-05	1.6119e-05	0.506861	0.72776	0.71815	0.697831	0.480226	0.827133	0.872259	0.693683	0.927054	0.917481	0.738907	0.643147	0.728915	0.367552	0.626166	0.847522	0.61963	1162.98	1681.55	1782.06	1629.49	1066.52
A4H513	A4H513	Uncharacterized protein	LBRM_07_0690				9	9	9	56.738	2.76271e-06	2.99494e-06	2.38317e-06	4.38525e-06	2.99352e-06	1.24381e-05	8.6563e-06	1.05187e-05	1.5267e-05	1.13608e-05	7.86e-06	1.02694e-05	2.17242e-05	6.16964e-06	3.10392e-06	1.16482e-05	1.15058e-05	0.0486925	0.0527854	0.0420031	0.0772894	0.0527604	0.219219	0.152566	0.185391	0.269079	0.200232	0.138531	0.180997	0.382887	0.108739	0.0547062	0.205298	0.202789	111.724	121.965	104.229	180.477	117.174
A4H514	A4H514	Calcium-transporting ATPase (EC 3.6.3.8)	LBRM_07_0700		integral component of membrane [GO:0016021]	ATP binding [GO:0005524]; calcium-transporting ATPase activity [GO:0005388]	42	42	26	124.87	0.000130074	9.55056e-05	0.000105059	0.000124102	0.000148759	9.52023e-05	0.000110101	0.000101581	0.000111499	0.000107787	7.11847e-05	6.77971e-05	9.16393e-05	8.69172e-05	0.0001207	0.000105234	7.93846e-05	1.04167	0.764841	0.841346	0.993847	1.19131	0.762412	0.881729	0.813498	0.892919	0.863198	0.570071	0.542942	0.733877	0.696062	0.966604	0.842751	0.635738	2390.09	1767.23	2087.77	2320.71	2645.75
A4H515	A4H515	Uncharacterized protein	LBRM_07_0710		eukaryotic translation initiation factor 3 complex [GO:0005852]	translation initiation factor activity [GO:0003743]	25	25	25	38.081	0.000404644	0.000453723	0.000450594	0.000371872	0.00040497	0.000463071	0.000499538	0.000485723	0.000471504	0.000523604	0.000516742	0.000494685	0.000485892	0.000565875	0.000417161	0.000488688	0.000515798	10.6259	11.9147	11.8325	9.7653	10.6344	12.1601	13.1178	12.755	12.3816	13.7498	13.5696	12.9903	12.7594	14.8598	10.9546	12.8329	13.5448	24380.8	27529.9	29362	22802.7	23617.7
A4H516	A4H516	Calcium-transporting ATPase (EC 3.6.3.8)	LBRM_07_0720		integral component of membrane [GO:0016021]	ATP binding [GO:0005524]; calcium-transporting ATPase activity [GO:0005388]	24	8	8	65.981	5.08165e-05	6.91953e-05	5.1778e-05	4.5846e-05	5.3346e-05	8.90371e-06	9.7586e-06	1.04136e-05	8.86556e-06	8.35374e-06	1.06965e-05	1.31332e-05	5.23712e-06	1.08482e-05	5.41964e-05	9.25904e-06	9.97876e-06	0.770168	1.04872	0.784741	0.694837	0.808505	0.134944	0.1479	0.157827	0.134365	0.126608	0.162114	0.199045	0.0793731	0.164414	0.821393	0.140329	0.151237	1767.13	2423.15	1947.31	1622.5	1795.58
A4H517	A4H517	Uncharacterized protein	LBRM_07_0730				11	11	11	54.179	7.96469e-06	2.33371e-05	4.51448e-05	1.48715e-05	1.66862e-05	1.92502e-05	3.16583e-05	2.92191e-05	1.99975e-05	8.28865e-05	1.39419e-05	1.43317e-05	1.39702e-05	8.79109e-06	2.16009e-05	3.66023e-05	1.27587e-05	0.147007	0.43074	0.833252	0.274488	0.307983	0.355308	0.584329	0.539306	0.3691	1.52986	0.25733	0.264525	0.257854	0.16226	0.398694	0.675581	0.235492	337.304	995.264	2067.69	640.949	683.989
A4H518	A4H518	Putative Qa-SNARE protein	LBRM_07_0740		integral component of membrane [GO:0016021]		5	5	5	17.968	2.8433e-05	3.04956e-05	1.85573e-05	3.55861e-05	4.3201e-05	1.70757e-05	2.24514e-05	1.47625e-05	1.67343e-05	2.13102e-05	1.65774e-05	3.34496e-05	1.5203e-05	1.18729e-05	3.12546e-05	1.84668e-05	1.92757e-05	1.58242	1.69721	1.0328	1.98053	2.40433	0.950337	1.24952	0.821598	0.93134	1.18601	0.922607	1.86162	0.846114	0.660783	1.73946	1.02776	1.07278	3630.83	3921.56	2562.85	4624.68	5339.69
A4H519	A4H519	Putative 40S ribosomal protein S9	LBRM_07_0750	translation [GO:0006412]	small ribosomal subunit [GO:0015935]	rRNA binding [GO:0019843]; structural constituent of ribosome [GO:0003735]	25	1	1	22.122	0	0	0	0	0	0	0	0	0	5.80431e-07	2.37109e-08	0	0	7.93456e-07	0	1.16086e-07	2.04292e-07	0	0	0	0	0	0	0	0	0	0.0262377	0.00107182	0	0	0.0358673	0	0.00524754	0.00923478	0	0	0	0	0
A4H521	A4H521	Topoisomerase-related function protein-like protein (Topoisomerase-related protein)	LBRM_07_0770			isomerase activity [GO:0016853]	27	27	27	97.155	4.84845e-05	5.25376e-05	4.66613e-05	5.15002e-05	5.10646e-05	5.7125e-05	5.91738e-05	5.46509e-05	6.8355e-05	7.00292e-05	5.7633e-05	5.71663e-05	5.16894e-05	7.81845e-05	5.00496e-05	6.18668e-05	6.11683e-05	0.499043	0.540761	0.480277	0.530083	0.525599	0.587978	0.609066	0.562512	0.703567	0.720799	0.593207	0.588403	0.53203	0.80474	0.515152	0.636784	0.629595	1145.04	1249.48	1191.79	1237.78	1167.28
A4H522	A4H522	Putative centrin	LBRM_07_0780			calcium ion binding [GO:0005509]	9	9	9	20.652	9.97616e-05	7.71887e-05	0.000124596	0.000122019	9.54362e-05	0.000106536	8.88792e-05	0.000134414	0.000112554	7.97698e-05	9.53e-05	9.02369e-05	7.39902e-05	9.49506e-05	0.0001038	0.000104431	8.86194e-05	4.8306	3.73759	6.03314	5.90835	4.62116	5.15865	4.30366	6.50852	5.45005	3.86257	4.61457	4.3694	3.58271	4.59765	5.02617	5.05669	4.29108	11083.7	8636.03	14971	13796.4	10263
A4H523	A4H523	Uncharacterized protein	LBRM_07_0790				3	3	3	60.938	2.10249e-06	5.00027e-07	6.98468e-06	4.75331e-07	1.63016e-06	1.78074e-06	1.0897e-06	1.75212e-06	0	0	0	2.66701e-06	8.57944e-07	0	2.33854e-06	9.24512e-07	8.81239e-07	0.0345021	0.00820551	0.114619	0.00780024	0.0267511	0.0292222	0.0178821	0.0287525	0	0	0	0.043766	0.014079	0	0.0383757	0.0151714	0.0144612	79.1642	18.9596	284.424	18.2141	59.4106
A4H524	A4H524	Uncharacterized protein	LBRM_07_0800	protein import into nucleus [GO:0006606]	cell [GO:0005623]	Ran GTPase binding [GO:0008536]	32	32	32	135.76	9.78194e-05	0.000127194	0.000104109	0.000122266	0.000111195	6.88985e-05	7.86616e-05	7.26462e-05	7.59883e-05	7.53313e-05	3.97492e-05	5.05286e-05	5.88918e-05	6.91925e-05	0.000112517	7.43052e-05	5.45905e-05	0.720532	0.936907	0.766863	0.900601	0.819054	0.507502	0.579416	0.535108	0.559725	0.554886	0.29279	0.372191	0.433794	0.509668	0.828791	0.547327	0.402111	1653.24	2164.81	1902.94	2102.97	1819.01
A4H525	A4H525	Malonyl-coa decarboxylase-like protein (EC 4.1.1.9)	LBRM_07_0810	fatty acid biosynthetic process [GO:0006633]		malonyl-CoA decarboxylase activity [GO:0050080]	10	10	10	72.559	3.99426e-06	3.19737e-06	2.6566e-05	2.67741e-05	5.39399e-06	5.67571e-06	6.23692e-06	6.6069e-06	6.36292e-06	5.06832e-06	9.288e-06	4.61236e-06	4.1857e-06	8.15166e-06	1.31851e-05	5.99015e-06	6.55943e-06	0.0550485	0.0440658	0.366129	0.368997	0.0743393	0.0782219	0.0859565	0.0910555	0.087693	0.069851	0.128006	0.063567	0.0576868	0.112345	0.181716	0.0825556	0.0904013	126.307	101.818	908.537	861.636	165.098
A4H526	A4H526	Uncharacterized protein	LBRM_07_0820				48	48	48	410.84	3.1652e-05	3.32263e-05	2.41221e-05	4.09137e-05	2.69211e-05	4.0617e-05	4.17707e-05	3.55304e-05	3.82099e-05	3.12896e-05	2.41661e-05	2.86051e-05	2.72308e-05	3.57196e-05	3.1367e-05	3.74835e-05	2.89304e-05	0.0770421	0.0808741	0.058714	0.0995855	0.065527	0.0988634	0.101671	0.0864822	0.0930043	0.07616	0.0588212	0.069626	0.0662809	0.0869428	0.0763486	0.0912363	0.0704177	176.771	186.867	145.697	232.539	145.527
A4H527	A4H527	Uncharacterized protein	LBRM_07_0830		integral component of membrane [GO:0016021]		1	1	1	40.732	0	1.76051e-06	6.96487e-07	1.34204e-06	9.06479e-07	4.95621e-07	0	6.72555e-07	1.13312e-06	4.19614e-07	3.26643e-07	0	6.6441e-07	8.77192e-07	9.41103e-07	5.44182e-07	4.67061e-07	0	0.0432219	0.0170993	0.0329481	0.0222547	0.0121679	0	0.0165117	0.0278189	0.0103018	0.00801932	0	0.0163118	0.0215357	0.0231048	0.0133601	0.0114667	0	99.868	42.4312	76.9362	49.4247
A4H528	A4H528	6-phosphofructo-2-kinase-like protein	LBRM_07_0840	fructose 2,6-bisphosphate metabolic process [GO:0006003]; fructose metabolic process [GO:0006000]		6-phosphofructo-2-kinase activity [GO:0003873]; ATP binding [GO:0005524]	19	19	19	138.7	1.35298e-05	1.74505e-05	8.37759e-06	1.47068e-05	2.07042e-05	2.38418e-05	2.49519e-05	2.07505e-05	2.56119e-05	3.05811e-05	2.56019e-05	2.5654e-05	2.59778e-05	2.42452e-05	1.49538e-05	2.51474e-05	2.53697e-05	0.0975472	0.125815	0.0604008	0.106033	0.149273	0.171895	0.179898	0.149607	0.184657	0.220484	0.184584	0.18496	0.187295	0.174803	0.107814	0.181308	0.182911	223.82	290.706	149.882	247.595	331.516
A4H529	A4H529	DNAJ-domain transmembrane-like protein	LBRM_07_0850		integral component of membrane [GO:0016021]		1	1	1	56.026	0	8.65475e-07	4.2361e-07	6.55095e-07	0	0	0	0	0	0	0	0	0	9.90308e-07	3.88836e-07	0	2.47577e-07	0	0.0154477	0.00756095	0.0116927	0	0	0	0	0	0	0	0	0	0.0176759	0.00694028	0	0.00441897	0	35.6934	18.7622	27.3033	0
A4H530	A4H530	Uncharacterized protein	LBRM_07_0860		integral component of membrane [GO:0016021]		5	5	5	48.877	2.29123e-06	3.79221e-06	4.53463e-06	2.56453e-06	0	2.67305e-06	2.39054e-06	2.03746e-06	3.41749e-06	4.75515e-06	1.08799e-06	3.50232e-06	2.76037e-06	3.66431e-06	2.63652e-06	3.05474e-06	2.75375e-06	0.0468776	0.0775867	0.0927763	0.052469	0	0.0546894	0.0489092	0.0416854	0.0699203	0.097288	0.0222598	0.0716557	0.0564759	0.07497	0.0539419	0.0624985	0.0563403	107.559	179.271	230.221	122.519	0
A4H531	A4H531	Uncharacterized protein	LBRM_07_0870				2	2	2	27.906	0	0	0	0	0	0	0	3.25742e-07	0	0	8.61804e-07	2.36844e-06	1.37951e-06	8.24941e-07	0	6.51484e-08	1.35867e-06	0	0	0	0	0	0	0	0.0116728	0	0	0.0308824	0.084872	0.0494342	0.0295614	0	0.00233457	0.0486875	0	0	0	0	0
A4H532;A4H534	A4H532	Uncharacterized protein	LBRM_07_0890		integral component of membrane [GO:0016021]		12	12	12	246.46	9.11295e-06	6.89905e-06	4.62583e-06	7.37157e-06	9.95736e-06	7.61879e-06	1.23085e-05	8.64349e-06	6.58714e-06	8.03256e-06	9.55127e-06	1.00604e-05	8.75311e-06	1.31537e-05	7.59335e-06	8.6381e-06	1.03796e-05	0.0369754	0.0279926	0.0187691	0.0299098	0.0404015	0.0309129	0.0499413	0.0350706	0.026727	0.0325917	0.0387539	0.0408196	0.0355154	0.0533705	0.0308097	0.0350487	0.0421148	84.8391	64.6793	46.5748	69.8416	89.7264
A4H533	A4H533	Putative ubiquitin-protein ligase (EC 6.3.2.19)	LBRM_07_0900			ATP binding [GO:0005524]; ligase activity [GO:0016874]; transferase activity [GO:0016740]	12	12	12	19.773	5.38345e-05	7.10148e-05	4.12577e-05	4.42077e-05	6.6232e-05	8.43282e-05	8.09541e-05	9.76638e-05	8.8766e-05	9.51655e-05	8.20336e-05	9.5702e-05	9.21888e-05	9.34871e-05	5.53093e-05	8.93755e-05	9.08529e-05	2.72263	3.5915	2.08657	2.23576	3.34962	4.26482	4.09417	4.93925	4.48925	4.8129	4.14877	4.84003	4.66236	4.72802	2.79722	4.52008	4.59479	6247	8298.49	5177.75	5220.66	7439.05
A4H536	A4H536	Uncharacterized protein	LBRM_07_0930				26	26	26	137.39	1.59197e-05	1.94069e-05	2.05568e-05	1.9701e-05	1.92706e-05	2.77781e-05	2.47102e-05	2.80121e-05	3.61629e-05	3.11419e-05	3.86255e-05	2.79158e-05	2.71359e-05	3.29112e-05	1.8971e-05	2.9561e-05	3.16471e-05	0.115873	0.141254	0.149624	0.143394	0.140262	0.202184	0.179855	0.203887	0.263213	0.226668	0.281138	0.203187	0.19751	0.239546	0.138081	0.215161	0.230345	265.867	326.379	371.286	334.837	311.502
A4H537	A4H537	Splicing factor ptsr1-like protein	LBRM_07_0940				27	27	27	42.398	0.000808	0.00075853	0.00103737	0.000586466	0.000753119	0.00100351	0.000919719	0.00096132	0.000930218	0.000910875	0.0010684	0.000814626	0.00111228	0.000980317	0.000788697	0.000945128	0.000993904	19.0575	17.8907	24.4674	13.8324	17.7631	23.6687	21.6925	22.6737	21.9401	21.4839	25.1992	19.2138	26.2342	23.1218	18.6022	22.2918	23.4422	43727	41338.1	60715	32299.7	39449.4
A4H538	A4H538	Uncharacterized protein	LBRM_07_0950				4	4	4	78.079	0	7.10118e-06	0	5.47712e-06	1.0129e-05	5.2715e-06	4.4487e-06	5.10324e-06	5.97021e-06	6.7666e-06	1.72514e-06	3.64347e-06	9.7249e-07	1.23609e-06	4.54146e-06	5.51205e-06	1.8943e-06	0	0.0909487	0	0.0701484	0.129727	0.067515	0.0569769	0.0653599	0.0764638	0.0866635	0.0220947	0.046664	0.0124552	0.0158313	0.0581649	0.0705958	0.0242613	0	210.145	0	163.802	288.107
A4H539	A4H539	Putative serine/threonine kinase (EC 2.7.11.1)	LBRM_07_0960			ATP binding [GO:0005524]; protein serine/threonine kinase activity [GO:0004674]	17	17	17	33.638	0.00051567	0.000533331	0.00050603	0.00051715	0.000521439	0.000662157	0.000716893	0.000753748	0.000750765	0.000712559	0.000605686	0.000669623	0.00071798	0.000908948	0.000518724	0.000719224	0.000725559	15.33	15.855	15.0434	15.374	15.5015	19.6848	21.312	22.4076	22.319	21.1831	18.006	19.9067	21.3443	27.0215	15.4208	21.3813	21.5696	35174.2	36634.4	37329.7	35899.4	34426.7
A4H540	A4H540	Uncharacterized protein	LBRM_07_0970				15	15	15	261.03	1.16327e-05	1.04998e-05	9.11639e-06	1.04576e-05	8.25844e-06	1.75282e-05	1.18898e-05	7.59911e-06	1.67559e-05	1.47719e-05	8.17158e-06	8.4099e-06	2.22626e-05	2.09892e-05	9.99299e-06	1.3709e-05	1.49583e-05	0.0445645	0.0402245	0.0349247	0.0400627	0.0316379	0.06715	0.0455495	0.029112	0.0641915	0.0565907	0.0313051	0.0322181	0.0852875	0.080409	0.0382829	0.0525187	0.0573049	102.252	92.9423	86.6644	93.5494	70.2636
A4H541	A4H541	Uncharacterized protein	LBRM_07_0980				16	16	16	36.696	0.000194795	0.000189664	0.000183496	0.000203927	0.000140816	0.000193994	0.00022653	0.000224426	0.000222867	0.000229414	0.00019764	0.000194136	0.000143863	0.000165356	0.00018254	0.000219446	0.000175249	5.30834	5.16851	5.00044	5.5572	3.83736	5.28653	6.17316	6.11583	6.07332	6.25173	5.38587	5.2904	3.92041	4.50609	4.97437	5.98011	4.77569	12179.9	11942.3	12408.4	12976.5	8522.27
A4H542	A4H542	Uncharacterized protein	LBRM_07_0990			lysine-acetylated histone binding [GO:0070577]; peptidase activator activity [GO:0016504]; proteasome binding [GO:0070628]	58	58	58	260.32	7.4632e-05	8.5197e-05	4.73137e-05	8.76276e-05	6.90331e-05	0.000128739	0.000143613	0.000130407	0.000127533	0.000123459	0.000103226	0.000110609	0.000127419	0.000131569	7.27607e-05	0.00013075	0.000118206	0.286693	0.327278	0.181752	0.336615	0.265186	0.494543	0.551678	0.500948	0.489909	0.474257	0.396534	0.424895	0.489472	0.505414	0.279505	0.502267	0.454079	657.81	756.205	451.011	786.021	588.941
A4H543	A4H543	Uncharacterized protein	LBRM_07_1000				22	22	22	250.91	5.42725e-06	8.46123e-06	7.98547e-06	1.20962e-05	9.81288e-06	1.31805e-05	1.18348e-05	1.14271e-05	1.46657e-05	1.6381e-05	9.03999e-06	1.14069e-05	1.37005e-05	1.37756e-05	8.75661e-06	1.34978e-05	1.19807e-05	0.0216303	0.0337222	0.031826	0.0482095	0.0391092	0.052531	0.0471674	0.0455424	0.0584502	0.0652865	0.0360288	0.0454621	0.0546032	0.0549025	0.0348994	0.0537955	0.0477491	49.6301	77.918	78.9752	112.573	86.8562
A4H544	A4H544	Uncharacterized protein	LBRM_07_1010				27	27	27	122.44	3.82839e-05	2.91925e-05	4.68014e-05	4.95066e-05	3.99545e-05	5.492e-05	5.44783e-05	5.89419e-05	3.98973e-05	5.21827e-05	4.88062e-05	3.14667e-05	3.09343e-05	7.87812e-05	4.07478e-05	5.2084e-05	4.74971e-05	0.312675	0.238423	0.382239	0.404334	0.326319	0.448546	0.444938	0.481395	0.325852	0.42619	0.398613	0.256997	0.252649	0.643427	0.332798	0.425384	0.387922	717.424	550.897	948.513	944.149	724.711
A4H545	A4H545	Uncharacterized protein	LBRM_07_1020				15	15	15	94.061	1.47744e-05	1.14502e-05	6.49453e-06	1.23976e-05	1.07431e-05	6.3372e-06	9.57883e-06	7.49529e-06	1.03069e-05	1.09134e-05	9.39911e-06	1.71197e-05	1.2684e-05	1.37324e-05	1.1172e-05	8.92632e-06	1.32338e-05	0.157072	0.121732	0.069046	0.131803	0.114215	0.0673733	0.101836	0.0796854	0.109577	0.116025	0.0999257	0.182006	0.134849	0.145994	0.118774	0.0948994	0.140694	360.398	281.272	171.335	307.771	253.655
A4H546	A4H546	Putative RNA binding protein	LBRM_07_1030				3	3	3	13.28	6.98908e-06	8.85808e-06	4.29895e-06	6.31751e-06	6.20204e-06	1.10348e-05	1.47034e-05	1.10258e-05	1.42299e-05	1.54445e-05	8.19335e-06	8.14406e-06	1.03073e-05	6.25659e-06	6.53313e-06	1.32877e-05	8.22532e-06	0.526286	0.667024	0.323716	0.475716	0.467021	0.830937	1.10719	0.830257	1.07153	1.16299	0.616969	0.613258	0.776154	0.471129	0.491953	1.00058	0.619377	1207.55	1541.22	803.29	1110.83	1037.19
A4H547	A4H547	Putative nucleolar RNA-binding protein	LBRM_07_1040				8	8	8	34.647	0.000185052	0.000175229	0.000287387	0.00018337	0.000188017	0.000190928	0.000172426	0.000147522	0.000165124	0.0001897	0.000266355	0.000230923	0.00023905	0.000208582	0.000203811	0.00017314	0.000236228	5.34106	5.05756	8.29471	5.29252	5.42665	5.51068	4.97665	4.25787	4.7659	5.47523	7.68767	6.66501	6.89958	6.0202	5.8825	4.99726	6.81811	12254.9	11685.9	20583	12358.4	12051.9
A4H548	A4H548	RNA binding protein-like protein	LBRM_07_1050				12	12	12	49.457	0.000235562	0.000427098	0.000406873	0.000247138	0.000301693	0.000138865	0.000154102	0.000138943	0.000171946	0.000132023	0.00024304	0.000147324	0.000228095	0.0002159	0.000323673	0.000147176	0.00020859	4.76297	8.63575	8.22681	4.99702	6.10011	2.80779	3.11587	2.80937	3.47667	2.66944	4.91417	2.97882	4.61198	4.3654	6.54453	2.97583	4.21759	10928.5	19953.7	20414.5	11668.4	13547.5
A4H549	A4H549	Uncharacterized protein	LBRM_07_1060	iron-sulfur cluster assembly [GO:0016226]			5	5	5	18.606	1.43305e-05	8.86253e-06	1.48984e-05	1.34104e-05	1.33272e-05	1.21961e-05	1.0245e-05	8.5458e-06	9.70978e-06	1.11828e-05	1.39787e-05	1.11759e-05	9.56827e-06	1.59347e-05	1.29658e-05	1.03759e-05	1.26644e-05	0.77021	0.476326	0.800732	0.720756	0.716286	0.655493	0.550629	0.459304	0.521863	0.601032	0.751299	0.600663	0.514257	0.85643	0.696862	0.557664	0.680662	1767.23	1100.59	1986.99	1683.02	1590.77
A4H550	A4H550	ATP-dependent DNA helicase (EC 3.6.4.12)	LBRM_07_1070	DNA recombination [GO:0006310]; DNA repair [GO:0006281]; telomere maintenance [GO:0000723]		ATP binding [GO:0005524]; DNA helicase activity [GO:0003678]	6	6	6	144.29	2.23674e-07	1.50148e-07	0	0	6.89417e-07	1.09825e-06	7.16392e-07	2.44209e-07	0	6.62141e-07	1.36981e-06	1.51613e-06	5.72492e-07	1.92518e-06	2.12648e-07	5.44198e-07	1.3459e-06	0.00155017	0.0010406	0	0	0.004778	0.00761139	0.00496495	0.00169249	0	0.00458896	0.00949347	0.0105075	0.00396765	0.0133424	0.00147375	0.00377156	0.00932777	3.55682	2.40439	0	0	10.6113
A4H551	A4H551	Peptidyl-prolyl cis-trans isomerase (EC 5.2.1.8)	PIN1 LBRM_07_1080			peptidyl-prolyl cis-trans isomerase activity [GO:0003755]	9	9	9	12.545	8.16761e-05	7.90676e-05	0.000123401	7.92696e-05	9.6093e-05	8.60068e-05	4.39974e-05	8.8317e-05	7.15244e-05	8.93001e-05	6.58366e-05	3.6226e-05	4.50894e-05	5.21212e-05	9.19015e-05	7.58291e-05	4.98183e-05	6.51065	6.30272	9.83666	6.31882	7.65986	6.85587	3.50717	7.04002	5.70143	7.11838	5.24803	2.88769	3.59421	4.15474	7.32574	6.04457	3.97117	14938.5	14563	24409.3	14754.9	17011.5
A4H553	A4H553	Cation-transporting ATPase (EC 3.6.3.-)	LBRM_07_1110	cation transport [GO:0006812]	integral component of membrane [GO:0016021]	ATPase activity [GO:0016887]; ATP binding [GO:0005524]; metal ion binding [GO:0046872]	67	67	67	139.27	0.000484749	0.000505875	0.000391025	0.00042913	0.000458907	0.000499786	0.000486956	0.000499328	0.000483524	0.000423294	0.000473872	0.000533875	0.000565821	0.000514839	0.000453937	0.000478578	0.000522102	3.48064	3.63233	2.80767	3.08128	3.29509	3.58861	3.49649	3.58532	3.47185	3.03938	3.40254	3.83338	4.06277	3.6967	3.2594	3.43633	3.74885	7986.24	8392.82	6967.14	7195.02	7317.95
A4H554	A4H554	Uncharacterized protein	LBRM_07_1120		MLL3/4 complex [GO:0044666]; Set1C/COMPASS complex [GO:0048188]		3	3	3	11.575	1.01797e-05	1.76313e-06	1.33569e-06	3.59355e-06	2.63677e-06	6.29095e-06	4.37105e-06	5.28838e-06	4.34674e-06	2.95848e-06	3.35027e-06	3.04259e-06	4.50101e-06	7.25273e-06	3.90177e-06	4.65112e-06	4.53665e-06	0.879458	0.152322	0.115395	0.310458	0.227799	0.543495	0.377629	0.45688	0.375528	0.255592	0.28944	0.262859	0.388856	0.626586	0.337086	0.401825	0.391935	2017.89	351.953	286.348	724.943	505.911
A4H555	A4H555	Putative lipoyltransferase (EC 6.-.-.-)	LBRM_07_1130	protein lipoylation [GO:0009249]		ligase activity [GO:0016874]; transferase activity [GO:0016740]	6	6	6	76.91	4.14951e-06	3.08221e-06	2.49582e-06	2.18907e-06	6.42876e-07	2.49175e-07	6.92678e-07	3.44256e-07	5.75807e-07	1.00776e-06	1.24876e-06	7.99411e-06	2.02987e-06	2.84153e-06	2.5119e-06	5.73935e-07	3.52857e-06	0.0539528	0.0400755	0.0324512	0.0284628	0.0083588	0.00323983	0.00900634	0.00447609	0.00748676	0.0131031	0.0162366	0.103941	0.0263929	0.0369461	0.0326602	0.00746241	0.0458792	123.793	92.598	80.5265	66.4627	18.5638
A4H556	A4H556	Putative RNA-editing complex protein	LBRM_07_1140			nucleic acid binding [GO:0003676]	7	7	7	44.988	5.56414e-06	3.64172e-06	7.98171e-06	7.65456e-06	8.40949e-06	5.29373e-06	6.09268e-06	6.43889e-06	3.8233e-06	8.9981e-06	7.97712e-06	1.13737e-05	1.04372e-05	5.1384e-06	6.65032e-06	6.12934e-06	8.7316e-06	0.123681	0.0809486	0.177419	0.170147	0.186927	0.11767	0.135429	0.143125	0.0849849	0.200011	0.177317	0.252816	0.232	0.114217	0.147824	0.136244	0.194087	283.782	187.039	440.258	397.305	415.141
A4H557	A4H557	Uncharacterized protein	LBRM_07_1150				32	32	32	89.639	6.44539e-05	5.52031e-05	5.18702e-05	6.59792e-05	5.78459e-05	5.80805e-05	5.79341e-05	4.98893e-05	7.02916e-05	4.85979e-05	6.80164e-05	6.65503e-05	5.68407e-05	4.94182e-05	5.90705e-05	5.69587e-05	6.02064e-05	0.719038	0.615838	0.578657	0.736055	0.645321	0.647938	0.646305	0.556558	0.784163	0.542151	0.758781	0.742426	0.634107	0.551302	0.658982	0.635423	0.671654	1649.81	1422.95	1435.92	1718.74	1433.17
A4H558	A4H558	Putative delta-5 fatty acid desaturase (EC 1.14.99.-)	LBRM_07_1160	lipid metabolic process [GO:0006629]	integral component of membrane [GO:0016021]	oxidoreductase activity [GO:0016491]	9	9	9	48.338	9.9053e-06	7.06913e-06	5.96545e-06	1.8636e-05	7.10147e-06	1.17081e-05	1.36572e-05	1.49208e-05	9.39747e-06	1.24372e-05	2.27857e-05	2.52055e-05	3.59622e-05	2.44161e-05	9.73547e-06	1.24242e-05	2.70924e-05	0.204917	0.146244	0.123411	0.385536	0.146913	0.242213	0.282536	0.308676	0.194412	0.257297	0.471382	0.521443	0.743974	0.505112	0.201404	0.257027	0.560478	470.178	337.909	306.24	900.254	326.273
A4H559	A4H559	Uncharacterized protein	LBRM_07_1170				4	4	4	33.592	1.0954e-06	2.99197e-06	1.21068e-06	1.79423e-06	1.27927e-06	2.56319e-06	2.01665e-06	1.74095e-06	9.35663e-07	1.96036e-06	1.22341e-06	1.69956e-06	3.30883e-06	6.68594e-07	1.67431e-06	1.84336e-06	1.7251e-06	0.032609	0.089068	0.0360407	0.0534124	0.0380826	0.0763035	0.0600337	0.0518262	0.0278537	0.058358	0.0364197	0.0505941	0.0985005	0.0199034	0.0498425	0.0548751	0.0513544	74.8206	205.799	89.4338	124.722	84.5763
A4H560	A4H560	Uncharacterized protein	LBRM_07_1190				20	20	20	40.4	4.72735e-05	6.45649e-05	3.22817e-05	3.11035e-05	3.30104e-05	4.75565e-05	3.74857e-05	3.80518e-05	3.97355e-05	4.44698e-05	3.36328e-05	3.3271e-05	3.93739e-05	3.67187e-05	4.16468e-05	4.14599e-05	3.57491e-05	1.17014	1.59814	0.799053	0.769888	0.817088	1.17714	0.927864	0.941876	0.983552	1.10074	0.832495	0.823541	0.974601	0.908878	1.03086	1.02623	0.884879	2684.85	3692.64	1982.82	1797.74	1814.64
A4H561	A4H561	Putative proteasome regulatory non-ATP-ase subunit	LBRM_07_1200	ubiquitin-dependent protein catabolic process [GO:0006511]	proteasome regulatory particle, base subcomplex [GO:0008540]		18	18	18	36.185	0.000181998	0.00011815	0.000184551	0.000167264	0.000150513	0.000220153	0.000254891	0.00024738	0.000233243	0.000204054	0.00022595	0.000177659	0.000239029	0.000189998	0.000160495	0.000231944	0.000208159	5.02966	3.26517	5.10022	4.62246	4.15953	6.08409	7.0441	6.83654	6.44584	5.6392	6.24429	4.90974	6.60575	5.25075	4.43541	6.40995	5.75263	11540.4	7544.47	12656	10793.8	9237.75
A4H562	A4H562	Uncharacterized protein	LBRM_07_1210		integral component of membrane [GO:0016021]		15	15	15	64.039	4.93187e-05	3.68594e-05	4.18589e-05	3.92954e-05	2.72766e-05	1.76505e-05	1.77095e-05	2.15468e-05	2.3284e-05	2.95447e-05	2.72386e-05	2.6042e-05	3.22596e-05	2.14242e-05	3.89218e-05	2.19471e-05	2.67411e-05	0.770136	0.575578	0.653647	0.613616	0.425937	0.275622	0.276543	0.336464	0.36359	0.461355	0.425344	0.406659	0.503749	0.334549	0.607783	0.342715	0.417575	1767.06	1329.92	1622	1432.84	945.949
A4H563	A4H563	Putative methionine-S-sulfoxide reductase (EC 1.8.4.11)	LBRM_07_1220			peptide-methionine (S)-S-oxide reductase activity [GO:0008113]	17	17	17	19.655	0.00056569	0.000478745	0.000553268	0.000544218	0.000603444	0.000380365	0.00034222	0.000380851	0.000404059	0.00035683	0.0005476	0.000578721	0.000597411	0.000546811	0.000549073	0.000372865	0.000567636	28.781	24.3574	28.149	27.6885	30.7018	19.3521	17.4113	19.3768	20.5575	18.1547	27.8606	29.444	30.3949	27.8204	27.9355	18.9705	28.88	66037.3	56280	69850.7	64654.7	68184.5
A4H564	A4H564	Uncharacterized protein	LBRM_07_1230				78	78	78	279.37	8.24717e-05	0.000120373	9.24516e-05	0.000107692	9.13474e-05	0.000131849	0.000197438	0.000176542	0.000164677	0.000164729	0.000108879	0.000141974	0.000162191	0.000134615	9.88671e-05	0.000167047	0.000136915	0.295206	0.430875	0.330929	0.385482	0.326977	0.471951	0.706727	0.631929	0.589459	0.589645	0.389731	0.508193	0.580561	0.481853	0.353894	0.597942	0.490085	677.343	995.574	821.189	900.129	726.171
A4H565	A4H565	AAT19 protein	AAT19 LBRM_07_1240		integral component of membrane [GO:0016021]		3	3	3	53.851	2.49196e-06	4.7827e-06	2.45897e-06	2.86193e-06	1.71433e-06	1.2041e-06	9.17666e-07	9.18844e-07	1.28941e-06	9.99219e-07	2.86651e-06	3.22467e-06	1.48659e-06	4.12552e-06	2.86198e-06	1.06585e-06	2.92582e-06	0.0462751	0.0888136	0.0456624	0.0531453	0.0318348	0.0223599	0.0170408	0.0170627	0.023944	0.0185553	0.0532304	0.0598813	0.0276057	0.0766099	0.0531462	0.0197925	0.0543318	106.177	205.212	113.31	124.098	70.7008
A4H566	A4H566	Protein kinase, putative	LbrM_07_1260			ATP binding [GO:0005524]; protein kinase activity [GO:0004672]	29	29	29	139.01	1.99729e-05	2.24505e-05	1.84883e-05	2.09827e-05	1.84291e-05	2.14062e-05	2.88973e-05	2.23782e-05	3.13112e-05	2.25396e-05	3.7682e-05	3.66133e-05	3.20039e-05	4.33101e-05	2.00647e-05	2.53065e-05	3.74023e-05	0.14368	0.161503	0.133	0.150944	0.132574	0.15399	0.207879	0.160983	0.225244	0.162144	0.271074	0.263386	0.230228	0.311561	0.14434	0.182048	0.269062	329.67	373.166	330.034	352.466	294.429
A4H567	A4H567	Glycosyl transferase, putative	LbrM_07_1270	protein glycosylation [GO:0006486]	Golgi cisterna membrane [GO:0032580]; integral component of membrane [GO:0016021]	fucosyltransferase activity [GO:0008417]	35	35	35	142.39	5.23529e-05	4.64349e-05	3.37552e-05	8.10111e-05	5.18269e-05	0.000125781	0.000110204	0.000108527	0.000125335	9.76664e-05	6.5221e-05	0.000107022	8.93413e-05	2.07135e-05	5.30762e-05	0.000113503	7.05745e-05	0.367672	0.326111	0.237062	0.568938	0.363979	0.883354	0.77396	0.762181	0.880221	0.685908	0.458044	0.751612	0.627441	0.14547	0.372752	0.797125	0.495642	843.615	753.508	588.261	1328.51	808.348
A4H568	A4H568	Structural maintenance of chromosomes protein	LBRM_08_0010	chromosome organization [GO:0051276]	chromosome [GO:0005694]; nucleus [GO:0005634]	ATP binding [GO:0005524]	76	76	76	135.25	0.000335427	0.000332441	0.000214066	0.000290183	0.000259315	0.000206969	0.000215842	0.000212967	0.000237964	0.000207732	0.000393012	0.000385713	0.00036403	0.000343775	0.000286286	0.000216295	0.000371633	2.48005	2.45798	1.58274	2.14553	1.9173	1.53027	1.59587	1.57462	1.75943	1.53591	2.90582	2.85186	2.69153	2.54178	2.11672	1.59922	2.74775	5690.41	5679.37	3927.52	5009.96	4258.06
A4H569	A4H569	Uncharacterized protein	LBRM_08_0020				2	2	2	30.176	0	7.4078e-07	0	0	0	1.88675e-06	1.02587e-06	9.97274e-07	1.94113e-06	0	9.78927e-07	9.68582e-07	2.76469e-06	2.62658e-06	1.48156e-07	1.1702e-06	1.83469e-06	0	0.0245487	0	0	0	0.0625248	0.0339962	0.0330486	0.0643271	0	0.0324406	0.0320977	0.0916189	0.0870421	0.00490973	0.0387793	0.0607998	0	56.7218	0	0	0
A4H570	A4H570	Putative vesicle-associated membrane protein	LBRM_08_0030	vesicle-mediated transport [GO:0016192]	integral component of membrane [GO:0016021]		14	14	14	24.238	0.000323123	0.000286155	0.00031822	0.000289295	0.000323879	0.000293724	0.000226354	0.000302752	0.00026855	0.000265507	0.000216242	0.000255293	0.000210798	0.000172487	0.000308134	0.000271377	0.000213705	13.3312	11.806	13.129	11.9356	13.3624	12.1183	9.33881	12.4908	11.0797	10.9542	8.92161	10.5328	8.69701	7.11639	12.7129	11.1964	8.81694	30588.2	27278.9	32579.1	27870.5	29676.2
A4H571	A4H571	Uncharacterized protein	LBRM_08_0040				6	6	6	25.348	2.04706e-05	1.98007e-05	1.1726e-05	2.36127e-05	2.24865e-05	1.81518e-05	1.5517e-05	1.12667e-05	1.12493e-05	1.14987e-05	1.56009e-05	1.76558e-05	1.73117e-05	2.35766e-05	1.96193e-05	1.35367e-05	1.85363e-05	0.807581	0.781156	0.462599	0.931543	0.887112	0.716105	0.612159	0.444481	0.443793	0.453634	0.615468	0.696535	0.682961	0.930116	0.773998	0.534035	0.73127	1852.97	1804.93	1147.92	2175.22	1970.16
A4H572	A4H572	Uncharacterized protein	LBRM_08_0050				5	5	5	8.3321	3.40806e-05	1.76874e-05	5.80559e-05	4.23917e-05	3.2899e-05	7.12005e-05	9.40038e-05	0.000109235	7.51202e-05	5.96002e-05	3.09475e-05	4.42534e-05	9.98937e-06	4.77089e-06	3.70229e-05	8.18319e-05	2.24903e-05	4.09027	2.1228	6.96775	5.08776	3.94847	8.54533	11.2821	13.1102	9.01575	7.15308	3.71425	5.31119	1.1989	0.572591	4.44341	9.82129	2.69923	9385.03	4904.91	17290.2	11880.3	8769.01
A4H573	A4H573	Putative phosphoglycerate mutase protein (EC 5.4.2.1)	LBRM_08_0060			phosphoglycerate mutase activity [GO:0004619]	8	8	8	20.338	8.08709e-05	8.56036e-05	0.000128986	0.000105295	9.17843e-05	0.00016428	0.000162071	0.000145955	9.0664e-05	0.00010793	0.000138888	0.000239444	0.000265024	0.000132898	9.8508e-05	0.00013418	0.000194063	3.97634	4.20905	6.34209	5.17724	4.51295	8.07747	7.96889	7.17646	4.45786	5.30682	6.829	11.7733	13.031	6.53446	4.84353	6.5975	9.54192	9123.62	9725.38	15737.7	12089.2	10022.6
A4H574	A4H574	Uncharacterized protein	LBRM_08_0070				20	20	20	69.245	8.88105e-05	9.33299e-05	0.000100803	0.000103124	0.000107894	7.74629e-05	7.893e-05	0.000107187	0.000101153	8.85191e-05	8.7667e-05	0.000103694	8.07225e-05	7.33806e-05	9.87923e-05	9.06504e-05	8.6366e-05	1.28255	1.34782	1.45574	1.48926	1.55815	1.11868	1.13987	1.54794	1.4608	1.27835	1.26604	1.49749	1.16575	1.05972	1.4267	1.30913	1.24725	2942.79	3114.26	3612.38	3477.52	3460.44
A4H575	A4H575	Putative ATP-dependent DEAD/H RNA helicase	LBRM_08_0080			ATP binding [GO:0005524]; helicase activity [GO:0004386]; nucleic acid binding [GO:0003676]	42	42	42	93.923	4.16433e-05	5.46836e-05	6.1154e-05	4.62871e-05	5.19326e-05	8.24247e-05	6.75938e-05	7.82006e-05	7.09414e-05	7.55316e-05	7.29115e-05	6.87501e-05	6.07108e-05	6.06001e-05	5.11401e-05	7.49384e-05	6.57431e-05	0.443377	0.582218	0.651107	0.49282	0.552927	0.877577	0.719672	0.832603	0.755314	0.804186	0.77629	0.731984	0.646389	0.645211	0.54449	0.797871	0.699968	1017.32	1345.27	1615.7	1150.77	1227.98
A4H576	A4H576	AP-3 complex subunit delta	LBRM_08_0090	intracellular protein transport [GO:0006886]; vesicle-mediated transport [GO:0016192]	AP-3 adaptor complex [GO:0030123]; Golgi apparatus [GO:0005794]		35	35	35	124.33	5.0182e-05	6.5301e-05	4.82428e-05	5.39721e-05	5.29434e-05	7.24321e-05	6.48485e-05	6.67415e-05	7.27958e-05	5.93398e-05	7.10721e-05	8.30005e-05	8.90974e-05	7.74662e-05	5.41283e-05	6.72315e-05	8.0159e-05	0.403619	0.525223	0.388022	0.434103	0.425829	0.582579	0.521584	0.53681	0.585504	0.477277	0.571641	0.667582	0.71662	0.623069	0.435359	0.540751	0.644728	926.094	1213.57	962.863	1013.66	945.71
A4H577	A4H577	Putative dual-specificity protein phosphatase (EC 3.1.3.16) (EC 3.1.3.48)	LBRM_08_0100			protein tyrosine/serine/threonine phosphatase activity [GO:0008138]; protein tyrosine phosphatase activity [GO:0004725]	3	3	3	49.147	6.65185e-07	0	1.80968e-06	2.29144e-06	1.56857e-06	4.43397e-06	6.38931e-06	5.18916e-06	1.75629e-06	2.54192e-06	3.67411e-06	5.23686e-06	8.90063e-06	2.58654e-06	1.26698e-06	4.06213e-06	5.09953e-06	0.0135346	0	0.0368219	0.0466243	0.0319159	0.0902185	0.130004	0.105585	0.0357354	0.0517207	0.0747575	0.106555	0.181102	0.0526286	0.0257793	0.0826527	0.103761	31.0548	0	91.3722	108.871	70.8809
A4H578	A4H578	Uncharacterized protein	LBRM_08_0110				19	19	19	81.011	0.000316968	0.000164309	0.000213656	0.000263817	0.000166028	0.000108455	0.0002925	2.77589e-05	0.000134809	3.4579e-05	7.40177e-05	1.54535e-05	0.000136323	0.000252289	0.000224956	0.00011962	0.000119521	3.91265	2.02823	2.63737	3.25655	2.04945	1.33877	3.61062	0.342656	1.66409	0.426843	0.913674	0.190758	1.68277	3.11426	2.77685	1.4766	1.47537	8977.48	4686.41	6544.55	7604.29	4551.56
A4H579	A4H579	Uncharacterized protein	LBRM_08_0120				11	11	11	30.553	3.22382e-05	3.79072e-05	2.11016e-05	2.89896e-05	3.67251e-05	4.42528e-05	3.30375e-05	4.11052e-05	4.33492e-05	4.10502e-05	3.21387e-05	2.67358e-05	4.40491e-05	1.98302e-05	3.13923e-05	4.0559e-05	3.06884e-05	1.05516	1.2407	0.690655	0.94883	1.20201	1.4484	1.08132	1.34537	1.41882	1.34357	1.0519	0.875061	1.44173	0.649042	1.02747	1.3275	1.00443	2421.03	2866.76	1713.84	2215.59	2669.51
A4H580	A4H580	Uncharacterized protein	LBRM_08_0130				40	40	40	121.07	2.82288e-05	3.01275e-05	3.14015e-05	3.38217e-05	3.18682e-05	3.1769e-05	3.8449e-05	4.88255e-05	4.85939e-05	4.89909e-05	5.241e-05	5.69521e-05	5.63852e-05	5.95173e-05	3.10895e-05	4.33257e-05	5.63161e-05	0.233161	0.248844	0.259367	0.279357	0.263222	0.262402	0.317577	0.403283	0.40137	0.404649	0.43289	0.470407	0.465724	0.491594	0.25679	0.357856	0.465154	534.982	574.975	643.609	652.318	584.58
A4H581	A4H581	Putative DNA repair protein	LBRM_08_0150			DNA binding [GO:0003677]; nuclease activity [GO:0004518]	15	15	15	136.71	5.42468e-06	5.85275e-06	6.9413e-06	8.80888e-06	4.09624e-06	2.63371e-06	3.20795e-06	2.40624e-06	2.40617e-06	2.55919e-06	3.99369e-06	5.38708e-06	3.51276e-06	4.64803e-06	6.22477e-06	2.64265e-06	4.38539e-06	0.0396802	0.0428114	0.0507739	0.0644348	0.029963	0.0192649	0.0234653	0.0176011	0.0176005	0.0187199	0.0292129	0.0394052	0.025695	0.0339992	0.0455327	0.0193303	0.0320781	91.0451	98.9196	125.994	150.46	66.5438
A4H582	A4H582	Uncharacterized protein	LBRM_08_0160		integral component of membrane [GO:0016021]	phosphatidylinositol N-acetylglucosaminyltransferase activity [GO:0017176]	12	12	12	55.071	1.27226e-05	1.31377e-05	1.21389e-05	2.18466e-05	1.79383e-05	1.09252e-05	1.88129e-05	1.46737e-05	1.33387e-05	1.76074e-05	1.61905e-05	1.09057e-05	1.13455e-05	1.23957e-05	1.55568e-05	1.50716e-05	1.27094e-05	0.231022	0.238559	0.220423	0.396699	0.32573	0.198385	0.341611	0.266451	0.242208	0.319722	0.293993	0.19803	0.206016	0.225086	0.282487	0.273676	0.230781	530.075	551.211	546.972	926.321	723.402
A4H583	A4H583	Uncharacterized protein	LBRM_08_0170				2	2	2	24.888	6.93625e-07	4.82723e-07	7.15922e-07	7.64253e-07	6.6252e-07	0	0	0	0	0	0	0	0	0	6.63809e-07	0	0	0.0278699	0.0193958	0.0287658	0.0307077	0.0266201	0	0	0	0	0	0	0	0	0	0.0266718	0	0	63.9467	44.8157	71.3812	71.7048	59.1196
A4H585	A4H585	Uncharacterized protein	LBRM_08_0190				8	8	8	32.902	1.10175e-05	1.42935e-05	8.37588e-06	7.86137e-06	1.28569e-05	2.15242e-05	3.06661e-05	4.37289e-05	3.14139e-05	2.85083e-05	1.75772e-05	1.87238e-05	2.24433e-05	1.56037e-05	1.0881e-05	3.11683e-05	1.8587e-05	0.334858	0.434426	0.25457	0.238933	0.390765	0.654191	0.932042	1.32906	0.954773	0.866463	0.534229	0.569077	0.682126	0.474247	0.33071	0.947307	0.56492	768.322	1003.78	631.708	557.926	867.836
A4H587	A4H587	ISCL protein	ISCL LBRM_08_0210				38	38	38	71.933	0.000795213	0.000582129	0.00074335	0.000699892	0.00060667	0.000514554	0.000584579	0.000533723	0.000786337	0.000598205	0.000457755	0.000622799	0.000699115	0.000745067	0.000685451	0.00060348	0.000631184	11.0549	8.09265	10.3339	9.72978	8.43382	7.15324	8.12672	7.41972	10.9315	8.31614	6.36364	8.65804	9.71897	10.3578	9.52902	8.38947	8.77461	25365.2	18698.8	25643.3	22719.8	18730.4
A4H589	A4H589	Ubiquitin-activating enzyme-like protein (Fragment)	LBRM_08_0230	protein sumoylation [GO:0016925]		ATP binding [GO:0005524]; metal ion binding [GO:0046872]; SUMO activating enzyme activity [GO:0019948]	11	11	11	62.582	1.21587e-05	1.20958e-05	8.98899e-06	1.37787e-05	9.7809e-06	1.31749e-05	2.09077e-05	1.76084e-05	2.19376e-05	2.15472e-05	1.54049e-05	1.63101e-05	1.45312e-05	1.15427e-05	1.13606e-05	1.90352e-05	1.44472e-05	0.194284	0.19328	0.143635	0.220171	0.156289	0.210523	0.334085	0.281366	0.350542	0.344304	0.246156	0.26062	0.232195	0.184441	0.181532	0.304164	0.230853	445.779	446.589	356.426	514.115	347.098
A4H590	A4H590	Uncharacterized protein	LBRM_08_0240				19	19	19	58.349	4.28189e-05	2.40726e-05	1.9668e-05	3.72331e-05	4.50027e-05	2.47657e-05	3.48668e-05	2.33865e-05	1.9398e-05	2.14033e-05	3.9051e-05	2.52099e-05	2.57045e-05	2.63144e-05	3.37591e-05	2.47641e-05	2.907e-05	0.733842	0.412563	0.337076	0.63811	0.771268	0.424442	0.597556	0.400804	0.332448	0.366815	0.669266	0.432054	0.440531	0.450983	0.578572	0.424413	0.498208	1683.78	953.262	836.442	1490.03	1712.88
A4H591	A4H591	Uncharacterized protein	LBRM_08_0250	translation [GO:0006412]	ribosome [GO:0005840]	structural constituent of ribosome [GO:0003735]	11	11	11	30.412	2.59523e-05	2.03555e-05	2.8807e-05	3.36498e-05	3.31931e-05	7.75804e-05	6.04741e-05	7.0736e-05	5.54258e-05	4.93589e-05	2.0211e-05	2.30445e-05	2.93404e-05	1.84722e-05	2.83915e-05	6.2715e-05	2.2767e-05	0.853356	0.669325	0.947224	1.10647	1.09145	2.55098	1.98849	2.32592	1.8225	1.62301	0.664572	0.757743	0.964765	0.607399	0.933564	2.06218	0.74862	1958	1546.53	2350.5	2583.68	2423.96
A4H592	A4H592	Uncharacterized protein	LBRM_08_0260		integral component of membrane [GO:0016021]		8	8	8	12.997	8.5042e-06	2.117e-05	2.09031e-05	1.38435e-05	1.32935e-05	2.10226e-05	3.03239e-05	2.61504e-05	1.71964e-05	2.90015e-05	3.02417e-05	3.60475e-05	2.48374e-05	2.42328e-05	1.55429e-05	2.4739e-05	2.88398e-05	0.65432	1.62884	1.60831	1.06513	1.02281	1.6175	2.33315	2.01203	1.3231	2.2314	2.32682	2.77353	1.91101	1.86449	1.19588	1.90344	2.21896	1501.32	3763.57	3990.95	2487.15	2271.53
A4H593	A4H593	Uncharacterized protein	LBRM_08_0270				6	6	6	70.447	1.29858e-05	9.3606e-06	9.52798e-07	3.23151e-06	2.39053e-07	5.31851e-06	5.64891e-06	6.38263e-06	4.1446e-06	4.36988e-06	1.26778e-05	4.09139e-06	6.34025e-06	5.47918e-06	5.35395e-06	5.17291e-06	7.14716e-06	0.184334	0.132874	0.013525	0.0458715	0.00339338	0.0754967	0.0801867	0.0906018	0.058833	0.0620307	0.179962	0.0580776	0.0900004	0.0777773	0.0759997	0.0734298	0.101454	422.95	307.018	33.5619	107.113	7.53623
A4H594	A4H594	Uncharacterized protein	LBRM_08_0280				20	20	20	90.649	1.50578e-05	6.51169e-06	1.71043e-05	1.77177e-05	1.31342e-05	2.66462e-05	1.60426e-05	2.09952e-05	8.80571e-05	7.15462e-05	2.42309e-05	2.78939e-05	9.27383e-06	1.98764e-05	1.39051e-05	4.46575e-05	2.03188e-05	0.166111	0.0718342	0.188687	0.195454	0.144891	0.293949	0.176975	0.23161	0.971408	0.789267	0.267305	0.307713	0.102305	0.219267	0.153395	0.492642	0.224147	381.138	165.979	468.219	456.4	321.783
A4H598	A4H598	Putative ribosomal protein L2	LBRM_08_0320	translation [GO:0006412]	ribosome [GO:0005840]	structural constituent of ribosome [GO:0003735]	15	15	15	47.857	1.41701e-05	1.35882e-05	1.44988e-05	1.70039e-05	1.26822e-05	3.72444e-05	3.17426e-05	2.92472e-05	3.32426e-05	3.24862e-05	2.41686e-05	2.85914e-05	2.07387e-05	1.94376e-05	1.43886e-05	3.27926e-05	2.32341e-05	0.296093	0.283934	0.302961	0.355307	0.265002	0.778244	0.66328	0.611138	0.694624	0.678818	0.505017	0.597434	0.433346	0.406159	0.300659	0.685221	0.485489	679.378	656.055	751.786	829.668	588.533
A4H599	A4H599	Superoxide dismutase (EC 1.15.1.1)	FESODA LBRM_08_0330			metal ion binding [GO:0046872]; superoxide dismutase activity [GO:0004784]	17	17	17	26.11	0.00074603	0.000762626	0.000470165	0.000667812	0.000717228	0.000640056	0.000586527	0.000581236	0.000633544	0.000643891	0.000449597	0.000579161	0.000613074	0.000430995	0.000672772	0.000617051	0.000518207	28.5726	29.2082	18.0071	25.5769	27.4695	24.5138	22.4637	22.2611	24.2644	24.6607	17.2193	22.1816	23.4804	16.5069	25.7668	23.6327	19.847	65559	67488.1	44684	59723.9	61006
A4H5A0	A4H5A0	Uncharacterized protein	LBRM_08_0340			catalytic activity [GO:0003824]	5	5	5	28.448	7.50765e-06	9.3882e-06	1.24429e-05	4.09481e-06	5.30604e-06	1.16394e-05	4.63189e-06	5.68859e-06	6.51548e-06	3.83816e-06	4.35557e-06	4.79114e-06	6.44075e-06	5.16972e-06	7.74792e-06	6.4627e-06	5.1893e-06	0.263908	0.330013	0.437391	0.14394	0.186517	0.409145	0.162819	0.199965	0.229031	0.134919	0.153106	0.168417	0.226404	0.181725	0.272354	0.227176	0.182413	605.53	762.524	1085.37	336.111	414.23
A4H5A1	A4H5A1	Uncharacterized protein	LBRM_08_0350			catalytic activity [GO:0003824]	5	5	5	32.261	5.99091e-06	4.41405e-06	3.84876e-06	5.53985e-06	3.50376e-06	3.96947e-06	7.71376e-06	2.29083e-06	3.09259e-06	6.16705e-06	8.01741e-06	1.03153e-05	6.62559e-06	7.46714e-06	4.65947e-06	4.64674e-06	8.10636e-06	0.185701	0.136823	0.119301	0.17172	0.108607	0.123042	0.239105	0.0710093	0.0958617	0.191161	0.248517	0.319744	0.205375	0.23146	0.14443	0.144036	0.251274	426.087	316.142	296.041	400.978	241.201
A4H5A2	A4H5A2	Putative mitochondrial associated ribonuclease	LBRM_08_0360			catalytic activity [GO:0003824]	10	10	10	24.516	3.17206e-05	3.03086e-05	3.55399e-05	3.50906e-05	1.97157e-05	5.34713e-05	6.62093e-05	5.52263e-05	4.46026e-05	5.31265e-05	5.6244e-05	6.13709e-05	4.67908e-05	5.41572e-05	3.04751e-05	5.45272e-05	5.46407e-05	1.29387	1.23628	1.44966	1.43133	0.804198	2.18108	2.70066	2.25266	1.81933	2.16701	2.29418	2.5033	1.90858	2.20906	1.24307	2.22415	2.22878	2968.76	2856.53	3597.29	3342.27	1786.01
A4H5A3	A4H5A3	Uncharacterized protein	LBRM_08_0370	protein transport [GO:0015031]	mitochondrion [GO:0005739]	metal ion binding [GO:0046872]	3	3	3	17.987	1.51232e-05	9.00411e-06	1.6956e-05	1.54982e-05	1.3442e-05	1.19569e-06	5.19067e-06	4.66084e-06	4.17799e-06	7.33637e-06	6.33765e-06	6.17251e-06	0	7.56516e-06	1.40047e-05	4.51231e-06	5.01883e-06	0.840785	0.50059	0.942682	0.861632	0.747317	0.0664755	0.288579	0.259122	0.232279	0.407871	0.352346	0.343165	0	0.42059	0.778601	0.250865	0.279025	1929.16	1156.66	2339.23	2011.97	1659.69
A4H5A4	A4H5A4	Uncharacterized protein (Fragment)	LBRM_08_0380				7	6	6	398.41	4.70866e-06	1.80625e-06	4.27299e-07	1.19161e-06	5.70293e-07	1.26923e-06	1.46761e-06	3.64177e-06	1.51373e-06	9.61594e-07	2.123e-05	2.17169e-05	1.63678e-05	1.57679e-05	1.74082e-06	1.77079e-06	1.87706e-05	0.0118186	0.00453366	0.00107251	0.00299091	0.00143142	0.00318573	0.00368366	0.00914077	0.00379943	0.00241358	0.0532869	0.054509	0.0410829	0.039577	0.00436943	0.00444463	0.0471139	27.1176	10.4754	2.6614	6.98399	3.179
A4H5A5	A4H5A5	Uncharacterized protein	LBRM_08_0390				47	47	47	299.76	0.000169862	0.000146357	0.000285416	0.0001727	0.000275202	0.000192878	0.000175218	0.000194609	0.000187258	0.000244889	7.45958e-05	6.43204e-05	6.55359e-05	6.73131e-05	0.000209907	0.00019897	6.79413e-05	0.566659	0.488248	0.952148	0.576129	0.918073	0.643441	0.584529	0.649216	0.624695	0.816952	0.248852	0.214573	0.218628	0.224557	0.700251	0.663766	0.226652	1300.18	1128.14	2362.72	1345.3	2038.92
A4H5A6	A4H5A6	Uncharacterized protein	LBRM_08_0400				1	1	1	102.7	3.50758e-07	0	0	3.84619e-07	3.07147e-07	0	0	0	0	0	0	0	0	0	2.08505e-07	0	0	0.00341537	0	0	0.00374507	0.00299072	0	0	0	0	0	0	0	0	0	0.00203023	0	0	7.83648	0	0	8.74501	6.64198
A4H5A8	A4H5A8	Uncharacterized protein	LBRM_08_0420				12	12	12	60.703	1.8835e-05	1.12822e-05	1.51283e-05	2.24633e-05	1.91207e-05	2.04945e-05	1.76437e-05	1.60807e-05	2.26121e-05	1.39237e-05	2.19365e-05	2.15121e-05	1.6089e-05	2.31826e-05	1.73659e-05	1.81509e-05	2.068e-05	0.310281	0.185859	0.249218	0.370053	0.314987	0.33762	0.290656	0.264908	0.372503	0.229375	0.361375	0.354382	0.265044	0.381902	0.28608	0.299012	0.340676	711.932	429.445	618.426	864.1	699.544
A4H5A9	A4H5A9	Uncharacterized protein	LBRM_08_0430		integral component of membrane [GO:0016021]		1	1	1	26.138	1.19686e-06	1.08744e-06	8.71539e-07	7.22492e-07	6.14979e-07	3.19913e-06	4.64768e-06	2.79456e-06	2.25307e-06	2.53216e-06	1.48143e-06	1.28177e-06	6.6491e-07	1.94176e-06	8.98662e-07	3.08532e-06	1.34247e-06	0.0457901	0.0416038	0.0333438	0.0276414	0.0235282	0.122394	0.177813	0.106916	0.0861988	0.0968764	0.0566772	0.0490384	0.0254384	0.0742887	0.0343815	0.11804	0.0513607	105.064	96.1292	82.7414	64.5448	52.2529
A4H5B0	A4H5B0	Uncharacterized protein	LBRM_08_0450				15	15	15	203.46	7.30795e-06	9.14629e-06	4.44445e-06	7.93211e-06	8.3324e-06	8.96656e-06	8.60445e-06	1.14767e-05	9.15861e-06	5.0931e-06	1.32324e-05	2.2596e-05	1.99843e-05	9.87094e-06	7.43264e-06	8.65988e-06	1.64209e-05	0.0359184	0.0449538	0.0218444	0.0389861	0.0409535	0.0440704	0.0422906	0.0564075	0.0450143	0.0250324	0.0650368	0.111059	0.0982224	0.0485154	0.0365312	0.042563	0.0807083	82.4138	103.87	54.206	91.0354	90.9522
A4H5B1	A4H5B1	Uncharacterized protein	LBRM_08_0470				61	61	61	148.16	0.000258476	0.000286915	0.000270616	0.000306538	0.00025291	0.000308594	0.000330112	0.00035157	0.000433133	0.000373227	0.00025269	0.000257551	0.000283498	0.000412147	0.000275091	0.000359327	0.000301471	1.74457	1.93652	1.82651	2.06896	1.70701	2.08285	2.22808	2.37291	2.92341	2.51908	1.70552	1.73833	1.91346	2.78177	1.85671	2.42527	2.03477	4002.88	4474.5	4532.42	4831.18	3791.03
A4H5B2	A4H5B2	Uncharacterized protein	LBRM_08_0480				63	63	63	214.5	0.000225397	0.000173499	0.000192442	0.00021834	0.000216999	0.000217575	0.000240472	0.00020325	0.000217971	0.000229779	0.000196852	0.000184343	0.000182641	0.000225548	0.000205335	0.000221809	0.000197346	1.0508	0.808852	0.897164	1.0179	1.01165	1.01433	1.12108	0.947552	1.01618	1.07123	0.917723	0.859409	0.851472	1.05151	0.957274	1.03408	0.920028	2411.04	1868.92	2226.28	2376.88	2246.74
A4H5B3	A4H5B3	Uncharacterized protein	LBRM_08_0490				16	16	16	50.74	2.90253e-05	4.07716e-05	4.50969e-05	3.44117e-05	1.55806e-05	4.92581e-05	4.76665e-05	3.77015e-05	4.70888e-05	4.37764e-05	4.25722e-05	3.20407e-05	3.88567e-05	3.29599e-05	3.29772e-05	4.50983e-05	3.66074e-05	0.57204	0.803539	0.888785	0.678197	0.307068	0.970794	0.939426	0.743032	0.928041	0.862759	0.839026	0.631469	0.7658	0.649583	0.649926	0.888811	0.721469	1312.53	1856.65	2205.49	1583.64	681.957
A4H5B4	A4H5B4	Putative small ubiquitin protein	LBRM_08_0500	protein sumoylation [GO:0016925]			10	10	10	12.492	0.000226012	0.000191317	0.000192308	0.000178495	0.000177852	0.000178442	0.000163374	0.000180994	0.000191329	0.000170392	0.000122203	0.000193013	0.000212097	0.000167945	0.000193197	0.000176906	0.000173814	18.0925	15.3152	15.3945	14.2887	14.2373	14.2845	13.0783	14.4888	15.3162	13.6401	9.78252	15.4509	16.9786	13.4442	15.4657	14.1616	13.9141	41512.9	35387	38201	33365.2	31619.1
A4H5B5	A4H5B5	Uncharacterized protein	LBRM_08_0510				10	10	10	29.567	4.0764e-05	2.766e-05	3.44742e-05	4.0126e-05	3.27791e-05	7.82345e-05	6.17717e-05	6.35731e-05	7.51433e-05	9.79167e-05	8.63782e-05	7.42371e-05	6.86303e-05	6.08377e-05	3.51607e-05	7.53279e-05	7.25208e-05	1.3787	0.935503	1.16597	1.35712	1.10864	2.64601	2.08921	2.15014	2.54146	3.31169	2.92144	2.51081	2.32118	2.05762	1.18919	2.5477	2.45276	3163.39	2161.56	2893.31	3168.98	2462.13
A4H5B6	A4H5B6	Uncharacterized protein	LBRM_08_0520				4	4	4	57.917	7.96373e-06	6.55117e-06	3.28453e-06	3.85249e-06	6.27914e-06	6.69745e-07	8.02803e-07	0	9.03944e-07	1.01146e-06	0	0	1.04328e-06	7.3864e-07	5.58621e-06	6.7759e-07	4.4548e-07	0.137502	0.113113	0.056711	0.0665174	0.108416	0.0115639	0.0138613	0	0.0156076	0.017464	0	0	0.0180134	0.0127534	0.096452	0.0116993	0.0076917	315.496	261.358	140.726	155.323	240.778
A4H5B8	A4H5B8	Putative ribose-phosphate pyrophosphokinase (EC 2.7.6.1)	LBRM_08_0540	nucleoside metabolic process [GO:0009116]; nucleotide biosynthetic process [GO:0009165]		kinase activity [GO:0016301]; magnesium ion binding [GO:0000287]; ribose phosphate diphosphokinase activity [GO:0004749]	29	29	29	89.035	7.33565e-05	7.58411e-05	5.83804e-05	7.69982e-05	6.22089e-05	7.11469e-05	8.75053e-05	6.95162e-05	7.29036e-05	6.3533e-05	5.49952e-05	7.9293e-05	7.56094e-05	8.59127e-05	6.9357e-05	7.2921e-05	7.39526e-05	0.823906	0.851813	0.655702	0.864808	0.698701	0.799089	0.982819	0.780773	0.81882	0.713573	0.617681	0.890583	0.849209	0.964932	0.778986	0.819015	0.830601	1890.43	1968.19	1627.1	2019.39	1551.72
A4H5B9	A4H5B9	Uncharacterized protein (Fragment)	LBRM_08_0550		integral component of membrane [GO:0016021]		4	4	4	200.05	1.00386e-06	2.2731e-06	6.99424e-07	1.01431e-06	8.48915e-07	3.6483e-06	5.36202e-06	6.13713e-06	5.77116e-06	3.92253e-06	2.91856e-06	3.63881e-06	2.7835e-06	4.11391e-06	1.16792e-06	4.96823e-06	3.3637e-06	0.00501807	0.0113626	0.00349625	0.00507027	0.00424352	0.018237	0.0268034	0.030678	0.0288486	0.0196077	0.0145892	0.0181895	0.013914	0.0205644	0.00583815	0.0248349	0.0168143	11.5138	26.2544	8.67582	11.8394	9.42428
A4H5C1	A4H5C1	Uncharacterized protein	LBRM_08_0570		integral component of membrane [GO:0016021]	ATP binding [GO:0005524]; protein kinase activity [GO:0004672]	8	8	8	212.98	7.96276e-07	0	8.25667e-07	2.42847e-06	1.97979e-06	1.08261e-05	9.14112e-06	9.66536e-06	9.66227e-06	9.74661e-06	1.3115e-05	1.05237e-05	1.02018e-05	9.53341e-06	1.20604e-06	9.80829e-06	1.08435e-05	0.00373874	0	0.00387674	0.0114023	0.00929568	0.0508315	0.0429201	0.0453816	0.045367	0.045763	0.0615786	0.0494117	0.0479004	0.044762	0.0056627	0.0460527	0.0509132	8.57844	0	9.61998	26.6253	20.6445
A4H5C2	A4H5C2	Uncharacterized protein	LBRM_08_0580				7	7	7	39.624	5.76094e-06	1.34722e-05	1.11477e-05	1.82551e-05	7.41898e-06	1.16148e-06	4.11811e-06	3.29169e-06	6.0917e-06	5.92397e-07	1.82181e-06	2.92533e-06	1.97918e-06	5.61068e-06	1.1211e-05	3.05108e-06	3.08425e-06	0.14539	0.340001	0.281337	0.460707	0.187235	0.0293126	0.10393	0.083073	0.153738	0.0149505	0.0459775	0.0738271	0.0499491	0.141598	0.282934	0.0770007	0.077838	333.594	785.602	698.127	1075.79	415.823
A4H5C3	A4H5C3	Cyclopropane-fatty-acyl-phospholipid synthase	LBRM_08_0590	lipid biosynthetic process [GO:0008610]			26	26	26	56.455	4.15434e-05	3.25347e-05	3.87336e-05	3.51937e-05	3.41896e-05	5.03797e-05	4.71532e-05	4.57798e-05	4.6665e-05	4.94315e-05	6.93177e-05	6.23183e-05	6.64675e-05	7.14013e-05	3.6439e-05	4.78818e-05	6.73762e-05	0.735868	0.576295	0.686096	0.623394	0.605608	0.892388	0.835236	0.810908	0.826588	0.875591	1.22784	1.10386	1.17735	1.26475	0.645452	0.848142	1.19345	1688.43	1331.58	1702.52	1455.67	1344.97
A4H5C4	A4H5C4	Translation initiation factor-like protein	LBRM_08_0600			translation initiation factor activity [GO:0003743]	21	21	21	38.205	0.000531355	0.000477706	0.000466374	0.000507039	0.00034675	0.000589569	0.000521252	0.000606374	0.000644331	0.000725226	0.00071958	0.000664982	0.000671081	0.000635164	0.000465845	0.00061735	0.000672702	13.908	12.5038	12.2071	13.2715	9.07604	15.4317	13.6436	15.8716	16.8651	18.9825	18.8347	17.4056	17.5653	16.6252	12.1933	16.1589	17.6077	31911.6	28891.1	30291.6	30990	20156.7
A4H5C5	A4H5C5	Uncharacterized protein	LBRM_08_0610				9	9	9	30.22	4.90579e-06	1.31181e-05	6.7794e-06	4.75933e-06	6.79424e-06	1.51234e-05	1.40544e-05	1.23003e-05	9.45217e-06	1.42875e-05	8.06071e-06	1.25051e-05	9.60471e-06	5.5051e-06	7.27137e-06	1.30436e-05	8.91891e-06	0.162336	0.434086	0.224335	0.157489	0.224826	0.500443	0.465069	0.407027	0.312779	0.472782	0.266734	0.413803	0.317826	0.182167	0.240614	0.43162	0.295133	372.475	1002.99	556.679	367.749	499.308
A4H5C8	A4H5C8	Uncharacterized protein	LBRM_08_0640				41	41	41	260.41	6.53138e-05	7.17866e-05	5.41177e-05	8.16871e-05	5.79573e-05	3.88234e-05	4.17575e-05	4.29361e-05	4.45898e-05	4.5749e-05	5.6219e-05	5.69768e-05	6.07314e-05	5.52157e-05	6.61725e-05	4.27712e-05	5.72857e-05	0.250812	0.275667	0.207817	0.313686	0.222562	0.149086	0.160353	0.164879	0.171229	0.175681	0.215886	0.218797	0.233215	0.212034	0.254109	0.164246	0.219983	575.481	636.954	515.691	732.481	494.28
A4H5C9	A4H5C9	Putative tuzin	LBRM_08_0650				3	3	3	57.602	7.9808e-06	1.12861e-05	8.36426e-06	4.02435e-06	2.65625e-06	0	0	0	1.58582e-05	0	0	0	0	1.18616e-05	6.86235e-06	3.17164e-06	2.9654e-06	0.138551	0.195932	0.145208	0.0698647	0.0461138	0	0	0	0.275307	0	0	0	0	0.205923	0.119134	0.0550614	0.0514809	317.901	452.719	360.328	163.139	102.413
A4H5D0	A4H5D0	Putative tuzin	LBRM_08_0660		integral component of membrane [GO:0016021]		14	14	14	65.988	6.51367e-06	6.40039e-06	5.94359e-06	8.17501e-06	5.9819e-06	1.39379e-05	1.91256e-05	4.47262e-06	1.90908e-05	1.80583e-05	5.20371e-06	6.53557e-06	6.43311e-06	3.88924e-06	6.60291e-06	1.4937e-05	5.51541e-06	0.0987099	0.0969932	0.0900707	0.123886	0.0906513	0.211218	0.289834	0.0677793	0.289307	0.27366	0.0788584	0.0990418	0.0974891	0.0589386	0.100062	0.22636	0.083582	226.487	224.111	223.507	289.284	201.324
A4H5D4	A4H5D4	Mitochondrial DNA polymerase beta (EC 2.7.7.7)	LBRM_08_0710	DNA repair [GO:0006281]	nucleus [GO:0005634]	DNA binding [GO:0003677]; DNA-directed DNA polymerase activity [GO:0003887]	35	35	34	42.728	0.000392147	0.000415255	0.000339312	0.000351192	0.000390065	0.000614506	0.000557969	0.00056689	0.00057686	0.000543456	0.000446494	0.000429681	0.0004635	0.000455108	0.000377594	0.000571936	0.000448696	9.17776	9.71857	7.9412	8.21925	9.12903	14.3818	13.0586	13.2674	13.5007	12.719	10.4497	10.0562	10.8477	10.6513	8.83716	13.3855	10.5012	21058.1	22455.6	19705.8	19192.6	20274.4
A4H5D5	A4H5D5	Putative mitochondrial DNA polymerase beta-PAK	LBRM_08_0720	DNA repair [GO:0006281]		DNA binding [GO:0003677]; DNA-directed DNA polymerase activity [GO:0003887]	30	29	29	148.21	7.03449e-05	4.96911e-05	2.48428e-05	3.3034e-05	1.94821e-05	4.12072e-05	3.00238e-05	3.20755e-05	3.66586e-05	4.03693e-05	4.17939e-05	3.20078e-05	3.54891e-05	4.96747e-05	3.9479e-05	3.60669e-05	3.97414e-05	0.47463	0.335275	0.167619	0.222887	0.13145	0.278033	0.202576	0.216419	0.247342	0.272379	0.281991	0.215962	0.239451	0.335164	0.266372	0.24335	0.268142	1089.03	774.682	415.94	520.456	291.932
A4H5D6	A4H5D6	Uncharacterized protein	LBRM_08_0730				21	21	21	219.12	1.11425e-05	8.90972e-06	1.2863e-05	2.18944e-05	2.38282e-05	9.44179e-06	3.19768e-05	3.15717e-05	1.72303e-05	1.20757e-05	2.05686e-05	1.38483e-05	2.37286e-05	1.01977e-05	1.57276e-05	2.04593e-05	1.70858e-05	0.0508509	0.0406614	0.0587031	0.0999199	0.108745	0.0430896	0.145933	0.144084	0.078634	0.0551102	0.0938691	0.0631998	0.108291	0.0465393	0.0717761	0.0933702	0.0779747	116.676	93.9517	145.67	233.32	241.508
A4H5D7	A4H5D7	Uncharacterized protein	LBRM_08_0740				8	8	8	22.265	1.85615e-05	2.50744e-05	1.70657e-05	2.30216e-05	1.48271e-05	4.18281e-06	2.07337e-05	2.01777e-05	1.87354e-05	1.82848e-05	1.23795e-05	1.07645e-05	2.46264e-05	7.11151e-06	1.97101e-05	1.64229e-05	1.37205e-05	0.833664	1.12618	0.766479	1.03398	0.665938	0.187865	0.931226	0.906251	0.841471	0.821237	0.556007	0.483474	1.10606	0.319403	0.885248	0.73761	0.616235	1912.82	2602.14	1901.99	2414.42	1478.96
A4H5D8	A4H5D8	Uncharacterized protein	LBRM_08_0750			ATP binding [GO:0005524]; protein kinase activity [GO:0004672]	29	29	29	118.51	3.52723e-05	3.4096e-05	2.51901e-05	2.10589e-05	2.36923e-05	9.18348e-05	8.45732e-05	9.49045e-05	9.52666e-05	9.54134e-05	3.09475e-05	2.16752e-05	2.27739e-05	1.81468e-05	2.78619e-05	9.23985e-05	2.33858e-05	0.297632	0.287706	0.212557	0.177697	0.199918	0.774912	0.713637	0.800814	0.80387	0.805108	0.261138	0.182898	0.192169	0.153125	0.235102	0.779668	0.197332	682.908	664.77	527.453	414.937	443.992
A4H5D9	A4H5D9	Uncharacterized protein	LBRM_08_0760				1	1	1	30.782	0	0	0	0	0	0	0	0	0	0	0	0	0	0	0	0	0	0	0	0	0	0	0	0	0	0	0	0	0	0	0	0	0	0	0	0	0	0	0
A4H5E1	A4H5E1	Uncharacterized protein	LBRM_08_0780				32	32	32	63.507	0.000314768	0.000384267	0.000313318	0.000381382	0.000322594	0.00043195	0.000489799	0.000432226	0.000402415	0.000411904	0.000425722	0.000316315	0.000416219	0.000370157	0.000343266	0.000433659	0.000382103	4.95643	6.05078	4.9336	6.00535	5.07966	6.80162	7.71252	6.80595	6.33654	6.48596	6.70354	4.98079	6.5539	5.8286	5.40516	6.82852	6.01671	11372.4	13980.9	12242.6	14022.9	11281.2
A4H5E2	A4H5E2	Uncharacterized protein	LBRM_08_0790			calcium ion binding [GO:0005509]	7	7	7	85.224	4.83654e-06	4.83583e-06	5.50024e-06	4.26065e-06	5.86626e-06	8.16327e-06	6.08452e-06	4.78946e-06	5.63992e-06	6.44517e-06	2.08529e-06	3.29195e-06	2.37351e-06	3.26061e-06	5.0599e-06	6.22447e-06	2.75284e-06	0.0567509	0.0567426	0.0645386	0.0499936	0.0688334	0.095786	0.0713944	0.0561985	0.0661776	0.0756262	0.0244683	0.0386271	0.0278503	0.0382593	0.0593718	0.0730366	0.0323012	130.213	131.109	160.15	116.739	152.87
A4H5E3	A4H5E3	Uncharacterized protein	LBRM_08_0800			ATPase activity [GO:0016887]; ATP binding [GO:0005524]	80	80	80	260.45	0.000158595	0.000131463	0.00014094	0.00014642	0.000139311	0.000185642	0.000200844	0.000214924	0.000213538	0.000206097	0.000147905	0.000127666	0.000103896	0.000121027	0.000143346	0.000204209	0.000125123	0.608927	0.504752	0.541142	0.562182	0.534886	0.712774	0.771143	0.825201	0.819882	0.791312	0.567883	0.490174	0.39891	0.464686	0.550378	0.784062	0.480413	1397.17	1166.27	1342.82	1312.74	1187.91
A4H5E4	A4H5E4	CPB protein	CPB LBRM_08_0810			cysteine-type endopeptidase activity [GO:0004197]	13	13	13	47.91	0.000150614	0.000128842	7.95404e-05	0.00013034	0.000129089	7.39523e-05	5.98029e-05	6.28213e-05	7.43265e-05	6.11698e-05	5.93273e-05	4.58215e-05	4.56507e-05	7.36858e-05	0.000123685	6.64146e-05	5.61213e-05	3.14368	2.68925	1.66021	2.72052	2.69441	1.54357	1.24823	1.31124	1.55138	1.27676	1.23831	0.956408	0.952842	1.538	2.58161	1.38624	1.17139	7213.08	6213.74	4119.74	6352.61	5983.92
A4H5E7	A4H5E7	Uncharacterized protein	LBRM_08_0850		integral component of membrane [GO:0016021]		1	1	1	16.14	0	0	0	0	0	5.7475e-07	4.12259e-07	6.22945e-07	8.37576e-07	5.9843e-07	5.25226e-07	4.84442e-07	0	0	0	6.09192e-07	2.52417e-07	0	0	0	0	0	0.0356103	0.0255427	0.0385963	0.0518945	0.0370774	0.0325419	0.030015	0	0	0	0.0377442	0.0156392	0	0	0	0	0
A4H5E9	A4H5E9	Uncharacterized protein	LBRM_08_0870				36	36	36	39.886	0.00072168	0.000804389	0.000660657	0.00061488	0.000774392	0.000738578	0.000812936	0.000809726	0.000718583	0.000847991	0.000761774	0.000828659	0.000802552	0.000890667	0.0007152	0.000785563	0.000820913	18.0936	20.1672	16.5636	15.4159	19.4151	18.5172	20.3815	20.301	18.0159	21.2604	19.0988	20.7757	20.1212	22.3303	17.9311	19.6952	20.5815	41515.2	46598.1	41102.1	35997.3	43118.4
A4H5F0	A4H5F0	Stress-induced protein sti1	LBRM_08_0880				63	63	63	62.452	0.00106229	0.00108305	0.00106032	0.000965156	0.00106338	0.00142789	0.00155768	0.00148382	0.00139807	0.00136178	0.00144019	0.00142432	0.00145154	0.00141396	0.00104684	0.00144585	0.0014325	17.0097	17.3421	16.9782	15.4544	17.0271	22.8639	24.942	23.7593	22.3864	21.8053	23.0607	22.8067	23.2424	22.6407	16.7623	23.1514	22.9376	39028.4	40070.4	42130.8	36087.1	37815
A4H5F1	A4H5F1	Phosphoribosylpyrophosphate synthetase (EC 2.7.6.1)	LBRM_08_0900	nucleoside metabolic process [GO:0009116]; nucleotide biosynthetic process [GO:0009165]		magnesium ion binding [GO:0000287]; ribose phosphate diphosphokinase activity [GO:0004749]	9	9	9	40.66	2.00766e-05	1.35241e-05	1.86386e-05	1.88729e-05	1.85542e-05	1.97117e-05	2.17602e-05	1.81235e-05	2.02918e-05	2.64706e-05	3.00265e-05	2.97146e-05	2.67668e-05	2.5341e-05	1.79333e-05	2.12716e-05	2.79622e-05	0.493769	0.332615	0.458401	0.464164	0.456325	0.484793	0.535176	0.445732	0.49906	0.651023	0.738478	0.730807	0.658309	0.623241	0.441055	0.523157	0.687709	1132.94	768.537	1137.5	1083.86	1013.44
A4H5F2	A4H5F2	TSIF protein	TSIF LBRM_08_0910				12	12	12	100.71	3.91986e-05	2.53697e-05	2.15555e-05	2.7904e-05	2.42568e-05	2.74613e-05	2.29791e-05	2.39427e-05	1.82093e-05	2.47258e-05	2.43e-05	2.93466e-05	2.39255e-05	2.31907e-05	2.76569e-05	2.34636e-05	2.51907e-05	0.389223	0.251909	0.214036	0.277073	0.240858	0.272677	0.228171	0.237739	0.18081	0.245514	0.241287	0.291397	0.237569	0.230272	0.27462	0.232982	0.250131	893.062	582.057	531.122	646.986	534.913
A4H5F3	A4H5F3	Uncharacterized protein	LBRM_08_0920	exocytosis [GO:0006887]	exocyst [GO:0000145]		26	26	26	127.21	2.55271e-05	6.85156e-05	5.15594e-05	5.07469e-05	4.7287e-05	3.76302e-05	3.74225e-05	2.1354e-05	2.93258e-05	1.43944e-05	3.9564e-05	0.000117669	4.36877e-05	4.21409e-05	4.87272e-05	2.80254e-05	6.07654e-05	0.200669	0.538602	0.405309	0.398922	0.371724	0.295812	0.294179	0.167864	0.230531	0.113154	0.311013	0.925001	0.34343	0.33127	0.383045	0.220308	0.477679	460.43	1244.49	1005.76	931.512	825.548
A4H5F4	A4H5F4	Uncharacterized protein	LBRM_08_0930		integral component of membrane [GO:0016021]	thiopurine S-methyltransferase activity [GO:0008119]	12	12	12	47.904	1.49747e-05	1.4669e-05	6.16287e-06	1.3158e-05	1.24561e-05	1.04572e-05	1.46692e-05	1.34792e-05	1.36525e-05	1.05524e-05	1.08216e-05	1.25606e-05	2.04886e-05	1.47825e-05	1.22841e-05	1.25621e-05	1.46633e-05	0.312598	0.306216	0.12865	0.274675	0.260021	0.218294	0.306221	0.28138	0.284997	0.220283	0.225902	0.262204	0.427701	0.308586	0.256432	0.262235	0.306098	717.249	707.539	319.242	641.387	577.472
A4H5F5	A4H5F5	Uncharacterized protein	LBRM_08_0940				16	16	16	49.886	4.21522e-05	3.29295e-05	2.37689e-05	4.29817e-05	3.29618e-05	6.79812e-05	5.23489e-05	6.18751e-05	6.06062e-05	5.74273e-05	7.90805e-05	7.20621e-05	8.21536e-05	0.000118673	3.49588e-05	6.00477e-05	8.79923e-05	0.84497	0.660095	0.476464	0.861599	0.660743	1.36273	1.04937	1.24033	1.21489	1.15117	1.58522	1.44454	1.64683	2.37888	0.700774	1.2037	1.76387	1938.76	1525.21	1182.33	2011.9	1467.42
A4H5F6	A4H5F6	Uncharacterized protein	LBRM_08_0950	mRNA splicing, via spliceosome [GO:0000398]		pre-mRNA 3'-splice site binding [GO:0030628]; second spliceosomal transesterification activity [GO:0000386]	6	6	6	46.491	2.77486e-06	6.70433e-06	2.91574e-06	4.76505e-06	2.7296e-06	2.22774e-06	2.90552e-06	1.59007e-06	5.26391e-06	1.6938e-06	3.53046e-06	3.03133e-06	4.13427e-06	6.30439e-06	3.97792e-06	2.73621e-06	4.25011e-06	0.0596859	0.144207	0.0627163	0.102494	0.0587125	0.0479177	0.0624965	0.0342017	0.113224	0.0364329	0.0759385	0.0652025	0.0889263	0.135605	0.0855632	0.0588546	0.0914179	136.948	333.203	155.628	239.331	130.392
A4H5F7	A4H5F7	Uncharacterized protein	LBRM_08_0960				60	60	60	139.66	0.000232093	0.000228657	0.000229887	0.000218595	0.000206865	0.000209703	0.000229913	0.000249385	0.000285733	0.000193623	0.000225497	0.000258709	0.000244454	0.000225046	0.000223219	0.000233671	0.000238427	1.66184	1.63724	1.64605	1.56519	1.48121	1.50152	1.64623	1.78566	2.04592	1.38639	1.61461	1.85242	1.75035	1.61138	1.59831	1.67314	1.70719	3813.06	3782.99	4084.62	3654.84	3289.56
A4H5F8	A4H5F8	Uncharacterized protein	LBRM_08_0970				7	7	7	22.283	9.64763e-06	5.24664e-06	5.2082e-06	3.51393e-06	1.15675e-05	1.61216e-05	1.13128e-05	1.62999e-05	1.25545e-05	1.58373e-05	1.07898e-05	8.77131e-06	1.30646e-05	8.81e-06	7.03678e-06	1.44252e-05	1.03589e-05	0.432959	0.235455	0.23373	0.157695	0.519117	0.723494	0.507689	0.731494	0.563413	0.710735	0.484218	0.393632	0.586303	0.395369	0.315791	0.647365	0.46488	993.414	544.039	579.992	368.23	1152.89
A4H5F9	A4H5F9	Uncharacterized protein (Fragment)	LbrM_08_0980				5	5	5	43.031	5.21499e-06	3.98277e-06	1.00164e-05	1.76137e-05	4.65332e-06	4.26559e-06	1.31153e-05	1.80449e-05	6.08065e-06	1.78292e-05	6.02332e-06	1.53028e-05	5.50893e-06	1.34305e-05	8.29624e-06	1.18671e-05	1.00664e-05	0.121192	0.0925557	0.232772	0.409327	0.108139	0.0991284	0.304786	0.419348	0.141309	0.414335	0.139976	0.355622	0.128022	0.312112	0.192797	0.275781	0.233933	278.071	213.858	577.616	955.808	240.162
A4H5G1	A4H5G1	Uncharacterized protein	LbrM_08_1000				25	25	25	233.09	2.93735e-06	6.77409e-06	2.91448e-06	7.34235e-05	1.50358e-05	0.000170723	0.000107614	0.000130453	0.000197825	0.000113403	8.9569e-06	1.65496e-05	1.40807e-05	2.62013e-05	2.0217e-05	0.000144004	1.64471e-05	0.0126018	0.0290621	0.0125037	0.315001	0.0645066	0.732436	0.461685	0.559667	0.848706	0.486518	0.0384268	0.0710007	0.060409	0.112408	0.086735	0.617802	0.0705612	28.9145	67.1506	31.0274	735.55	143.26
A4H5G8	A4H5G8	Uncharacterized protein (Fragment)	LbrM_08_1070				5	5	5	140.07	2.85332e-06	2.55463e-06	3.64041e-06	7.55317e-06	5.87654e-06	5.97234e-06	5.01959e-06	7.32497e-06	4.92514e-06	1.45744e-06	2.33918e-06	3.1085e-06	1.73907e-06	3.13586e-06	4.49561e-06	4.9399e-06	2.58065e-06	0.0203707	0.0182383	0.0259899	0.0539242	0.0419543	0.0426383	0.0358363	0.0522951	0.035162	0.0104051	0.0167001	0.0221925	0.0124157	0.0223878	0.0320955	0.0352673	0.018424	46.74	42.1411	64.4931	125.917	93.1748
A4H5H6	A4H5H6	Uncharacterized protein	LBRM_09_0010				3	3	3	17.773	4.59142e-07	0	0	1.19175e-06	2.12838e-06	2.85037e-06	1.03756e-06	1.36659e-06	1.57624e-06	3.90926e-06	1.72021e-06	1.32856e-06	0	1.15265e-06	7.55854e-07	2.148e-06	1.05035e-06	0.0258337	0	0	0.067054	0.119754	0.160377	0.0583782	0.0768915	0.0886876	0.219955	0.0967876	0.0747517	0	0.064854	0.0425283	0.120858	0.0590983	59.2748	0	0	156.576	265.957
A4H5H7	A4H5H7	Uncharacterized protein	LBRM_09_0020	ribosomal large subunit biogenesis [GO:0042273]	nucleolus [GO:0005730]		16	16	16	41.347	4.62524e-05	3.79517e-05	3.70599e-05	4.29703e-05	4.39577e-05	5.01421e-05	4.36605e-05	3.78728e-05	4.33518e-05	3.44989e-05	2.79168e-05	3.44272e-05	3.34086e-05	2.8769e-05	4.16384e-05	4.19052e-05	3.11304e-05	1.11864	0.917884	0.896314	1.03926	1.06314	1.21271	1.05595	0.915975	1.04849	0.834375	0.675183	0.832641	0.808005	0.695794	1.00705	1.0135	0.752906	2566.69	2120.85	2224.17	2426.75	2361.09
A4H5H8	A4H5H8	Uncharacterized protein	LBRM_09_0030				6	6	6	12.403	0.000215879	0.000242029	0.000208516	0.000220494	0.000222889	0.000189679	0.000206919	0.000171356	0.000178251	0.000144069	8.2414e-05	0.000146821	0.000188985	0.000143462	0.000221961	0.000178055	0.00014042	17.4054	19.5138	16.8117	17.7775	17.9706	15.293	16.683	13.8157	14.3716	11.6156	6.64468	11.8375	15.2371	11.5667	17.8958	14.3558	11.3215	39936.2	45088.3	41717.7	41511.7	39910.3
A4H5H9	A4H5H9	Uncharacterized protein	LBRM_09_0040				26	26	26	74.129	2.01784e-05	2.5874e-05	2.84521e-05	2.54218e-05	1.98419e-05	3.00572e-05	3.34034e-05	2.84647e-05	3.66123e-05	4.04419e-05	3.52145e-05	3.75525e-05	2.48468e-05	2.14776e-05	2.39536e-05	3.37959e-05	2.97729e-05	0.272207	0.349041	0.383819	0.34294	0.267667	0.405471	0.450612	0.383989	0.4939	0.545561	0.475043	0.506583	0.335183	0.289733	0.323135	0.455907	0.401635	624.572	806.489	952.433	800.791	594.453
A4H5I0	A4H5I0	Uncharacterized protein	LBRM_09_0050				9	9	9	43.53	1.41131e-05	7.42413e-06	1.00168e-05	8.30333e-06	7.75134e-06	4.32845e-06	1.31247e-05	9.62828e-06	9.99333e-06	1.14494e-05	1.06579e-05	1.04185e-05	1.41883e-05	1.18948e-05	9.52174e-06	9.70483e-06	1.17899e-05	0.324216	0.170552	0.230112	0.19075	0.178069	0.099436	0.30151	0.221187	0.229573	0.263023	0.244841	0.239341	0.325943	0.273256	0.21874	0.222946	0.270845	743.905	394.075	571.014	445.414	395.467
A4H5I1	A4H5I1	N-acetyl-D-glucosaminylphosphatidylinositol de-N-acetylase (EC 3.5.1.89)	LBRM_09_0060	GPI anchor biosynthetic process [GO:0006506]	integral component of membrane [GO:0016021]	N-acetylglucosaminylphosphatidylinositol deacetylase activity [GO:0000225]	6	6	6	27.919	1.0641e-05	1.2292e-05	3.97344e-06	6.35818e-06	1.16129e-05	2.06491e-05	1.99668e-05	1.93993e-05	3.22332e-05	2.61727e-05	2.71385e-05	2.71686e-05	1.81939e-05	3.10831e-05	8.9755e-06	2.36842e-05	2.5896e-05	0.381137	0.440274	0.14232	0.227737	0.415949	0.739608	0.715168	0.694841	1.15453	0.937451	0.972043	0.973121	0.651666	1.11333	0.321483	0.848319	0.927541	874.509	1017.29	353.162	531.782	923.766
A4H5I2	A4H5I2	Endonuclease III homolog (EC 3.2.2.-) (EC 4.2.99.18) (Bifunctional DNA N-glycosylase/DNA-(apurinic or apyrimidinic site) lyase) (DNA glycosylase/AP lyase)	NTH1 LBRM_09_0070	base-excision repair, AP site formation [GO:0006285]	mitochondrion [GO:0005739]; nucleus [GO:0005634]	4 iron, 4 sulfur cluster binding [GO:0051539]; class I DNA-(apurinic or apyrimidinic site) endonuclease activity [GO:0140078]; DNA binding [GO:0003677]; endonuclease activity [GO:0004519]; metal ion binding [GO:0046872]; oxidized pyrimidine nucleobase lesion DNA N-glycosylase activity [GO:0000703]	13	13	13	29.336	2.21828e-05	1.99818e-05	2.71514e-05	3.37157e-05	3.01608e-05	3.85347e-05	4.70901e-05	3.71593e-05	4.82343e-05	3.31896e-05	4.74373e-05	5.92974e-05	7.95294e-05	9.71352e-05	2.66385e-05	4.08416e-05	7.08498e-05	0.756163	0.681136	0.925532	1.14929	1.02811	1.31356	1.6052	1.26668	1.6442	1.13136	1.61703	2.02132	2.71098	3.31113	0.908048	1.3922	2.41512	1735	1573.82	2296.68	2683.69	2283.3
A4H5I4	A4H5I4	Putative RNA helicase	LBRM_09_0090			ATP binding [GO:0005524]; helicase activity [GO:0004386]; nucleic acid binding [GO:0003676]; zinc ion binding [GO:0008270]	46	46	45	143.01	7.47222e-05	0.000100911	7.21695e-05	7.98339e-05	6.64462e-05	5.88803e-05	5.74551e-05	4.48311e-05	5.23848e-05	5.50265e-05	6.46353e-05	5.9465e-05	6.67496e-05	8.45005e-05	7.88166e-05	5.37156e-05	6.88376e-05	0.522496	0.705621	0.504646	0.55824	0.464626	0.411721	0.401756	0.313482	0.366302	0.384774	0.451964	0.41581	0.466748	0.590871	0.551126	0.375607	0.481348	1198.85	1630.4	1252.26	1303.53	1031.87
A4H5I6	A4H5I6	RNA-binding protein 5-like protein	LBRM_09_0110			RNA binding [GO:0003723]	2	2	2	31.884	0	0	8.95859e-07	7.74278e-07	0	6.30296e-06	3.62434e-06	4.39821e-06	4.26172e-06	5.59277e-06	4.68717e-06	2.97009e-06	5.86391e-06	6.24066e-06	3.34027e-07	4.836e-06	4.94046e-06	0	0	0.0280974	0.0242842	0	0.197684	0.113673	0.137944	0.133663	0.17541	0.147007	0.093153	0.183914	0.19573	0.0104763	0.151675	0.154951	0	0	69.7228	56.7055	0
A4H5I7	A4H5I7	Uncharacterized protein	LBRM_09_0120			calcium ion binding [GO:0005509]	52	52	52	65.605	0.000715302	0.000762745	0.000873555	0.000776971	0.000673113	0.000851969	0.000872789	0.000895036	0.000890434	0.000940415	0.00090047	0.000900282	0.000861706	0.000943323	0.000760337	0.000890129	0.000901445	10.9032	11.6263	13.3154	11.8432	10.2601	12.9863	13.3037	13.6428	13.5727	14.3345	13.7256	13.7228	13.1348	14.3788	11.5896	13.568	13.7405	25017	26863.7	33041.6	27654.7	22786.3
A4H5I8	A4H5I8	Uncharacterized protein	LBRM_09_0130		integral component of membrane [GO:0016021]		4	4	4	18.864	4.2587e-06	4.9884e-06	5.38684e-06	6.38167e-06	6.04928e-06	7.14867e-07	1.00358e-06	7.72467e-07	6.00386e-07	9.55736e-07	5.04104e-06	3.02007e-07	4.70288e-06	4.82381e-06	5.41298e-06	8.09407e-07	3.71743e-06	0.225758	0.26444	0.285562	0.338299	0.320679	0.0378958	0.0532006	0.0409493	0.0318271	0.0506645	0.267231	0.0160097	0.249305	0.255715	0.286948	0.0429075	0.197065	517.996	611.013	708.611	789.952	712.184
A4H5I9	A4H5I9	Uncharacterized protein	LBRM_09_0140				12	12	12	79.166	2.22054e-06	3.32085e-06	1.329e-05	3.76942e-06	1.50461e-06	7.77695e-06	6.10057e-06	1.18142e-05	6.91435e-06	8.34523e-06	6.53561e-06	6.88737e-06	7.69846e-06	5.39898e-06	4.82108e-06	8.19026e-06	6.6301e-06	0.0280491	0.041948	0.167875	0.0476142	0.0190058	0.098236	0.0770605	0.149233	0.0873399	0.105414	0.0825558	0.0869991	0.0972445	0.0681982	0.0608984	0.103457	0.0837494	64.358	96.9244	416.576	111.183	42.2093
A4H5J0	A4H5J0	Putative kinesin (EC 3.6.4.4)	LBRM_09_0150	microtubule-based movement [GO:0007018]		ATP binding [GO:0005524]; ATP-dependent microtubule motor activity, plus-end-directed [GO:0008574]; microtubule binding [GO:0008017]	11	11	11	120.04	2.88353e-05	9.03884e-05	0.000110421	8.98274e-05	4.52369e-05	0.000226923	0.000132885	0.000183927	0.000270169	0.000265482	0.000189118	0.000215247	5.46397e-05	0.000234915	7.29418e-05	0.000215877	0.00017348	0.240214	0.752986	0.919872	0.748312	0.376848	1.8904	1.107	1.53222	2.25065	2.21161	1.57546	1.79313	0.455179	1.95697	0.607646	1.79838	1.44519	551.165	1739.84	2282.63	1747.36	836.929
A4H5J1	A4H5J1	Uncharacterized protein	LBRM_09_0160			metal ion binding [GO:0046872]	12	12	12	57.921	8.22108e-06	1.65473e-05	1.15466e-05	1.33918e-05	7.69709e-06	1.99467e-05	1.82828e-05	1.37373e-05	1.96387e-05	4.36813e-05	2.96736e-05	2.57306e-05	2.21862e-05	2.44771e-05	1.14808e-05	2.30574e-05	2.55169e-05	0.141936	0.285687	0.199351	0.231207	0.132889	0.344378	0.31565	0.237172	0.339059	0.754152	0.512312	0.444236	0.383042	0.422595	0.198214	0.398082	0.440547	325.669	660.105	494.684	539.886	295.13
A4H5J3;A4H5J2	A4H5J3;A4H5J2	Autophagy-related protein	ATG8C.1 LBRM_09_0180	autophagy [GO:0006914]	cytoplasm [GO:0005737]		1	1	1	12.835	0	0	0	0	0	1.12311e-06	0	2.70147e-06	1.02016e-06	1.30531e-06	0	0	0	0	0	1.23001e-06	0	0	0	0	0	0	0.0875035	0	0.210477	0.0794829	0.101699	0	0	0	0	0	0.0958325	0	0	0	0	0	0
A4H5J6	A4H5J6	Uncharacterized protein	LBRM_09_0210				34	34	34	33.434	0.000316649	0.000258717	0.000262299	0.000301325	0.000287988	0.000452953	0.000343667	0.00038103	0.000310903	0.000410002	0.000243703	0.000266855	0.000209461	0.000280912	0.000285396	0.000379711	0.000250233	9.47086	7.73813	7.84527	9.01252	8.61362	13.5477	10.279	11.3965	9.29901	12.263	7.28909	7.98154	6.26491	8.40199	8.53608	11.357	7.48438	21730.7	17879.6	19467.8	21044.9	19129.7
A4H5J7	A4H5J7	Uncharacterized protein	LBRM_09_0220		integral component of membrane [GO:0016021]		38	38	38	94.472	0.000181299	0.000155921	0.000162104	0.000181697	0.000211271	0.000246288	0.000207509	0.000148292	0.000254774	0.000210628	0.000158008	0.000193892	0.000207013	0.000275485	0.000178458	0.000213498	0.0002086	1.91908	1.65045	1.71589	1.92329	2.23633	2.60699	2.19651	1.56969	2.69682	2.22953	1.67254	2.05238	2.19127	2.91604	1.88901	2.25991	2.20806	4403.28	3813.5	4257.93	4491.02	4966.6
A4H5J8	A4H5J8	Putative heat shock protein HslVU, ATPase subunit HslU	LBRM_09_0230		HslUV protease complex [GO:0009376]	ATPase activity [GO:0016887]; ATP binding [GO:0005524]; peptidase activity, acting on L-amino acid peptides [GO:0070011]	28	28	28	55.532	0.000188121	0.000198177	0.000236862	0.000202171	0.000201075	0.00016056	0.00017604	0.000187653	0.000219412	0.000226292	0.000184529	0.000260344	0.000203884	0.000190563	0.000205281	0.000193991	0.00020983	3.38762	3.56869	4.26533	3.64062	3.62088	2.8913	3.17006	3.37919	3.95109	4.07498	3.32292	4.68817	3.67146	3.43159	3.69663	3.49332	3.77854	7772.8	8245.78	10584.3	8501.12	8041.48
A4H5J9	A4H5J9	Putative ubiqitin hydrolase	LBRM_09_0240	protein deubiquitination [GO:0016579]; ubiquitin-dependent protein catabolic process [GO:0006511]		thiol-dependent ubiquitinyl hydrolase activity [GO:0036459]	30	30	30	101.35	6.91371e-05	7.08159e-05	3.87028e-05	6.16484e-05	6.2266e-05	7.95708e-05	6.30272e-05	8.02259e-05	8.97446e-05	7.07752e-05	7.38525e-05	7.91337e-05	9.59795e-05	0.000107866	6.0514e-05	7.66687e-05	8.92079e-05	0.682162	0.698727	0.381873	0.608272	0.614366	0.785109	0.621876	0.791573	0.885491	0.698325	0.728688	0.780797	0.947011	1.06429	0.59708	0.756475	0.880197	1565.2	1614.47	947.604	1420.36	1364.42
A4H5K0	A4H5K0	DNA helicase (EC 3.6.4.12)	LBRM_09_0250	DNA replication initiation [GO:0006270]	MCM complex [GO:0042555]	ATP binding [GO:0005524]; DNA binding [GO:0003677]; DNA helicase activity [GO:0003678]	20	20	20	100.56	1.11914e-05	8.89815e-06	1.00243e-05	1.34671e-05	1.19835e-05	1.74714e-05	3.2898e-05	3.40088e-05	3.38154e-05	1.9112e-05	3.15631e-05	5.45217e-05	4.9941e-05	2.47677e-05	1.11129e-05	2.74611e-05	4.01984e-05	0.111291	0.088486	0.0996845	0.133921	0.119168	0.173741	0.327148	0.338194	0.336271	0.190055	0.313874	0.542181	0.496629	0.246298	0.11051	0.273082	0.399745	255.354	204.455	247.364	312.715	264.655
A4H5K1	A4H5K1	Putative integral membrane transport protein	LBRM_09_0260		integral component of membrane [GO:0016021]		3	3	3	41.069	4.36274e-06	1.72386e-07	3.93176e-06	0	0	7.52809e-06	6.11689e-06	7.56101e-06	7.45294e-06	6.97338e-06	4.60483e-06	5.25087e-06	5.79486e-06	9.71163e-06	1.69338e-06	7.12646e-06	6.34055e-06	0.106229	0.00419747	0.0957356	0	0	0.183303	0.148942	0.184105	0.181474	0.169797	0.112124	0.127855	0.141101	0.236471	0.0412325	0.173524	0.154388	243.741	9.69861	237.564	0	0
A4H5K2	A4H5K2	Uncharacterized protein	LBRM_09_0270				7	7	7	77.426	1.2178e-06	3.87294e-06	3.67627e-06	6.01246e-06	5.39313e-06	2.17125e-06	1.23612e-06	3.9714e-06	2.92565e-06	3.2744e-06	2.44554e-06	4.22706e-06	3.92563e-06	2.52564e-06	4.03452e-06	2.71576e-06	3.28097e-06	0.0157285	0.0500212	0.0474811	0.0776543	0.0696553	0.0280429	0.0159652	0.0512929	0.0377864	0.0422908	0.0315855	0.0545948	0.0507017	0.0326201	0.0521081	0.0350756	0.0423755	36.0887	115.578	117.823	181.328	154.695
A4H5K3	A4H5K3	Putative kinesin (EC 3.6.4.4)	LBRM_09_0280	microtubule-based movement [GO:0007018]		ATP binding [GO:0005524]; ATP-dependent microtubule motor activity, plus-end-directed [GO:0008574]; microtubule binding [GO:0008017]	9	9	9	143.14	2.1042e-06	1.60899e-06	3.78797e-06	4.1604e-06	1.14147e-06	2.06054e-05	2.6568e-05	2.43033e-05	1.53284e-05	2.05569e-05	2.34248e-05	1.9406e-05	2.58591e-05	3.73046e-05	2.56061e-06	2.14724e-05	2.64986e-05	0.0147003	0.0112406	0.0264634	0.0290653	0.00797451	0.143953	0.185608	0.169787	0.107087	0.143614	0.16365	0.135573	0.180656	0.260616	0.0178888	0.15001	0.185124	33.7294	25.9725	65.6679	67.8695	17.7103
A4H5K4	A4H5K4	Uncharacterized protein	LBRM_09_0290				6	6	6	25.43	5.28102e-06	3.87591e-06	7.85533e-06	7.31915e-06	4.90116e-06	5.61413e-06	5.25805e-06	5.6822e-06	5.03275e-06	4.59343e-06	2.37191e-06	6.1467e-07	2.65832e-06	3.18905e-06	5.84651e-06	5.23611e-06	2.20849e-06	0.207669	0.152415	0.3089	0.287816	0.192731	0.220768	0.206766	0.223445	0.197906	0.18063	0.0932723	0.0241711	0.104535	0.125405	0.229906	0.205903	0.0868458	476.491	352.168	766.525	672.071	428.03
A4H5K5	A4H5K5	Uncharacterized protein	LBRM_09_0300			ATP binding [GO:0005524]; protein kinase activity [GO:0004672]	9	9	9	94.669	7.84004e-06	5.4556e-06	7.40583e-06	9.21532e-06	8.735e-06	4.87726e-06	7.92169e-06	6.68924e-06	9.3122e-06	6.90554e-06	4.48721e-06	5.42168e-06	7.27237e-06	8.47516e-06	7.73036e-06	7.14119e-06	6.41411e-06	0.0828153	0.0576282	0.0782287	0.0973426	0.0922688	0.0515191	0.0836778	0.0706593	0.0983659	0.072944	0.0473989	0.0572699	0.0768189	0.0895241	0.0816567	0.0754332	0.067753	190.018	133.155	194.122	227.302	204.917
A4H5K6	A4H5K6	Uncharacterized protein	LBRM_09_0310		integral component of membrane [GO:0016021]		15	15	8	84.969	2.11205e-05	3.88036e-05	1.30741e-05	1.61733e-05	1.70311e-05	1.13777e-05	1.41199e-05	1.8728e-05	1.1428e-05	1.43303e-05	1.06484e-05	9.60562e-06	2.57477e-05	2.90957e-05	2.12405e-05	1.39968e-05	1.87744e-05	0.248568	0.45668	0.153869	0.190343	0.200439	0.133904	0.166177	0.22041	0.134497	0.168653	0.125321	0.113049	0.303025	0.342428	0.24998	0.164728	0.220956	570.332	1055.2	381.821	444.466	445.149
A4H5K8	A4H5K8	Uncharacterized protein	LBRM_09_0330		integral component of membrane [GO:0016021]		11	9	9	111.82	4.01101e-06	6.32143e-06	5.95076e-06	7.09431e-06	6.37879e-06	3.57037e-06	8.48969e-06	5.59858e-06	4.55118e-06	2.36423e-06	5.79383e-06	2.08239e-06	1.193e-05	3.06187e-06	5.95126e-06	4.91481e-06	5.71702e-06	0.0358703	0.0565322	0.0532173	0.063444	0.0570451	0.0319297	0.0759228	0.0500678	0.040701	0.0211432	0.0518139	0.0186227	0.106689	0.0273821	0.0532218	0.0439529	0.051127	82.3034	130.623	132.057	148.146	126.69
A4H5L0	A4H5L0	Putative DNA photolyase (EC 4.1.99.3)	LBRM_09_0350			deoxyribodipyrimidine photo-lyase activity [GO:0003904]	7	7	7	105.04	1.59294e-06	1.38014e-06	2.34075e-06	1.4785e-06	1.62408e-06	1.62984e-06	1.05014e-06	1.34872e-06	1.89919e-06	8.07186e-07	5.70699e-06	6.78576e-06	4.23506e-06	6.08539e-06	1.68328e-06	1.34702e-06	5.7033e-06	0.0151651	0.0131391	0.0222844	0.0140756	0.0154615	0.0155164	0.0099975	0.01284	0.0180807	0.00768456	0.0543316	0.0646016	0.0403186	0.0579341	0.0160251	0.0128238	0.0542965	34.7959	30.3592	55.2979	32.8675	34.338
A4H5L1	A4H5L1	Uncharacterized protein	LBRM_09_0360				8	8	8	22.364	2.05115e-05	2.44837e-05	2.43987e-05	3.00408e-05	1.94499e-05	1.38908e-05	1.5288e-05	1.74708e-05	9.91269e-06	1.18447e-05	6.30637e-06	6.35184e-06	9.82099e-06	6.99297e-06	2.37769e-05	1.36814e-05	7.36804e-06	0.917165	1.09478	1.09098	1.34327	0.869696	0.621125	0.6836	0.781204	0.443243	0.529632	0.281988	0.284021	0.439143	0.312688	1.06318	0.611761	0.32946	2104.41	2529.59	2707.23	3136.63	1931.48
A4H5L2	A4H5L2	Uncharacterized protein	LBRM_09_0370				2	2	2	9.5615	0	1.00469e-06	1.32685e-06	1.92739e-06	1.07963e-06	4.27684e-06	4.68506e-06	5.1306e-06	4.43946e-06	7.40571e-06	8.30271e-06	4.10979e-06	1.47413e-06	3.39752e-06	1.06771e-06	5.18753e-06	4.32104e-06	0	0.105076	0.13877	0.201578	0.112914	0.447298	0.489992	0.53659	0.464305	0.774535	0.868348	0.429827	0.154174	0.355333	0.111668	0.542544	0.451921	0	242.788	344.352	470.7	250.766
A4H5L4	A4H5L4	Uncharacterized protein	LBRM_09_0390				20	20	20	49.946	8.6208e-05	6.20597e-05	5.92719e-05	5.56534e-05	7.34246e-05	6.3326e-05	5.24805e-05	4.23429e-05	4.95442e-05	7.00492e-05	7.1918e-05	8.65075e-05	5.26033e-05	6.06109e-05	6.73235e-05	5.55486e-05	6.79099e-05	1.72602	1.24254	1.18672	1.11427	1.47008	1.26789	1.05075	0.847773	0.991955	1.4025	1.43991	1.73202	1.0532	1.21353	1.34793	1.11217	1.35967	3960.32	2870.99	2944.8	2601.91	3264.85
A4H5L5	A4H5L5	Uncharacterized protein	LBRM_09_0400				12	12	12	209.15	6.7868e-06	5.49983e-06	6.15297e-06	9.87841e-06	6.23973e-06	8.17885e-06	1.23978e-05	1.06642e-05	5.05202e-06	8.00577e-06	1.08662e-05	8.10094e-06	6.23329e-06	9.72756e-06	6.91155e-06	8.85973e-06	8.732e-06	0.0324495	0.0262961	0.0294189	0.0472312	0.0298338	0.0391052	0.0592769	0.0509884	0.024155	0.0382776	0.0519539	0.0387327	0.029803	0.04651	0.0330459	0.0423606	0.0417499	74.4545	60.7594	73.002	110.288	66.2568
A4H5L6	A4H5L6	Uncharacterized protein (Fragment)	LBRM_09_0410			ATP binding [GO:0005524]; protein kinase activity [GO:0004672]	8	1	1	26.042	7.9254e-07	6.12642e-07	1.6761e-06	8.18131e-07	0	0	0	8.09343e-07	9.0004e-07	5.5347e-07	0	0	1.92044e-06	0	7.79883e-07	4.52571e-07	4.8011e-07	0.0304331	0.0235251	0.0643613	0.0314158	0	0	0	0.0310784	0.0345611	0.021253	0	0	0.073744	0	0.0299471	0.0173785	0.018436	69.8281	54.3569	159.71	73.3583	0
A4H5L7	A4H5L7	Uncharacterized protein	LBRM_09_0420			ATP binding [GO:0005524]; protein serine/threonine kinase activity [GO:0004674]	19	19	12	54.273	5.95484e-05	8.07476e-05	7.10252e-05	7.54171e-05	9.19356e-05	8.36307e-05	7.41213e-05	7.32369e-05	6.52319e-05	5.77602e-05	0.000169931	0.000178529	0.000166417	0.000165742	7.57348e-05	7.07962e-05	0.000170155	1.0972	1.4878	1.30867	1.38959	1.69395	1.54093	1.36571	1.34942	1.20192	1.06425	3.13104	3.28947	3.06629	3.05385	1.39544	1.30445	3.13516	2517.5	3437.7	3247.41	3244.79	3762.03
A4H5L8	A4H5L8	Putative tyrosine phosphatase (EC 3.1.3.48)	LBRM_09_0430	regulation of exit from mitosis [GO:0007096]		protein tyrosine/serine/threonine phosphatase activity [GO:0008138]; protein tyrosine phosphatase activity [GO:0004725]	9	9	9	113.55	6.85122e-06	6.27394e-06	3.83066e-06	4.63072e-06	3.38156e-06	1.82438e-06	6.2327e-06	2.98814e-06	2.86247e-06	2.10894e-06	5.68246e-06	6.46005e-06	4.99116e-06	6.82879e-06	4.99362e-06	3.20333e-06	5.99062e-06	0.0603366	0.0552527	0.0337355	0.0407813	0.0297803	0.0160668	0.0548895	0.0263156	0.0252089	0.0185728	0.0500437	0.0568917	0.0439556	0.060139	0.0439773	0.0282107	0.0527575	138.441	127.666	83.7134	95.2274	66.1381
A4H5L9	A4H5L9	Uncharacterized protein	LBRM_09_0440			DNA binding [GO:0003677]	21	21	21	50.871	3.22543e-05	2.8644e-05	3.62367e-05	3.0671e-05	3.59342e-05	6.30833e-05	5.83842e-05	7.63747e-05	6.43663e-05	6.55056e-05	6.77211e-05	5.29069e-05	6.17158e-05	5.57855e-05	3.2748e-05	6.55428e-05	5.95323e-05	0.634041	0.563071	0.712326	0.602916	0.706379	1.24006	1.14769	1.50134	1.26529	1.28768	1.33123	1.04002	1.21318	1.09661	0.643747	1.28841	1.17026	1454.79	1301.02	1767.61	1407.85	1568.77
A4H5M0	A4H5M0	Hypothetical tetratricopeptide repeat protein	LBRM_09_0450	non-motile cilium assembly [GO:1905515]	BBSome [GO:0034464]		18	18	18	69.568	1.96199e-05	2.50738e-05	2.26342e-05	2.62425e-05	2.81706e-05	3.58111e-05	4.06231e-05	2.90375e-05	3.09157e-05	3.348e-05	3.64107e-05	3.07884e-05	3.17894e-05	2.68556e-05	2.43482e-05	3.39735e-05	3.1461e-05	0.282025	0.360421	0.325354	0.37722	0.404936	0.514763	0.583934	0.417398	0.444395	0.481256	0.523383	0.442566	0.456955	0.386033	0.349991	0.488349	0.452234	647.099	832.785	807.354	880.837	899.309
A4H5M1	A4H5M1	Uncharacterized protein	LBRM_09_0460				18	18	18	109.38	1.38406e-05	9.54225e-06	9.41765e-06	9.50548e-06	9.32348e-06	9.65054e-06	2.00139e-05	1.95583e-05	1.11078e-05	1.26961e-05	1.41769e-05	1.52401e-05	1.37234e-05	1.43024e-05	1.03259e-05	1.46053e-05	1.43607e-05	0.126537	0.0872395	0.0861003	0.0869032	0.0852393	0.0882295	0.182976	0.178811	0.101552	0.116073	0.129611	0.139332	0.125465	0.130759	0.0944039	0.133528	0.131292	290.336	201.575	213.655	202.925	189.305
A4H5M3	A4H5M3	Uncharacterized protein	LBRM_09_0480	protein transport [GO:0015031]			28	28	28	216.91	1.78333e-05	3.6055e-05	1.26192e-05	1.96125e-05	1.57939e-05	2.39004e-05	2.28757e-05	1.45957e-05	2.65263e-05	1.86356e-05	1.05316e-05	1.59325e-05	2.04266e-05	3.03001e-05	2.03828e-05	2.13067e-05	1.92977e-05	0.0822151	0.166221	0.0581769	0.0904175	0.0728133	0.110186	0.105462	0.0672893	0.122292	0.0859138	0.0485526	0.073452	0.0941707	0.13969	0.0939688	0.0982284	0.0889662	188.64	384.069	144.364	211.131	161.708
A4H5M4	A4H5M4	Serine/threonine-protein phosphatase (EC 3.1.3.16)	LBRM_09_0490			phosphoprotein phosphatase activity [GO:0004721]	22	22	22	70.359	5.28779e-05	8.4544e-05	7.15854e-05	6.09037e-05	6.70629e-05	8.11523e-05	8.27544e-05	9.75257e-05	0.000100568	8.51771e-05	9.66665e-05	8.6145e-05	8.32878e-05	8.03582e-05	6.73948e-05	8.94355e-05	8.66144e-05	0.751544	1.20161	1.01743	0.865613	0.953153	1.1534	1.17617	1.38611	1.42935	1.21061	1.3739	1.22436	1.18376	1.14212	0.95787	1.27113	1.23103	1724.4	2776.42	2524.72	2021.27	2116.83
A4H5M5	A4H5M5	Uncharacterized protein	LBRM_09_0500	regulation of ion transmembrane transport [GO:0034765]	integral component of membrane [GO:0016021]	inward rectifier potassium channel activity [GO:0005242]	12	12	12	73.492	7.3991e-06	9.54819e-06	4.76382e-06	9.6991e-06	7.3416e-06	3.99093e-06	4.00467e-06	4.01667e-06	8.28844e-06	6.06967e-06	4.72646e-06	7.44074e-06	4.35408e-06	1.17927e-05	7.75036e-06	5.27408e-06	7.07849e-06	0.100679	0.129921	0.0648209	0.131975	0.0998966	0.0543043	0.0544912	0.0546545	0.11278	0.0825895	0.0643126	0.101246	0.0592456	0.160463	0.105459	0.0717639	0.0963167	231.005	300.195	160.851	308.171	221.857
A4H5M6	A4H5M6	Uncharacterized protein	LBRM_09_0510		integral component of membrane [GO:0016021]		9	9	9	43.976	1.43257e-05	8.18043e-06	9.88492e-06	1.57176e-05	1.79343e-05	1.83511e-05	1.96646e-05	1.41794e-05	1.35e-05	9.34632e-06	1.61682e-05	1.16719e-05	1.42312e-05	1.0438e-05	1.32086e-05	1.50083e-05	1.31273e-05	0.325762	0.18602	0.22478	0.357413	0.40782	0.417299	0.447167	0.322435	0.306985	0.212532	0.36766	0.265416	0.323613	0.237357	0.300359	0.341283	0.298511	747.452	429.816	557.783	834.585	905.712
A4H5M7	A4H5M7	Uncharacterized protein	LBRM_09_0520				12	12	12	197.89	9.19251e-06	7.58738e-06	4.36555e-06	6.78038e-06	8.37694e-06	4.2288e-06	5.58022e-06	2.03102e-06	6.08245e-06	5.89793e-06	9.07177e-07	1.74303e-06	2.77662e-06	7.6891e-06	7.26055e-06	4.76408e-06	3.27898e-06	0.0464526	0.0383414	0.0220605	0.0342634	0.0423313	0.0213695	0.0281986	0.0102634	0.0307365	0.0298041	0.00458425	0.00880807	0.0140311	0.0388554	0.0366898	0.0240744	0.0165697	106.584	88.5912	54.7424	80.0075	94.0121
A4H5M8;A4H5M2	A4H5M8	Uncharacterized protein	LBRM_09_0530				5	5	5	44.516	6.2998e-07	7.13027e-07	6.63253e-07	8.48636e-07	6.50414e-07	1.90346e-06	1.70352e-06	2.96231e-06	2.23229e-06	6.46545e-07	5.89469e-06	4.00626e-07	4.7884e-06	5.97009e-06	7.01062e-07	1.88962e-06	4.26345e-06	0.0141518	0.0160173	0.0148992	0.0190636	0.0146108	0.042759	0.0382675	0.0665449	0.0501457	0.0145239	0.132417	0.00899959	0.107566	0.134111	0.0157485	0.0424482	0.0957734	32.4709	37.0094	36.9718	44.5149	32.4486
A4H5M9	A4H5M9	Uncharacterized protein	LBRM_09_0540				52	52	52	86.629	0.000518311	0.000546925	0.000648394	0.000579563	0.00051313	0.000572502	0.000713524	0.000672683	0.00062196	0.000646094	0.000584764	0.00062192	0.000528502	0.000525613	0.000561265	0.000645353	0.0005652	5.98311	6.31342	7.48473	6.69017	5.9233	6.60866	8.23654	7.76511	7.17959	7.45817	6.75021	7.17912	6.10075	6.06741	6.47895	7.44961	6.52437	13728.1	14587.7	18573.1	15622	13154.9
A4H5N0	A4H5N0	Putative leucine-rich repeat protein	LBRM_09_0550				30	30	30	105.64	0.00010333	0.000139177	0.000169642	0.000145782	0.00012128	0.000124876	0.000123464	0.000121564	0.00012461	0.000112797	0.000127719	0.000120048	0.000129964	0.000108487	0.000135842	0.000121462	0.000121554	0.978137	1.31747	1.60585	1.37998	1.14805	1.18209	1.16873	1.15074	1.17958	1.06775	1.209	1.13638	1.23025	1.02695	1.2859	1.14978	1.15065	2244.31	3044.12	3984.86	3222.37	2549.66
A4H5N1	A4H5N1	Uncharacterized protein	LBRM_09_0560				27	27	27	121.7	6.11717e-05	6.29828e-05	6.47267e-05	6.67325e-05	7.42126e-05	3.70937e-05	1.71491e-05	4.02817e-05	2.80134e-05	2.40181e-05	2.77666e-05	5.0438e-05	2.40022e-05	4.18681e-05	6.59653e-05	2.93112e-05	3.60187e-05	0.502644	0.517525	0.531855	0.548336	0.6098	0.304796	0.140913	0.330992	0.230184	0.197355	0.228156	0.414445	0.197225	0.344027	0.542032	0.240848	0.295963	1153.3	1195.79	1319.78	1280.41	1354.28
A4H5N2	A4H5N2	Uncharacterized protein	LBRM_09_0570			protein tyrosine/serine/threonine phosphatase activity [GO:0008138]; protein tyrosine phosphatase activity [GO:0004725]	10	10	10	63.063	1.38293e-05	1.14496e-05	7.67567e-06	8.44798e-06	7.40842e-06	4.52442e-06	3.96361e-06	3.77552e-06	5.48017e-06	4.63624e-06	5.98703e-06	7.92518e-06	9.10721e-06	3.44882e-06	9.76219e-06	4.47599e-06	6.61706e-06	0.219294	0.181559	0.121714	0.133961	0.117476	0.0717444	0.0628516	0.059869	0.0868999	0.0735175	0.0949373	0.125671	0.144414	0.0546885	0.154801	0.0709765	0.104928	503.165	419.507	302.03	312.809	260.899
A4H5N3	A4H5N3	Uncharacterized protein	LBRM_09_0580				13	13	13	34.775	2.27552e-05	2.92774e-05	2.48277e-05	2.75881e-05	2.96611e-05	5.44627e-05	6.63436e-05	7.60013e-05	6.35521e-05	7.54014e-05	6.74383e-05	5.4681e-05	6.89388e-05	4.80761e-05	2.68219e-05	6.71522e-05	5.97836e-05	0.654354	0.841909	0.713954	0.793332	0.852942	1.56614	1.90779	2.18552	1.82752	2.16827	1.93927	1.57242	1.98242	1.38249	0.771298	1.93105	1.71915	1501.4	1945.31	1771.65	1852.49	1894.27
A4H5N6	A4H5N6	Uncharacterized protein	LBRM_09_0610				17	17	17	57.732	3.09324e-05	3.64558e-05	3.52633e-05	4.22914e-05	2.4861e-05	3.10102e-05	5.61917e-05	3.72821e-05	3.6037e-05	3.57206e-05	2.48869e-05	2.19399e-05	1.21298e-05	1.88516e-05	3.39608e-05	3.92483e-05	1.9452e-05	0.535794	0.631465	0.61081	0.732548	0.430628	0.53714	0.97332	0.645778	0.624212	0.618731	0.431076	0.380031	0.210106	0.326536	0.588249	0.679836	0.336937	1229.37	1459.06	1515.7	1710.55	956.366
A4H5N7	A4H5N7	Histone h1-like protein	LBRM_09_0620				8	8	8	51.268	5.43917e-06	3.76074e-06	2.8878e-06	3.78947e-06	3.32788e-06	9.99572e-06	8.59787e-06	6.92374e-06	1.31499e-05	1.6563e-05	8.07548e-06	1.49831e-05	1.83085e-05	1.16394e-05	3.84101e-06	1.1046e-05	1.32516e-05	0.106093	0.0733546	0.0563276	0.073915	0.0649114	0.19497	0.167704	0.13505	0.256493	0.323068	0.157515	0.29225	0.357113	0.22703	0.0749203	0.215457	0.258477	243.427	169.492	139.775	172.597	144.159
A4H5N8	A4H5N8	Putative phospholipid transporting ATPase-like protein	LBRM_09_0630		integral component of membrane [GO:0016021]	ATP binding [GO:0005524]; magnesium ion binding [GO:0000287]; phospholipid-translocating ATPase activity [GO:0004012]	28	28	28	264.48	1.60998e-05	1.59774e-05	1.10589e-05	1.55904e-05	1.99655e-05	1.83077e-05	1.27584e-05	1.38828e-05	1.02913e-05	1.1121e-05	1.22501e-05	1.5729e-05	1.55391e-05	1.85659e-05	1.57384e-05	1.32722e-05	1.5521e-05	0.0608733	0.0604105	0.0418137	0.0589474	0.0754898	0.0692214	0.0482394	0.0524908	0.0389113	0.0420484	0.0463177	0.0594713	0.0587536	0.0701978	0.0595069	0.0501823	0.0586851	139.672	139.584	103.759	137.646	167.653
A4H5P0	A4H5P0	Surface antigen-like protein	LBRM_09_0660		integral component of membrane [GO:0016021]		5	5	5	30.991	1.16436e-05	2.85149e-05	1.05387e-05	1.17124e-05	1.57046e-05	1.18264e-05	2.39477e-05	1.149e-05	1.63714e-05	4.89233e-05	3.08649e-06	3.49243e-06	2.89449e-06	1.7779e-05	1.56228e-05	2.25118e-05	6.8131e-06	0.37571	0.920101	0.340056	0.37793	0.506746	0.381607	0.772732	0.370751	0.528263	1.57863	0.0995931	0.112692	0.0933978	0.573684	0.504109	0.726397	0.219842	862.057	2125.98	843.837	882.494	1125.41
A4H5P1	A4H5P1	Putative ATP-dependent DNA helicase	LBRM_09_0670			ATP binding [GO:0005524]; ATP-dependent DNA helicase activity [GO:0004003]; DNA binding [GO:0003677]	7	7	7	124.16	3.1691e-06	1.72347e-06	2.4176e-06	3.72932e-06	5.61156e-06	1.03128e-06	4.74586e-06	1.24052e-06	6.33852e-07	9.80269e-07	4.00996e-06	1.85835e-06	9.89416e-07	2.80588e-06	3.33021e-06	1.72636e-06	2.4159e-06	0.0255243	0.013881	0.0194717	0.0300364	0.0451962	0.00830605	0.0382237	0.0099913	0.00510512	0.00789521	0.0322967	0.0149673	0.00796888	0.0225989	0.0268219	0.0139043	0.019458	58.5649	32.0734	48.3183	70.1373	100.375
A4H5P2	A4H5P2	Putative serine peptidase family S51, peptidase E	LBRM_09_0680			serine-type peptidase activity [GO:0008236]	14	14	14	36.387	2.59725e-05	1.66357e-05	2.89303e-05	2.2333e-05	2.07154e-05	2.58772e-05	2.63232e-05	2.58896e-05	2.74715e-05	2.2117e-05	3.84028e-05	5.54582e-05	2.69905e-05	3.20472e-05	2.29174e-05	2.55357e-05	3.82247e-05	0.713786	0.457189	0.795072	0.613762	0.569306	0.711165	0.723422	0.711506	0.75498	0.607827	1.0554	1.52412	0.741761	0.880731	0.629823	0.70178	1.0505	1637.76	1056.37	1972.94	1433.18	1264.35
A4H5P3	A4H5P3	Uncharacterized protein	LBRM_09_0700				6	6	6	84.316	2.73772e-06	3.6343e-06	2.2931e-06	3.53913e-06	4.928e-06	9.56443e-07	0	1.2632e-06	7.17504e-07	1.85535e-06	1.0249e-06	3.0761e-07	1.40299e-06	1.93044e-06	3.42645e-06	9.58499e-07	1.16648e-06	0.0324697	0.0431033	0.0271965	0.0419746	0.0584468	0.0113436	0	0.0149818	0.00850971	0.0220047	0.0121555	0.00364829	0.0166397	0.0228953	0.0406382	0.0113679	0.0138347	74.501	99.5939	67.4872	98.0139	129.802
A4H5P4	A4H5P4	Uncharacterized protein	LBRM_09_0710				16	16	16	133.36	1.65233e-05	1.84796e-05	1.11378e-05	2.16513e-05	1.18881e-05	1.72164e-05	2.67469e-05	2.22498e-05	2.1379e-05	2.00352e-05	2.10406e-05	1.7709e-05	1.42465e-05	2.69644e-05	1.5936e-05	2.15255e-05	1.99901e-05	0.1239	0.138569	0.0835166	0.162352	0.0891431	0.129097	0.200562	0.16684	0.16031	0.150234	0.157773	0.132791	0.106827	0.202192	0.119496	0.161409	0.149896	284.286	320.176	207.244	379.104	197.975
A4H5P5	A4H5P5	Palmitoyltransferase (EC 2.3.1.225)	LBRM_09_0720		integral component of membrane [GO:0016021]	protein-cysteine S-palmitoyltransferase activity [GO:0019706]	11	11	11	56.874	2.22095e-05	1.72659e-05	2.49968e-05	3.0585e-05	2.01968e-05	3.85398e-05	4.68743e-05	3.77577e-05	4.38372e-05	3.96233e-05	2.63451e-05	2.97586e-05	2.40889e-05	1.71237e-05	2.30508e-05	4.13265e-05	2.43291e-05	0.390504	0.303581	0.439512	0.537768	0.355115	0.677635	0.824177	0.663884	0.770778	0.696686	0.46322	0.523237	0.423549	0.301081	0.405296	0.726632	0.427772	896.002	701.451	1090.63	1255.73	788.663
A4H5P6	A4H5P6	Uncharacterized protein	LBRM_09_0730				4	4	4	69.148	7.45965e-07	5.64794e-07	1.95495e-07	4.19649e-07	8.10569e-07	8.24886e-07	1.75711e-06	4.1412e-07	1.10235e-06	1.35407e-06	1.17779e-06	6.74264e-06	1.78544e-06	2.08911e-06	5.47294e-07	1.09051e-06	2.94875e-06	0.010788	0.0081679	0.0028272	0.00606885	0.0117222	0.0119293	0.0254108	0.0059889	0.0159419	0.0195822	0.0170328	0.0975103	0.0258206	0.0302122	0.00791483	0.0157706	0.042644	24.7527	18.8727	7.0156	14.1712	26.0335
A4H5P7	A4H5P7	Uncharacterized protein	LBRM_09_0740				8	8	8	34.906	9.61413e-06	8.27274e-06	9.67315e-06	7.37759e-06	6.44475e-06	5.65194e-06	5.64102e-06	7.83796e-06	6.41249e-06	3.57256e-06	9.06126e-06	1.00258e-05	9.59266e-06	3.38807e-06	8.27647e-06	5.82319e-06	8.01695e-06	0.275429	0.237001	0.27712	0.211356	0.184631	0.161919	0.161606	0.224545	0.183707	0.102348	0.25959	0.287223	0.274814	0.0970626	0.237107	0.166825	0.229672	631.965	547.611	687.663	493.531	410.042
A4H5P8	A4H5P8	Putative prefoldin subunit 2	LBRM_09_0750	protein folding [GO:0006457]	prefoldin complex [GO:0016272]	unfolded protein binding [GO:0051082]	10	10	10	25.965	0.000149969	0.000104241	0.000243215	0.000185326	0.000121083	0.000141009	0.000107941	0.000159935	0.00013942	0.000212956	0.00015271	0.000151602	0.000121401	9.84799e-05	0.000160767	0.000152252	0.000131048	5.77583	4.01468	9.36705	7.13754	4.66331	5.43072	4.15716	6.15965	5.36952	8.20167	5.88139	5.83872	4.67557	3.79279	6.19168	5.86374	5.04712	13252.5	9276.27	23244	16666.7	10356.6
A4H5Q0;A4H5N9	A4H5Q0;A4H5N9	Uncharacterized protein	LBRM_09_0770				9	9	9	34.918	7.24031e-06	2.96882e-06	1.39509e-06	5.74178e-06	5.814e-06	0	1.11375e-06	2.11717e-06	0	1.67891e-07	9.048e-07	1.28259e-06	4.78428e-06	6.57928e-07	4.632e-06	6.79762e-07	1.9074e-06	0.207352	0.0850226	0.0399534	0.164436	0.166505	0	0.0318963	0.0606326	0	0.00480815	0.0259121	0.0367315	0.137015	0.0188421	0.132654	0.0194674	0.0546251	475.763	196.452	99.1429	383.971	369.784
A4H5Q1	A4H5Q1	Uncharacterized protein	LBRM_09_0780				20	20	20	49.938	8.02299e-05	0.000128548	0.00011769	0.000143072	0.000103497	0.000121381	0.000131239	0.000151678	0.000184115	0.000107016	0.000111454	0.000106956	7.67231e-05	0.000138625	0.000114607	0.000139086	0.00010844	1.60659	2.57415	2.35672	2.86499	2.07251	2.43063	2.62805	3.03732	3.68687	2.14299	2.23186	2.14178	1.53637	2.77595	2.29499	2.78517	2.17149	3686.28	5947.8	5848.12	6689.97	4602.76
A4H5Q3	A4H5Q3	Putative cleavage and polyadenylation specificity factor 30 kDa subunit	LBRM_09_0800			nucleic acid binding [GO:0003676]; zinc ion binding [GO:0008270]	19	19	19	37.447	2.56089e-05	2.49221e-05	2.2917e-05	4.08049e-05	1.87575e-05	5.06863e-05	5.17936e-05	5.54487e-05	7.22153e-05	6.04388e-05	7.8655e-05	6.33619e-05	4.19539e-05	6.29008e-05	2.66021e-05	5.81165e-05	6.17179e-05	0.683871	0.66553	0.611985	1.08967	0.500907	1.35355	1.38312	1.48073	1.92847	1.61398	2.10044	1.69204	1.12036	1.67973	0.710393	1.55197	1.64814	1569.12	1537.77	1518.62	2544.46	1112.45
A4H5Q4	A4H5Q4	Uncharacterized protein	LBRM_09_0810				8	8	8	71.091	7.05897e-06	3.14127e-06	3.82281e-06	2.33773e-06	4.51797e-06	2.5918e-06	0	0	5.67382e-06	1.78918e-06	2.85975e-06	3.91151e-06	3.5207e-06	9.2623e-06	4.17575e-06	2.01096e-06	4.88857e-06	0.0992949	0.0441867	0.0537734	0.0328836	0.063552	0.0364576	0	0	0.0798107	0.0251675	0.0402266	0.0550212	0.0495238	0.130288	0.0587381	0.0282871	0.0687649	227.83	102.097	133.437	76.7857	141.14
A4H5Q5	A4H5Q5	Putative ubiquitin ligase (EC 6.3.2.19)	LBRM_09_0820	ubiquitin-dependent protein catabolic process via the N-end rule pathway [GO:0071596]		ligase activity [GO:0016874]; ubiquitin protein ligase activity [GO:0061630]; zinc ion binding [GO:0008270]	58	58	58	246.43	0.00013294	0.000121	0.000106251	0.000118851	0.000104539	8.32704e-05	7.554e-05	0.00012496	0.000124934	9.8102e-05	8.29546e-05	9.69213e-05	7.7349e-05	0.000104488	0.000116716	0.000101361	9.04282e-05	0.539465	0.491011	0.431161	0.482293	0.424214	0.337907	0.306537	0.50708	0.506976	0.398093	0.336625	0.393302	0.313878	0.424007	0.473628	0.411319	0.366953	1237.79	1134.52	1069.91	1126.19	942.122
A4H5Q6	A4H5Q6	Putative acyl-CoA binding protein	LBRM_09_0830			fatty-acyl-CoA binding [GO:0000062]	37	37	37	131.69	0.000117419	0.000130267	0.000162411	0.000118765	0.000115558	0.000125397	0.000118237	0.000127047	0.000138236	0.000111117	0.000121015	0.000128514	0.000124598	0.000128861	0.000128884	0.000124007	0.000125747	0.89163	0.989191	1.23328	0.901856	0.877498	0.952217	0.897844	0.964739	1.04971	0.843777	0.918935	0.975886	0.946148	0.978518	0.978692	0.941657	0.954872	2045.82	2285.61	3060.35	2105.9	1948.8
A4H5Q7	A4H5Q7	Uncharacterized protein	LBRM_09_0840				107	107	107	568.89	0.000126698	0.000139293	0.00010193	0.000137759	9.39344e-05	0.000131087	0.000123512	0.000127292	0.000139836	0.000118975	9.99499e-05	0.000128149	0.00014329	0.000122958	0.000119923	0.00012814	0.000123587	0.222711	0.24485	0.179174	0.242153	0.165119	0.230427	0.21711	0.223755	0.245805	0.209135	0.175693	0.225262	0.251877	0.216137	0.210801	0.225246	0.217242	511.005	565.748	444.613	565.446	366.706
A4H5Q8	A4H5Q8	OPB protein (EC 3.4.21.83)	OPB LBRM_09_0850			serine-type endopeptidase activity [GO:0004252]; serine-type exopeptidase activity [GO:0070008]	54	54	54	83.095	0.00113798	0.00103947	0.00093326	0.000922707	0.00111121	0.00157031	0.00133298	0.00146998	0.00153852	0.00138549	0.00121137	0.00109164	0.00111436	0.000971028	0.00102893	0.00145945	0.0010971	13.695	12.5095	11.2312	11.1042	13.3727	18.8978	16.0416	17.6904	18.5151	16.6736	14.5781	13.1373	13.4107	11.6858	12.3825	17.5637	13.203	31422.8	28904.2	27869.9	25929.2	29699
A4H5Q9	A4H5Q9	Uncharacterized protein	LBRM_09_0860				12	12	12	26.49	4.96988e-05	4.88392e-05	4.36009e-05	3.98854e-05	3.90123e-05	5.13277e-05	4.48107e-05	4.75417e-05	5.58162e-05	4.61296e-05	3.31148e-05	4.33965e-05	3.92651e-05	3.58627e-05	4.42073e-05	4.91252e-05	3.79098e-05	1.87614	1.84368	1.64594	1.50568	1.47272	1.93762	1.69161	1.79471	2.10707	1.7414	1.25009	1.63822	1.48226	1.35382	1.66883	1.85448	1.4311	4304.74	4260	4084.34	3515.87	3270.7
A4H5R0	A4H5R0	Uncharacterized protein	LBRM_09_0870		integral component of membrane [GO:0016021]		31	31	31	137.46	7.76854e-05	6.90172e-05	6.2247e-05	7.62048e-05	5.77317e-05	5.24902e-05	4.26182e-05	4.48055e-05	3.84128e-05	9.74436e-05	5.37664e-05	5.53675e-05	6.25151e-05	5.82806e-05	6.85772e-05	5.51541e-05	5.74824e-05	0.565149	0.502089	0.452837	0.554378	0.419989	0.381858	0.310041	0.325953	0.279447	0.708887	0.391142	0.40279	0.454788	0.423982	0.498889	0.401237	0.418176	1296.72	1160.12	1123.7	1294.51	932.74
A4H5R2	A4H5R2	Uncharacterized protein	LBRM_09_0890				6	6	6	23.073	6.7182e-06	5.46658e-06	4.20433e-06	5.9165e-06	5.91137e-06	7.62569e-06	3.29296e-06	6.86569e-06	6.92488e-06	4.89183e-06	1.72373e-05	1.48356e-05	1.13925e-05	3.40319e-05	5.6434e-06	5.92021e-06	1.93743e-05	0.291171	0.236926	0.182219	0.256425	0.256203	0.330503	0.142719	0.297564	0.300129	0.212015	0.747078	0.642986	0.49376	1.47497	0.244589	0.256586	0.839698	668.085	547.437	452.17	598.772	568.992
A4H5R3	A4H5R3	Uncharacterized protein	LBRM_09_0900				14	14	14	60.832	2.65559e-05	1.99679e-05	2.91615e-05	3.38647e-05	2.2914e-05	3.11431e-05	3.22216e-05	2.53796e-05	2.59664e-05	1.67716e-05	4.10906e-05	3.87251e-05	5.97323e-05	5.96631e-05	2.64928e-05	2.62965e-05	4.98028e-05	0.436544	0.328246	0.479378	0.556691	0.376676	0.511952	0.529682	0.417209	0.426854	0.275703	0.675477	0.636592	0.981922	0.980785	0.435507	0.43228	0.818694	1001.64	758.441	1189.56	1299.92	836.547
A4H5R4	A4H5R4	DEAD/DEAH box helicase-like protein	LBRM_09_0910			ATP binding [GO:0005524]; helicase activity [GO:0004386]; nucleic acid binding [GO:0003676]	11	11	11	86.618	5.31742e-06	5.53634e-06	5.1006e-06	6.27884e-06	8.49058e-06	3.11303e-05	2.7426e-05	2.05689e-05	1.97943e-05	1.3767e-05	2.07553e-05	1.80356e-05	1.74163e-05	6.56146e-06	6.14476e-06	2.25373e-05	1.56922e-05	0.0613893	0.0639167	0.0588862	0.0724888	0.0980233	0.359397	0.316632	0.237467	0.228524	0.158939	0.239619	0.20822	0.20107	0.0757517	0.0709409	0.260192	0.181165	140.856	147.685	146.124	169.267	217.697
A4H5R5	A4H5R5	Uncharacterized protein	LBRM_09_0920				17	17	17	44.07	0.000230144	0.000230213	0.000266387	0.000232974	0.000245238	0.000253759	0.000177279	0.000189492	0.000235791	0.000206455	0.00021635	0.000232529	0.000177704	0.000240575	0.000240991	0.000212555	0.00021679	5.22225	5.2238	6.04464	5.28645	5.56473	5.75808	4.02268	4.29979	5.35037	4.68471	4.90923	5.27636	4.03231	5.45893	5.46837	4.82313	4.91921	11982.3	12070	14999.6	12344.2	12358.5
A4H5R6	A4H5R6	Ras family protein-like protein	LBRM_09_0930			GTPase activity [GO:0003924]; GTP binding [GO:0005525]	10	10	10	34.217	3.79135e-05	3.56276e-05	6.87367e-05	1.70134e-05	4.85861e-05	1.27321e-05	3.33929e-05	3.23415e-05	2.07461e-05	2.17054e-05	2.3554e-05	1.99407e-05	2.20069e-05	2.04688e-05	4.15755e-05	2.41836e-05	2.14926e-05	1.10803	1.04123	2.00885	0.49722	1.41994	0.3721	0.975915	0.945187	0.606311	0.634347	0.68837	0.58277	0.643158	0.598206	1.21505	0.706772	0.628126	2542.35	2405.84	4984.88	1161.05	3153.5
A4H5R7	A4H5R7	Uncharacterized protein	LBRM_09_0940		integral component of membrane [GO:0016021]		3	3	3	11.731	2.27883e-06	2.22801e-06	3.90751e-06	2.02397e-06	7.35017e-06	5.60238e-07	3.45694e-06	2.0058e-06	1.42854e-06	5.04679e-07	2.43438e-05	1.5883e-06	2.69916e-06	8.38983e-06	3.5577e-06	1.59124e-06	9.25527e-06	0.194257	0.189925	0.333093	0.172532	0.626559	0.047757	0.294684	0.170983	0.121774	0.043021	2.07517	0.135394	0.230088	0.715185	0.303273	0.135644	0.788959	445.719	438.838	826.559	402.875	1391.5
A4H5R8	A4H5R8	Putative ef-hand protein 5	LBRM_09_0950			calcium ion binding [GO:0005509]	9	9	9	20.928	1.54408e-05	1.56155e-05	3.76132e-05	2.59457e-05	1.55926e-05	2.21126e-05	1.30337e-05	2.4065e-05	2.72994e-05	1.2462e-05	3.65834e-05	1.96682e-05	2.60387e-05	2.08736e-05	2.20416e-05	1.97945e-05	2.5791e-05	0.737805	0.746155	1.79727	1.23976	0.74506	1.0566	0.622786	1.14989	1.30444	0.595471	1.74806	0.939804	1.2442	0.9974	1.05321	0.945839	1.23237	1692.87	1724.06	4459.86	2894.93	1654.68
A4H5R9	A4H5R9	Putative calmodulin	LBRM_09_0960 LBRM_09_0970 LBRM_09_0980			calcium ion binding [GO:0005509]	17	17	16	16.824	0.00266058	0.00230533	0.00377328	0.0028014	0.00256936	0.00292217	0.00309661	0.00319553	0.00322076	0.00313447	0.00332424	0.00303106	0.0029421	0.00345125	0.00282199	0.00311391	0.00318716	158.142	137.026	224.279	166.512	152.72	173.69	184.059	189.939	191.438	186.309	197.589	180.163	174.875	205.139	167.736	185.087	189.441	362852	316612	556542	388819	339170
A4H5S2	A4H5S2	Uncharacterized protein	LBRM_09_0990				45	45	45	130.04	0.000182842	0.00015761	0.000126444	0.00013091	0.000129632	0.000119411	0.000106056	0.00011135	9.88649e-05	0.000113963	0.000117759	0.00010248	0.000140287	9.41189e-05	0.000145488	0.000109929	0.000113661	1.40604	1.21201	0.972349	1.00669	0.996859	0.918264	0.815564	0.856276	0.760265	0.876371	0.905557	0.788063	1.0788	0.723769	1.11879	0.845348	0.874047	3226.13	2800.46	2412.85	2350.7	2213.89
A4H5S3	A4H5S3	SLA/LP autoantigen-like protein	LBRM_09_1000	selenocysteinyl-tRNA(Sec) biosynthetic process [GO:0097056]		transferase activity, transferring selenium-containing groups [GO:0016785]	12	12	12	69.843	7.70155e-06	8.87322e-06	1.27732e-05	1.2008e-05	1.02126e-05	1.09503e-05	8.93345e-06	8.37268e-06	1.11568e-05	1.17373e-05	2.03511e-05	1.55862e-05	1.23182e-05	1.89124e-05	1.03137e-05	1.02301e-05	1.6792e-05	0.110269	0.127045	0.182884	0.171929	0.146223	0.156784	0.127908	0.119879	0.159741	0.168052	0.291384	0.22316	0.17637	0.270784	0.14767	0.146473	0.240424	253.01	293.549	453.821	401.466	324.741
A4H5S4	A4H5S4	Uncharacterized protein	LBRM_09_1010				24	24	24	74.869	6.90855e-05	6.38436e-05	7.18996e-05	0.00011701	5.55731e-05	7.34157e-05	7.93933e-05	8.39646e-05	7.94736e-05	0.000106075	9.41513e-05	0.000109159	7.05256e-05	7.72826e-05	7.54824e-05	8.44644e-05	8.77796e-05	0.922752	0.852737	0.960339	1.56286	0.742271	0.980589	1.06043	1.12149	1.0615	1.41681	1.25755	1.458	0.941987	1.03224	1.00819	1.12816	1.17244	2117.23	1970.32	2383.05	3649.39	1648.48
[truncated: 6,145 more rows]
[truncated: 26 more columns]

## Sheet: Histone ruler
Protein IDs	Majority protein IDs	Protein names	Gene names	Total Protein_ Lb1	Total Protein_ Lb2	Total Protein_ Lb3	Total Protein_ Lb4	Total Protein_ Lb5	Total protein_ Lp1	Total protein_ Lp2	Total protein_ Lp3	Total protein_ Lp4	Total protein_ Lp5	Total Protein_ Lg1	Total Protein_ Lg2	Total Protein_ Lg3	Total Protein_ Lg4
[truncated: 21 more rows]
