# Supplementary material for: In-depth quantitative proteomics uncovers specie-specific metabolic programs in Leishmania (Viannia) species
Source: PLoS Negl Trop Dis. 2020 Aug 17;14(8):e0008509. doi: 10.1371/journal.pntd.0008509 (PMC7451982; doi:10.1371/journal.pntd.0008509)
Supplement: S3 Table — (XLSX) [file pntd.0008509.s010.xlsx]

## Sheet: Plan1
S3 Table. Reproducibility among biological replicates.
	Replicate	Protein number		Replicate	Protein number
	L. braziliensis 1	6643		14	6033
	L. braziliensis 2	6657		13	287
	L. braziliensis 3	6624		12	125
	L. braziliensis 4	6674		11	98
	L. braziliensis 5	6676		10	93
	L. panamensis 1	6715		9	61
	L. panamensis 2	6698		8	56
	L. panamensis 3	6702		7	35
	L. panamensis 4	6689		6	30
	L. panamensis 5	6685		5	44
	L. guyanensis 1	6701		4	19
	L. guyanensis 2	6679		3	25
	L. guyanensis 3	6641		2	18
	L. guyanensis 4	6675		1	6
