# Supplementary material for: In-depth quantitative proteomics uncovers specie-specific metabolic programs in Leishmania (Viannia) species
Source: PLoS Negl Trop Dis. 2020 Aug 17;14(8):e0008509. doi: 10.1371/journal.pntd.0008509 (PMC7451982; doi:10.1371/journal.pntd.0008509)
Supplement: S4 Table — (XLSX) [file pntd.0008509.s011.xlsx]

## Sheet: Statistical differences
Protein IDs	Majority protein IDs	Protein names	Gene names	Student's T-test Significant Lb_Lp	Student's T-test Significant Lp_Lg	Student's T-test Significant Lg_Lb	Student's T-test significant	q-value (FDR< 0.01) Lb_Lp	q-value (FDR< 0.01) Lp_Lg	q-value (FDR< 0.01) Lg_Lb	Average Total Protein_ Lb	Average Total Protein_ Lp	Average Total Protein_ Lg	Lb Average concentration (pmol/mg)	Lp Average concentration (pmol/mg)	Lg Average concentration (pmol/mg)	Lb Average copy number	Lp Average copy number	Lg Average copy number	Gene ontology (biological process)	Gene ontology (cellular component)	Gene ontology (molecular function)
A4H322	A4H322	Uncharacterized protein	LBRM_01_0100					0.768522	0.163383	0.256342	8.446e-06	8.436e-06	1.3905e-05	0.129023	0.128779	0.212372	302.795	302.803	453.974
A4H323	A4H323	Uncharacterized protein	LBRM_01_0110					0.626029	0.624332	0.49534	6.278e-06	5.384e-06	5.13e-06	0.250082	0.214476	0.204331	580.465	502.002	441.512
A4H324	A4H324	Uncharacterized protein	LBRM_01_0120	+			Lb_Lp	0.000107463	0.225065	0.133923	1.3048e-05	2.53e-06	6.9975e-06	0.43836	0.0850002	0.235284	1023.75	199.407	483.601			nucleoside monophosphate kinase activity [GO:0050145]
A4H326	A4H326	Glutaredoxin-like protein	LBRM_01_0140					0.0777406	0.14882	0.698412	3.58e-05	6.55e-05	3.88e-05	1.68095	3.07465	1.82157	3941.8	7244.54	3773.98	cell redox homeostasis [GO:0045454]	cell [GO:0005623]	electron transfer activity [GO:0009055];protein disulfide oxidoreductase activity [GO:0015035]
A4H327	A4H327	Uncharacterized protein	LBRM_01_0150		+	+	Lg_Lb;Lp_Lg	0.0132677	0.00638161	0.00224328	5.33e-05	6.94e-05	9.72872e-05	0.870646	1.13339	1.5888	2024.37	2655.14	3331.24
A4H328	A4H328	Uncharacterized protein	LBRM_01_0160		+		Lp_Lg	0.935812	0.00475591	0.0142532	5.95e-05	5.936e-05	9.29723e-05	1.49268	1.48959	2.33283	3460.26	3493.79	4902.07
A4H329	A4H329	Uncharacterized protein	LBRM_01_0170					0.0563168	0.911991	0.116627	1.8644e-05	2.906e-05	3.06e-05	2.0657	3.22057	3.3919	4796.8	7548.3	7236.22
A4H331	A4H331	Uncharacterized protein	LBRM_01_0190	+		+	Lb_Lp;Lg_Lb	0.00400519	0.17765	0.00157337	1.906e-06	6.694e-06	9.5125e-06	0.219396	0.770428	1.09495	509.173	1814.95	2331.69	mRNA splicing, via spliceosome [GO:0000398]	small nucleolar ribonucleoprotein complex [GO:0005732]
A4H333	A4H333	Uncharacterized protein	LBRM_01_0020					0.6275	0.205026	0.692229	0.000278738	0.000288878	0.000266369	4.31343	4.47035	4.12202	10072.8	10493	8680.32
A4H334	A4H334	DNA-damage inducible protein DDI1-like protein	LBRM_01_0030					0.0517662	0.0170255	0.209786	0.00018214	0.000147451	0.000210981	3.98363	3.22495	4.61444	9315.14	7552.89	9725.52			aspartic-type endopeptidase activity [GO:0004190];ubiquitin binding [GO:0043130]
A4H335	A4H335	Uncharacterized protein	LBRM_01_0040					0.687009	0.0361549	0.0769722	2.83e-05	2.298e-05	1.342e-05	0.769051	0.625453	0.364935	1803.03	1471.7	765.939		integral component of membrane [GO:0016021]
A4H336	A4H336	Uncharacterized protein	LBRM_01_0050					0.150056	0.0696855	0.0176441	1.1296e-05	1.366e-05	1.7525e-05	0.181039	0.218812	0.280607	419.066	512.477	590.569
A4H337	A4H337	Kinesin-like protein	LBRM_01_0060		+	+	Lg_Lb;Lp_Lg	0.259996	0.00304488	0.00264376	9.714e-06	1.1388e-05	2.1775e-05	0.13153	0.154347	0.295304	307.867	361.784	623.566	microtubule-based movement [GO:0007018]	microtubule [GO:0005874]	ATP binding [GO:0005524];microtubule binding [GO:0008017];microtubule motor activity [GO:0003777]
A4H338	A4H338	Uncharacterized protein	LBRM_01_0070					0.181742	0.531394	0.475844	4.222e-06	7.03e-06	5.135e-06	0.206024	0.343367	0.250468	480.671	813.955	524.274
A4H339	A4H339	Putative carboxylase (EC 6.4.-.-)	LBRM_01_0080	+		+	Lb_Lp;Lg_Lb	0.000567783	0.374105	0.0012926	0.000152905	0.000291286	0.000307447	2.06601	3.93576	4.15413	4839.78	9240.97	8740.46			ATP binding [GO:0005524];ligase activity [GO:0016874];metal ion binding [GO:0046872]
A4H340	A4H340	Uncharacterized protein	LBRM_01_0090					0.0988933	0.205198	0.638573	4.582e-05	6.54e-05	5.025e-05	1.71863	2.45312	1.88456	4001.53	5779.01	4012
A4H342	A4H342	Chloride channel protein	LBRM_01_0210					0.0155695	0.0288052	0.636325	1.744e-05	1.0416e-05	1.56e-05	0.20675	0.123599	0.185006	479.541	290.828	390.87		integral component of membrane [GO:0016021]	voltage-gated chloride channel activity [GO:0005247]
A4H343	A4H343	Uncharacterized protein	LBRM_01_0220			+	Lg_Lb	0.507757	0.0497151	0.00974568	3.24e-05	3.492e-05	4.4475e-05	1.56223	1.6839	2.14524	3639.05	3955.34	4529.41
A4H344	A4H344	Uncharacterized protein	LBRM_01_0230					0.272016	0.0424707	0.0630446	1.9286e-06	1.3448e-06	3.495e-06	0.0655577	0.0457855	0.118802	151.13	108.286	248.582
A4H345	A4H345	Uncharacterized protein	LBRM_01_0240			+	Lg_Lb	0.237729	0.0156436	0.00842691	8.272e-06	1.04e-05	1.655e-05	0.0870539	0.109486	0.174369	201.31	256.344	367.945			metal ion binding [GO:0046872]
A4H346	A4H346	CYP12 protein (EC 5.2.1.8)	CYP12 LBRM_01_0250					0.06563	0.411605	0.714295	3.99e-05	4.924e-05	4.4375e-05	1.08806	1.34338	1.2106	2531.79	3155.67	2593.57			peptidyl-prolyl cis-trans isomerase activity [GO:0003755]
A4H347	A4H347	Putative long-chain-fatty-acid-CoA ligase (EC 6.2.1.3) (Fragment)	LBRM_01_0260			+	Lg_Lb	0.415677	0.0282328	0.00664034	1.58567e-06	1.2584e-06	4.32181e-07	0.0257612	0.0257961	0.00497893	60.2848	60.8149	10.8707			decanoate-CoA ligase activity [GO:0102391];long-chain fatty acid-CoA ligase activity [GO:0004467]
A4H348	A4H348	Uncharacterized protein	LBRM_01_0270	+			Lb_Lp	0.00195857	0.0306151	0.992124	1.35e-05	2.242e-05	1.39475e-05	0.845791	1.40245	0.872196	1962.99	3292.87	1864.28
A4H349	A4H349	Putative DNA excision/repair protein SNF2	LBRM_01_0280					0.340555	0.204118	0.866555	7.14932e-06	1.49565e-05	1.24128e-06	0.0894667	0.179387	0.00865086	205.071	427.871	18.7642			ATP binding [GO:0005524]
A4H350	A4H350	Uncharacterized protein	LBRM_01_0290					0.858601	0.110857	0.0663047	1.446e-05	1.4302e-05	8.025e-06	0.166859	0.164979	0.09238	389.432	387.969	193.604
A4H351	A4H351	Thioredoxin	LBRM_01_0300					0.76066	0.501424	0.59472	1.954e-05	2.394e-05	1.73e-05	1.61371	1.97638	1.42672	3761.82	4643.02	3016.99	cell redox homeostasis [GO:0045454];glycerol ether metabolic process [GO:0006662]	cell [GO:0005623]	protein disulfide oxidoreductase activity [GO:0015035]
A4H352	A4H352	Pseudouridylate synthase-like protein	LBRM_01_0310	+			Lb_Lp	0.00189739	0.470043	0.0248126	4.704e-06	1.0482e-05	9.435e-06	0.0994361	0.221618	0.19938	230.57	519.165	420.044	pseudouridine synthesis [GO:0001522]		pseudouridine synthase activity [GO:0009982];RNA binding [GO:0003723]
A4H353	A4H353	COX assembly mitochondrial protein	LBRM_01_0320					0.121383	0.333854	0.529026	4.528e-06	6.83e-06	5.155e-06	0.224228	0.338286	0.255304	528.347	797.119	539.47		mitochondrion [GO:0005739]
A4H354	A4H354	Uncharacterized protein	LBRM_01_0330	+		+	Lb_Lp;Lg_Lb	0	0.0600861	0.00247642	2.354e-06	5.344e-05	2.755e-05	0.350161	7.95392	4.09986	818.98	18699.2	8721.91
A4H355	A4H355	Putative acidocalcisomal exopolyphosphatase (EC 3.6.1.11)	LBRM_01_0340		+		Lp_Lg	0.0445863	0.00305036	0.191034	5.888e-05	4.088e-05	7.5775e-05	1.37417	0.953548	1.76764	3228.64	2235.35	3710.7		cytoplasm [GO:0005737]	exopolyphosphatase activity [GO:0004309]
A4H357	A4H357	Putative poly(A) export protein	LBRM_01_0360					0.0659029	0.142997	0.0122018	4.71e-05	5.75e-05	6.83e-05	1.73326	2.11559	2.51271	4047	4960.34	5324.35	mRNA export from nucleus [GO:0006406]	cell [GO:0005623]
A4H358	A4H358	Uncharacterized protein	LBRM_01_0370	+		+	Lb_Lp;Lg_Lb	0.00518536	0.0723292	0.00762859	3.746e-05	2.44e-05	1.8825e-05	1.58311	1.03138	0.795552	3675.97	2418.88	1679.08		integral component of membrane [GO:0016021]
A4H360	A4H360	Uncharacterized protein	LBRM_01_0390					0.137522	0.148836	0.841641	9.128e-06	1.322e-05	9.3825e-06	0.322268	0.466303	0.331145	744.795	1094.36	705.744		integral component of membrane [GO:0016021]
A4H361	A4H361	Uncharacterized protein	LBRM_01_0400			+	Lg_Lb	0.0834306	0.0459788	0.00715847	2.454e-05	2.974e-05	3.745e-05	0.304222	0.36877	0.464475	706.056	864.628	985.155
A4H363	A4H363	Uncharacterized protein	LBRM_01_0420					0.0228392	0.0527453	0.0197506	5.11e-06	3.076e-06	1.21787e-06	0.242468	0.145862	0.0194918	560.664	342.364	37.9435		integral component of membrane [GO:0016021]
A4H364	A4H364	Uncharacterized protein	LBRM_01_0430					0.221601	0.0988342	0.428796	5.528e-05	4.574e-05	6.7e-05	0.626015	0.518288	0.758881	1451.81	1220.18	1574.72
A4H365	A4H365	Uncharacterized protein	LBRM_01_0440			+	Lg_Lb	0.0367864	0.0689484	0.000231405	0.000158033	8.13056e-05	2.4525e-05	1.74785	0.899318	0.271262	4068.28	2098.24	573.446
A4H368;A4H367	A4H368;A4H367	40S ribosomal protein S7	LBRM_01_0470					0.0128986	0.342193	0.0570879	0.00269048	0.00204491	0.00218767	113.003	85.8881	91.884	262058	201085	193784	translation [GO:0006412]	ribosome [GO:0005840]	structural constituent of ribosome [GO:0003735]
A4H369	A4H369	Uncharacterized protein	LBRM_01_0480					0.0169992	0.313081	0.0194442	8.97e-06	4.712e-06	5.9725e-06	0.129639	0.0682372	0.0864953	301.255	161.349	183.081			zinc ion binding [GO:0008270]
A4H370	A4H370	Uncharacterized protein	LBRM_01_0490					0.688233	0.0362468	0.0304275	1.5566e-05	1.0664e-05	3.232e-06	0.250395	0.171634	0.0520345	578.229	401.973	111.761		integral component of membrane [GO:0016021]	molybdate ion transmembrane transporter activity [GO:0015098]
A4H371	A4H371	Alpha/beta-hydrolase-like protein	LBRM_01_0500					0.0949332	0.19466	0.698595	4.556e-06	3.108e-06	6.3525e-06	0.195902	0.133626	0.273209	459.316	312.501	567.497			hydrolase activity [GO:0016787]
A4H372	A4H372	Uncharacterized protein	LBRM_01_0510	+		+	Lb_Lp;Lg_Lb	0.00095283	0.0252958	0.00114485	0.000189548	0.000261283	0.00029573	1.3075	1.80233	2.03994	3050.72	4229.98	4311.61
A4H373	A4H373	Putative fatty acyl CoA syntetase 1 (EC 6.2.1.3)	LBRM_01_0520	+		+	Lb_Lp;Lg_Lb	0.000541599	0.256358	0.00805786	0.000759968	0.00108146	0.000998714	9.81376	13.9654	12.8968	22796.5	32714.3	27305.2			decanoate-CoA ligase activity [GO:0102391];long-chain fatty acid-CoA ligase activity [GO:0004467]
A4H374	A4H374	Putative long-chain-fatty-acid-CoA ligase (EC 6.2.1.3)	LBRM_01_0540	+	+		Lb_Lp;Lp_Lg	0.000545455	0.000670051	0.369794	0.000351984	0.000228668	0.000322055	4.59036	2.98215	4.20005	10662.1	6994.8	8838.12			decanoate-CoA ligase activity [GO:0102391];long-chain fatty acid-CoA ligase activity [GO:0004467]
A4H375	A4H375	Putative long-chain-fatty-acid-CoA ligase (EC 6.2.1.3) (Fragment)	LBRM_01_0550	+		+	Lb_Lp;Lg_Lb	0	0.0129763	0.000166667	0.000208802	0.000636557	0.000515748	2.83448	8.64124	7.00126	6595.4	20296.3	14737			decanoate-CoA ligase activity [GO:0102391];long-chain fatty acid-CoA ligase activity [GO:0004467]
A4H376	A4H376	Putative long-chain-fatty-acid-CoA ligase (EC 6.2.1.3)	LBRM_01_0560					0.0794123	0.490258	0.0749852	1.8864e-06	3.23e-06	3.725e-06	0.0238163	0.0407645	0.0470559	55.2079	96.1838	98.1224			decanoate-CoA ligase activity [GO:0102391];long-chain fatty acid-CoA ligase activity [GO:0004467]
A4H377	A4H377	Uncharacterized protein	LBRM_01_0570					0.132489	0.21874	0.0467754	5.678e-05	6.72e-05	8.5351e-05	0.746271	0.883103	1.12154	1743.92	2074.37	2384.41
A4H378	A4H378	Uncharacterized protein	LBRM_01_0580	+			Lb_Lp	0.00230247	0.533261	0.0203552	3.842e-06	1.1148e-05	9.775e-06	0.06928	0.201303	0.176234	162.047	472.622	369.449			nucleic acid binding [GO:0003676];zinc ion binding [GO:0008270]
A4H379	A4H379	Uncharacterized protein	LBRM_01_0590					0.895423	0.694873	0.847235	1.2478e-05	1.179e-05	1.36475e-05	0.213375	0.2014	0.233236	499.007	472.795	486.53	mRNA splicing, via spliceosome [GO:0000398]	U4/U6 x U5 tri-snRNP complex [GO:0046540]
A4H380	A4H380	Sideroflexin	LBRM_01_0600	+			Lb_Lp	0.00244613	0.0524353	0.118679	0.000153549	7.354e-05	0.000109261	4.24778	2.03459	3.02244	9850.06	4757.95	6355.5		integral component of membrane [GO:0016021];mitochondrial membrane [GO:0031966]	ion transmembrane transporter activity [GO:0015075]
A4H381	A4H381	Uncharacterized protein	LBRM_01_0610					0.613816	0.0324181	0.168483	3.788e-05	3.944e-05	5.295e-05	0.378237	0.393934	0.528505	873.18	924.781	1112.91
A4H382	A4H382	Mitochondrial RNA editing ligase 1 (EC 6.5.1.3)	LBRM_01_0620					0.0342033	0.176874	0.438489	3.826e-05	2.84e-05	3.535e-05	0.806985	0.59939	0.74528	1874.67	1406.63	1567.01			ATP binding [GO:0005524];RNA ligase (ATP) activity [GO:0003972]
A4H383	A4H383	Uncharacterized protein	LBRM_01_0630					0.0184946	0.0250779	0.592721	1.906e-05	3.136e-05	2.1125e-05	0.100541	0.16555	0.111491	235.815	388.648	235.809
A4H385	A4H385	Uncharacterized protein	LBRM_01_0650	+			Lb_Lp	0.00156026	0.021824	0.158348	8.448e-07	2.292e-06	1.238e-06	0.0295725	0.0801982	0.043369	69.2202	188.013	90.5386
A4H386	A4H386	Uncharacterized protein	LBRM_01_0660					0.827024	0.0449243	0.459008	5.21724e-05	5.396e-06	1.8332e-06	0.594071	0.0617286	0.0171191	1347.08	146.039	35.7788
A4H387;A4H388	A4H387	Uncharacterized protein	LBRM_01_0670	+		+	Lb_Lp;Lg_Lb	0.000125561	0.937035	0.000404494	1.966e-06	1.061e-05	1.043e-05	0.0774923	0.417787	0.411045	180.52	982.793	865.763
A4H389	A4H389	Putative ubiquitin activating enzyme (EC 6.3.2.19)	LBRM_01_0690	+			Lb_Lp	0.00506041	0.0651118	0.0101814	1.8472e-05	5.674e-06	2.68225e-06	0.321006	0.0987311	0.0466678	749.903	230.744	92.7859	protein neddylation [GO:0045116]		acid-amino acid ligase activity [GO:0016881];NEDD8 activating enzyme activity [GO:0019781]
A4H390	A4H390	Uncharacterized protein	LBRM_01_0700					0.397299	0.521141	0.247969	2.1388e-05	1.3792e-05	1.17025e-05	0.127681	0.0823871	0.0699757	302.761	193.886	142.533
A4H391	A4H391	Uncharacterized protein	LBRM_01_0710	+	+	+	Lb_Lp;Lg_Lb;Lp_Lg	0.00160932	0.001375	0.000311688	5.124e-05	3.254e-05	1.585e-05	0.638107	0.405309	0.197537	1486.25	953.315	418.493
A4H392	A4H392	Uncharacterized protein	LBRM_01_0730					0.536029	0.212952	0.0434587	4.51573e-07	5.91215e-07	8.0525e-07	0.00367351	0.00493023	0.0167657	8.71944	11.605	35.2222
A4H394	A4H394	Uncharacterized protein	LBRM_01_0750	+			Lb_Lp	0.000540717	0.295488	0.0352052	7.2e-06	1.21e-05	2.152e-05	0.137543	0.230897	0.411061	320.441	541.183	836.8
A4H395	A4H395	Uncharacterized protein	LBRM_01_0760					0.225937	0.23881	0.608074	1.8284e-05	4.082e-06	5.84e-06	0.417839	0.0932554	0.133466	966.825	218.23	275.331			nucleic acid binding [GO:0003676]
A4H396	A4H396	Putative calcium/potassium channel (CAKC)	LBRM_01_0770		+		Lp_Lg	0.709073	0.0025462	0.0566214	1.6442e-06	1.686e-06	9.03e-07	0.0147806	0.0151624	0.00810915	34.0282	35.5827	17.117	potassium ion transport [GO:0006813]	integral component of membrane [GO:0016021]
A4H397	A4H397	HSP70-like protein	LbrM_01_0790					0.720713	0.442656	0.793822	0.000106855	0.000101218	0.000110774	0.896229	0.848964	0.929146	2084.08	1988.62	1951.64
A4H399	A4H399	Histone H4	LBRM_02_0020	+			Lb_Lp	0.00487485	0.248015	0.0211426	0.000762699	0.000972341	0.00119384	67.0446	85.473	104.944	155798	200830	218223		nucleosome [GO:0000786];nucleus [GO:0005634]	DNA binding [GO:0003677];protein heterodimerization activity [GO:0046982]
A4H3A0	A4H3A0	Histone H4	LBRM_02_0050 LBRM_29_2900	+		+	Lb_Lp;Lg_Lb	0	0.025756	0	8.95383e-07	0.000963976	0.000803284	0	84.6484	70.5378	0	198385	148558		nucleosome [GO:0000786];nucleus [GO:0005634]	DNA binding [GO:0003677];protein heterodimerization activity [GO:0046982]
A4H3A1	A4H3A1	Putative cytochrome b-domain protein	LBRM_02_0070			+	Lg_Lb	0.0201291	0.226711	0.00216332	8.6934e-05	5.9e-05	4.505e-05	3.62792	2.46069	1.88033	8467.8	5770.81	3991.24		integral component of membrane [GO:0016021]	heme binding [GO:0020037];metal ion binding [GO:0046872]
A4H3A3	A4H3A3	Uncharacterized protein	LBRM_02_0090		+	+	Lg_Lb;Lp_Lg	0.0146508	0.000514286	0.000380228	2.352e-05	2.942e-05	9.97e-06	0.54166	0.678088	0.229628	1257.81	1590.69	486.778
A4H3A4	A4H3A4	Uncharacterized protein	LBRM_02_0100					0.165134	0.176925	0.0224026	1.6718e-05	1.1702e-05	7.1575e-06	0.191192	0.133663	0.0816317	445.506	312.719	175.349
A4H3A5	A4H3A5	Exportin T (TRNA exportin)-like protein	LBRM_02_0120					0.0267509	0.184454	0.0195626	3.3e-05	2.25e-05	1.755e-05	0.256161	0.174747	0.1361	594.664	409.655	283.618	tRNA re-export from nucleus [GO:0071528]	nucleus [GO:0005634]	Ran GTPase binding [GO:0008536];tRNA binding [GO:0000049]
A4H3A6	A4H3A6	Putative phosphatidylinositol kinase related protein	LBRM_02_0130					0.98472	0.332706	0.313848	4.016e-06	4.676e-06	3.26025e-06	0.00761442	0.00887124	0.00616492	17.5791	20.6255	12.1098			ATP binding [GO:0005524];protein serine/threonine kinase activity [GO:0004674]
A4H3A7	A4H3A7	Uncharacterized protein	LBRM_02_0140	+			Lb_Lp	0.00904627	0.0363522	0.300188	1.5436e-05	3.06e-05	2.03e-05	0.573493	1.13616	0.754034	1332.13	2662.14	1575.09			nucleic acid binding [GO:0003676]
A4H3A8	A4H3A8	Uncharacterized protein	LBRM_02_0150					0.709726	0.265512	0.571598	3.926e-05	3.644e-05	4.3525e-05	0.414985	0.385403	0.46044	959.864	903.763	963.739
A4H3A9	A4H3A9	SCGR6 protein	SCGR6 LBRM_02_0160					0.743291	0.800887	0.928858	5.134e-06	4.4022e-06	4.3875e-06	0.0650435	0.0557568	0.0555543	153.341	132.041	119.929	protein glycosylation [GO:0006486]	membrane [GO:0016020]	galactosyltransferase activity [GO:0008378]
A4H3B1	A4H3B1	Uncharacterized protein	LBRM_02_0180			+	Lg_Lb	0.759142	0.0203381	0.00884385	7.646e-05	7.798e-05	6.3425e-05	0.374921	0.382377	0.311057	872.4	896.873	654.468
A4H3B2	A4H3B2	Uncharacterized protein	LBRM_02_0190					0.299084	0.25279	0.0736325	0.000115881	0.000100915	8.03202e-05	3.01202	2.62291	2.08779	6989.27	6162.84	4408.49
A4H3B3	A4H3B3	Uncharacterized protein	LBRM_02_0200					0.895405	0.126885	0.162527	1.081e-05	1.0204e-05	1.63e-05	0.32768	0.309197	0.49392	754.839	725.159	1041.18
A4H3B4	A4H3B4	SCGR5 protein	SCGR5 LBRM_02_0210					0.0513613	0.0263834	0.710883	0.000100747	8.234e-05	0.000104754	1.12226	0.917076	1.16677	2614.35	2147.83	2448.36	protein glycosylation [GO:0006486]	integral component of membrane [GO:0016021]	galactosyltransferase activity [GO:0008378]
A4H3B5	A4H3B5	SCGR4 protein	SCGR4 LBRM_02_0220					0.226683	0.299094	0.706976	9.864e-07	1.61217e-06	1.07797e-06	0.0167469	0	0.00246169	38.9345	0	4.89285	protein glycosylation [GO:0006486]	membrane [GO:0016020]	galactosyltransferase activity [GO:0008378]
A4H3B6	A4H3B6	SCGR3 protein	SCGR3 LBRM_02_0230					0.0401874	0.0519669	0.883681	7.528e-06	4.14e-06	7.77e-06	0.0934268	0.0513783	0.0964391	215.746	120.08	200.358	protein glycosylation [GO:0006486]	integral component of membrane [GO:0016021]	galactosyltransferase activity [GO:0008378]
A4H3B7	A4H3B7	SCGR2 protein	SCGR2 LBRM_02_0240					0.0438777	0.680967	0.0124837	4.81e-05	3.594e-05	3.2625e-05	0.415068	0.310147	0.281699	966.964	726.222	590.806	protein glycosylation [GO:0006486]	integral component of membrane [GO:0016021]	galactosyltransferase activity [GO:0008378]
A4H3B8	A4H3B8	SCGR1 protein	SCGR1 LBRM_02_0250					0.169166	0.721451	0.468513	6.746e-06	3.714e-06	4.4225e-06	0.0739546	0.0406929	0.0484525	171.717	95.02	100.977	protein glycosylation [GO:0006486]	membrane [GO:0016020]	galactosyltransferase activity [GO:0008378]
A4H3B9	A4H3B9	Phosphoglycan beta 1,3 galactosyltransferase	LBRM_02_0260	+		+	Lb_Lp;Lg_Lb	0.00195372	0.0454454	0.00254673	7.244e-06	2.284e-05	3.25e-05	0.0732694	0.23121	0.328712	170.974	540.978	688.538	protein glycosylation [GO:0006486]	integral component of membrane [GO:0016021]	galactosyltransferase activity [GO:0008378]
A4H3C0	A4H3C0	Uncharacterized protein	LBRM_02_0270	+	+	+	Lb_Lp;Lg_Lb;Lp_Lg	0.00126122	0.000627907	0.000131868	1.472e-05	2.74e-05	7.2e-05	0.153832	0.286753	0.752837	357.045	671.636	1590.38		integral component of membrane [GO:0016021]
A4H3C1	A4H3C1	Uncharacterized protein	LBRM_02_0280					0.122564	0.477417	0.627072	1.5414e-05	1.93e-05	1.7575e-05	0.124658	0.155817	0.141794	288.032	364.889	295.071		integral component of membrane [GO:0016021]
A4H3C2	A4H3C2	Small GTP binding protein rab6-like protein (Fragment)	LBRM_02_0290		+		Lp_Lg	0.790486	0.00992265	0.0510655	4.306e-05	4.058e-05	2.9425e-05	3.26683	3.07971	2.23343	7578.77	7223.37	4699.48			GTP binding [GO:0005525];GTPase activity [GO:0003924]
A4H3C3	A4H3C3	Uncharacterized protein	LBRM_02_0300					0.0501346	0.302629	0.278647	3.77752e-06	1.18083e-06	1.69916e-06	0.437476	0.0943776	0.109824	998.086	221.386	220.863
A4H3C5	A4H3C5	Uncharacterized protein	LBRM_02_0320					0.0163014	0.206771	0.136731	4.984e-06	1.2232e-05	8.3325e-06	0.0455194	0.111522	0.0760968	106.641	260.139	159.538		integral component of membrane [GO:0016021]
A4H3C6	A4H3C6	Uncharacterized protein	LBRM_02_0330					0.0107229	0.103945	0.183896	4.522e-05	7.648e-05	6.1e-05	2.55546	4.32347	3.44807	5986.13	10140.5	7338.39
A4H3C7	A4H3C7	Uncharacterized protein	LBRM_02_0340					0.190524	0.150821	0.625181	3.884e-05	3.534e-05	4.06e-05	0.695266	0.633045	0.726624	1617.98	1485.23	1525.26			ATP binding [GO:0005524];protein kinase activity [GO:0004672]
A4H3C8	A4H3C8	Putative ABC1 transporter	LBRM_02_0350			+	Lg_Lb	0.749242	0.0567786	0.00487158	6.89566e-07	1.4324e-06	6.73012e-06	0	0.00574317	0.0247979	0	13.3905	54.8558		integral component of membrane [GO:0016021]	ATP binding [GO:0005524];ATPase activity, coupled to transmembrane movement of substances [GO:0042626]
A4H3C9	A4H3C9	Uncharacterized protein	LBRM_02_0360		+	+	Lg_Lb;Lp_Lg	0.169144	0.000590164	0.000259459	0.000322891	0.000284355	9.998e-05	4.33009	3.81332	1.34096	10110.5	8951.47	2844.77	intracellular protein transport [GO:0006886]	cell [GO:0005623]
A4H3D1	A4H3D1	Uncharacterized protein	LBRM_02_0380	+			Lb_Lp	0.00133861	0.813851	0.0316694	4.056e-06	1.00907e-06	1.29706e-06	0.0309598	0.00552774	0.00067497	71.3471	13.0063	1.53736
A4H3D2	A4H3D2	Putative casein kinase II, alpha chain (EC 2.7.11.1)	LBRM_02_0390	+			Lb_Lp	0.00291613	0.970699	0.0280677	0.000146007	0.000189058	0.000190957	3.29698	4.26913	4.312	7663.96	10017.5	9035.8			ATP binding [GO:0005524];protein serine/threonine kinase activity [GO:0004674]
A4H3D3	A4H3D3	Putative proteasome regulatory non-ATPase subunit 6	LBRM_02_0400					0.259012	0.0595554	0.0275044	0.000456848	0.000490757	0.000708782	7.69299	8.26399	11.9354	17928.7	19404.3	24854.9		proteasome complex [GO:0000502]
A4H3D4	A4H3D4	Putative tRNA (cytidine(32)/guanosine(34)-2'-O)-methyltransferase (EC 2.1.1.205) (2'-O-ribose RNA methyltransferase TRM7 homolog)	LBRM_02_0410					0.615498	0.379831	0.964494	5.964e-06	4.17e-06	5.6875e-06	0.124098	0.0867803	0.118337	290.587	203.92	255.323	cytoplasmic translation [GO:0002181];tRNA nucleoside ribose methylation [GO:0002128]	cytoplasm [GO:0005737]	tRNA methyltransferase activity [GO:0008175]
A4H3D5	A4H3D5	Putative ubiquitin-conjugating enzyme e2	LBRM_02_0420	+	+		Lb_Lp;Lp_Lg	0.00450276	0.00281481	0.178497	2.842e-05	4.802e-05	3.5825e-05	1.15182	1.94418	1.45107	2682.34	4560.6	3076.71			ATP binding [GO:0005524];SUMO transferase activity [GO:0019789]
A4H3D6	A4H3D6	Putative RNA-editing complex protein MP81	LBRM_02_0430					0.0357793	0.578272	0.530949	1.886e-05	1.352e-05	1.632e-05	0.182042	0.130741	0.157593	426.316	306.41	327.485			nucleic acid binding [GO:0003676]
A4H3D7	A4H3D7	Uncharacterized protein	LBRM_02_0440	+	+		Lb_Lp;Lp_Lg	0.000747804	0.00387556	0.983606	0.00331627	0.00268771	0.00332025	103.744	84.0804	103.868	241505	197027	219468
A4H3D8	A4H3D8	Uncharacterized protein	LBRM_02_0450					0.623086	0.425923	0.891088	8.446e-06	9.388e-06	7.6025e-06	0.0292284	0.0324679	0.0262683	67.2879	75.9243	56.4781	viral DNA genome packaging [GO:0019073]
A4H3D9	A4H3D9	Uncharacterized protein	LBRM_02_0460					0.397098	0.136323	0.105648	1.3022e-05	4.228e-06	1.67991e-06	0.608835	0.197678	0.0583451	1419.82	462.519	122.797
A4H3E1	A4H3E1	Putative glycerate kinase (EC 2.7.1.31)	LBRM_02_0480					0.605694	0.37723	0.839998	1.8944e-05	1.47e-05	2.01e-05	0.191864	0.148932	0.203721	442.536	348.013	423.134	organic acid phosphorylation [GO:0031388]		glycerate kinase activity [GO:0008887]
A4H3E3	A4H3E3	Uncharacterized protein (Fragment)	LBRM_02_0500		+	+	Lg_Lb;Lp_Lg	0.173704	0.00679821	0.00226752	4.524e-05	3.972e-05	1.8775e-05	0.527221	0.46284	0.218821	1230.28	1086.14	467.478
A4H3E4	A4H3E4	Uncharacterized protein	LBRM_02_0510					0.241508	0.0119966	0.317232	9.704e-06	1.2122e-05	7.06e-06	0.131702	0.164622	0.0957643	304.262	385.578	201.307		integral component of membrane [GO:0016021]
A4H3E5	A4H3E5	Uncharacterized protein	LBRM_02_0520					0.926467	0.0168494	0.0226259	0.000670925	0.000652402	0.000410371	38.2752	37.2184	23.411	89365.9	87284.9	49704.4
A4H3E6	A4H3E6	Uncharacterized protein	LBRM_02_0530					0.0460479	0.269941	0.840352	3.238e-05	2.404e-05	4.13e-05	0.368967	0.273721	0.470364	857.671	645.219	961.459
A4H3E7	A4H3E7	Uncharacterized protein	LBRM_02_0540					0.222936	0.0346475	0.0727948	1.496e-05	1.316e-05	2.08e-05	0.0955064	0.0837983	0.132465	221.718	196.497	276.809		integral component of membrane [GO:0016021]	ATP binding [GO:0005524];protein kinase activity [GO:0004672]
A4H3E9	A4H3E9	Uncharacterized protein	LBRM_02_0560					0.382162	0.327664	0.164472	6.01178e-05	7.228e-05	9.1074e-05	0.150049	0.180414	0.227283	348.908	423.24	474.454
A4H3F0	A4H3F0	Uncharacterized protein	LBRM_02_0570					0.194283	0.156504	0.735217	2.182e-05	2.67e-05	2.2975e-05	0.391354	0.478593	0.412072	920.191	1122.53	875.012
A4H3F2	A4H3F2	Uncharacterized protein	LBRM_02_0590	+		+	Lb_Lp;Lg_Lb	0.000406015	0.0461556	0.0022551	5.312e-06	1.42e-05	2.9825e-05	0.149277	0.399138	0.837995	350.609	936.662	1763.84
A4H3F3	A4H3F3	Uncharacterized protein	LBRM_02_0600	+	+		Lb_Lp;Lp_Lg	0.00265776	0.00256729	0.325772	6.258e-06	1.424e-05	7.46e-06	0.109621	0.249109	0.130642	256.071	584.863	274.847
A4H3F4	A4H3F4	Gamma-glutamyl phosphate reductase-like protein	LBRM_02_0610		+	+	Lg_Lb;Lp_Lg	0.0991274	0.0032812	0.0026093	6.782e-06	1.3214e-05	9.855e-07	0.0976654	0.190118	0.0141999	226.291	442.341	30.0046			oxidoreductase activity, acting on the aldehyde or oxo group of donors, NAD or NADP as acceptor [GO:0016620]
A4H3F6	A4H3F6	Uncharacterized protein	LBRM_02_0630					0.684833	0.28371	0.175532	3.736e-05	3.492e-05	2.725e-05	1.18767	1.10984	0.866268	2760.16	2606.95	1856.41
A4H3F7	A4H3F7	Uncharacterized protein	LBRM_02_0640			+	Lg_Lb	0.106077	0.0993404	0.00469787	0.000112777	8.13356e-05	4.2475e-05	1.13268	0.816887	0.426269	2626.56	1917.02	899.308		small-subunit processome [GO:0032040]
A4H3F8	A4H3F8	Putative mitochondrial carrier protein	LBRM_02_0650	+		+	Lb_Lp;Lg_Lb	0.00708656	0.865381	0.00723202	0.000233893	0.000310533	0.000304422	6.86848	9.11909	8.93966	15947.6	21430.5	18846.2		integral component of membrane [GO:0016021]	transmembrane transporter activity [GO:0022857]
A4H3G1;A4HG38	A4H3G1;A4HG38	Uncharacterized protein	LBRM_02_0680					0.988725	1	0.828846	1.23441e-06	1.53834e-06	1.13329e-06	0.0182553	0	0	42.0755	0	0
A4H3G6	A4H3G6	Uncharacterized protein	LbrM_02_0730					0.383296	0.0523446	0.0687332	1.164e-05	1.0454e-05	1.45e-05	0.0567529	0.0509785	0.0705091	132.106	119.854	148.786
A4H3H1	A4H3H1	Phosphoglycan beta 1,3 galactosyltransferase-like protein (Fragment)	LbrM_02_0790	+			Lb_Lp	0.00224162	0.0555684	0.0153408	1.39094e-06	6.166e-06	2.8225e-06	0.0325268	0.20127	0.0922218	75.2704	469.179	194.431			transferase activity, transferring glycosyl groups [GO:0016757]
A4H3H4	A4H3H4	Uncharacterized protein	LBRM_03_0030	+			Lb_Lp	0.000121212	0.256033	0.06227	6.26e-06	2.73e-06	3.9825e-06	0.0596259	0.0260052	0.037929	138.684	61.1829	78.1258
A4H3H5	A4H3H5	Uncharacterized protein	LBRM_03_0040					0.206168	0.107136	0.855823	5.652e-06	8.124e-06	4.21625e-06	0.193592	0.27829	0.144429	448.8	650.569	313.23
A4H3H6	A4H3H6	D-3-phosphoglycerate dehydrogenase-like protein (EC 1.1.1.95)	LBRM_03_0050	+		+	Lb_Lp;Lg_Lb	0.000839506	0.0751266	0.000739421	0.000191878	0.000331999	0.000410046	4.37748	7.57417	9.35475	10199.6	17778.3	19793.2	L-serine biosynthetic process [GO:0006564]		NAD binding [GO:0051287];phosphoglycerate dehydrogenase activity [GO:0004617]
A4H3H7	A4H3H7	2-aminoethylphosphonate:pyruvateaminotransferas e-like protein	LBRM_03_0060	+	+	+	Lb_Lp;Lg_Lb;Lp_Lg	0.000121951	0.00403972	0.00112367	5.752e-05	0.00016667	0.000115662	1.37123	3.97325	2.75726	3182.03	9311.35	5810.66	organic phosphonate catabolic process [GO:0019700]		2-aminoethylphosphonate-pyruvate transaminase activity [GO:0047304]
A4H3H8	A4H3H8	Uncharacterized protein	LBRM_03_0070					0.3034	0.457683	0.883817	6.986e-06	5.48e-06	6.725e-06	0.161255	0.12652	0.155293	373.117	297.932	323.09	tRNA processing [GO:0008033]	integral component of membrane [GO:0016021]	transferase activity [GO:0016740]
A4H3H9	A4H3H9	Uncharacterized protein	LBRM_03_0080					0.647825	0.0298886	0.418576	4.99e-06	4.864e-06	2.8725e-06	0.0536698	0.0522478	0.0308471	128.289	122.693	65.57
A4H3I0	A4H3I0	Putative glycerol-3-phosphate acyltransferase (EC 2.3.1.15)	LBRM_03_0090	+	+	+	Lb_Lp;Lg_Lb;Lp_Lg	0.000427807	0.000382979	0.00256302	8.258e-05	0.000134214	4.9225e-05	1.0309	1.67556	0.614677	2391.64	3928.36	1294.69		integral component of membrane [GO:0016021]	glycerol-3-phosphate O-acyltransferase activity [GO:0004366];sn-1-glycerol-3-phosphate C16:0-DCA-CoA acyl transferase activity [GO:0102420]
A4H3I1	A4H3I1	DNA primase large subunit (EC 2.7.7.-)	LBRM_03_0100					0.305005	0.0206771	0.107703	2.404e-05	2.748e-05	1.555e-05	0.382155	0.437019	0.247598	883.914	1024.18	515.122			4 iron, 4 sulfur cluster binding [GO:0051539];DNA binding [GO:0003677];DNA primase activity [GO:0003896];metal ion binding [GO:0046872]
A4H3I2	A4H3I2	Putative cytochrome c oxidase assembly protein (EC 1.9.3.1)	LBRM_03_0110					0.613724	0.187955	0.273351	6.894e-06	6.442e-06	1.05175e-05	0.237006	0.221394	0.361825	553.098	517.798	748.282		integral component of membrane [GO:0016021]	copper ion binding [GO:0005507];cytochrome-c oxidase activity [GO:0004129]
A4H3I3	A4H3I3	Uncharacterized protein	LBRM_03_0120					0.0120521	0.438467	0.0228185	3.308e-06	6.316e-06	7.4175e-06	0.0344514	0.0657653	0.0772356	80.9873	154.341	164.969
A4H3I4	A4H3I4	Uncharacterized protein	LBRM_03_0130					0.180685	0.264692	0.890646	0.000171497	1.0696e-05	0.000155933	1.84291	0.114896	1.67554	4437.15	268.334	3475.79
A4H3I5	A4H3I5	Putative acetyltransferase	LBRM_03_0140					0.0141391	0.0924524	0.49101	3.574e-05	6.596e-05	4.5575e-05	1.66701	3.07628	2.12623	3848.31	7194.69	4502.31			transferase activity [GO:0016740]
A4H3I6	A4H3I6	Uncharacterized protein	LBRM_03_0150		+		Lp_Lg	0.0472068	0.00897401	0.982651	2.466e-05	3.662e-05	2.33e-05	1.51571	2.25184	1.43282	3529.99	5286.56	3047.85
A4H3I7	A4H3I7	Uncharacterized protein	LBRM_03_0160					0.520607	0.0777191	0.0854301	3.73e-05	4.386e-05	2.3375e-05	1.05891	1.2453	0.66423	2456.41	2921.29	1400.07
A4H3I8	A4H3I8	Putative ABC transporter protein	LBRM_03_0170			+	Lg_Lb	0.846873	0.0604469	0.0093275	0.000239349	0.000244784	0.000297988	2.9074	2.97342	3.61969	6773.28	6961.8	7664.9			ATP binding [GO:0005524];ATPase activity [GO:0016887]
A4H3I9	A4H3I9	Uncharacterized protein	LBRM_03_0180					0.0397726	0.887468	0.0112617	5.11e-06	2.928e-06	2.5975e-06	0.254558	0.145982	0.129463	594.571	341.45	275.161
A4H3J1	A4H3J1	Putative U2 splicing auxiliary factor	LBRM_03_0200					0.0850369	0.572317	0.606249	0.000187634	0.000221839	0.000208297	7.46327	8.82381	8.28515	17331.6	20714.6	17515	mRNA splicing, via spliceosome [GO:0000398]	U2AF [GO:0089701]	metal ion binding [GO:0046872];RNA binding [GO:0003723]
A4H3J2	A4H3J2	Putative delta-1-pyrroline-5-carboxylate dehydrogenase (EC 1.5.1.12)	LBRM_03_0210					0.309908	0.0268357	0.346718	0.00208732	0.00220605	0.00194957	33.7323	35.6511	31.5061	78339.6	83624.6	66471.4	proline catabolic process to glutamate [GO:0010133]		1-pyrroline-5-carboxylate dehydrogenase activity [GO:0003842];oxidoreductase activity, acting on the aldehyde or oxo group of donors, NAD or NADP as acceptor [GO:0016620]
A4H3J3	A4H3J3	Uncharacterized protein	LBRM_03_0220					0.843027	0.717945	0.679434	1.2966e-05	1.3194e-05	1.3975e-05	0.30399	0.309469	0.328574	714.8	724.48	694.164			ATP binding [GO:0005524];protein kinase activity [GO:0004672]
A4H3J4	A4H3J4	Uncharacterized protein	LBRM_03_0230					0.199899	0.693589	0.0834094	3.928e-05	4.586e-05	4.76e-05	1.1029	1.28749	1.33638	2571.45	3029.15	2821.71
A4H3J5	A4H3J5	Putative long chain fatty Acyl CoA synthetase (EC 6.2.1.3)	LBRM_03_0240		+	+	Lg_Lb;Lp_Lg	0.0294192	0.00147181	0.000721461	0.000264832	0.000294397	0.000413335	3.34131	3.71432	5.21493	7775.29	8709.61	10976.8			decanoate-CoA ligase activity [GO:0102391];long-chain fatty acid-CoA ligase activity [GO:0004467]
A4H3J6	A4H3J6	Uncharacterized protein	LBRM_03_0250					0.444495	0.250487	0.866266	5.0048e-06	2.32654e-06	4.045e-06	0.28865	0.119033	0.233271	662.145	277.243	500.415
A4H3J7	A4H3J7	Putative ribosomal protein L38	LBRM_03_0260					0.282068	0.933712	0.340107	0.000927845	0.00104991	0.00103369	97.7996	110.666	108.956	226966	259136	229947	translation [GO:0006412]	ribosome [GO:0005840]	structural constituent of ribosome [GO:0003735]
A4H3J8	A4H3J8	Uncharacterized protein	LBRM_03_0270					0.9332	0.80586	0.842756	5.8466e-06	3.362e-06	3.2025e-06	0.298936	0.172248	0.164064	691.593	406.085	338.781		integral component of membrane [GO:0016021]
A4H3J9;A4H3R9	A4H3J9;A4H3R9	Uncharacterized protein	LBRM_03_0280			+	Lg_Lb	0.104719	0.0350126	0.00883822	0.000180867	0.000126654	0.000249873	1.13925	0.797743	1.5739	2655.82	1860.21	3310.17	lipid transport [GO:0006869];lipoprotein metabolic process [GO:0042157]	extracellular region [GO:0005576]	lipid binding [GO:0008289];metal ion binding [GO:0046872]
A4H3K0	A4H3K0	Uncharacterized protein	LBRM_03_0290					0.591287	0.512921	0.43312	2.841e-06	3.112e-06	4.63e-06	0.0269145	0.029477	0.0438868	62.8317	68.8765	89.8475
A4H3K2	A4H3K2	Uncharacterized protein	LBRM_03_0310					0.0146463	0.0222249	0.88101	0.000120925	0.000143871	0.000122521	1.1253	1.33883	1.14015	2615.47	3139.68	2414.94
A4H3K3	A4H3K3	Uncharacterized protein	LBRM_03_0320					0.772211	0.747972	0.682045	7.262e-06	6.3e-06	6.4525e-06	0.0992708	0.0860256	0.0882106	228.986	201.603	185.703
A4H3K4	A4H3K4	Uncharacterized protein	LBRM_03_0330					0.0385081	0.744073	0.114848	2.42e-05	3.128e-05	3.055e-05	0.629246	0.813331	0.794255	1465.26	1908.02	1665.7
A4H3K5	A4H3K5	Uncharacterized protein	LBRM_03_0340	+			Lb_Lp	0.000660819	0.701998	0.0851548	1.352e-05	2.306e-05	2.245e-05	0.083595	0.142705	0.138837	194.145	334.102	286.477			ATP binding [GO:0005524];protein kinase activity [GO:0004672]
A4H3K6	A4H3K6	Uncharacterized protein	LBRM_03_0350	+			Lb_Lp	0.00242433	0.01024	0.573881	1.34784e-06	6.382e-06	1.8195e-06	0.00233112	0.196421	0.0559509	5.34869	461.839	119.873		integral component of membrane [GO:0016021]
A4H3K7	A4H3K7	Uncharacterized protein	LBRM_03_0360					0.866303	0.05929	0.161739	1.4038e-06	1.11355e-06	2.9308e-06	0.0356793	0.0224115	0.0683711	84.501	52.8528	146.405		integral component of membrane [GO:0016021]
A4H3K8	A4H3K8	Putative MFS transporter	LBRM_03_0370					0.567556	0.150647	0.122871	1.294e-05	1.1914e-05	2.09e-05	0.171112	0.157429	0.276174	396.947	368.925	587.811	transmembrane transport [GO:0055085]	integral component of membrane [GO:0016021]
A4H3L1;A4H3L0	A4H3L1;A4H3L0	Putative 60S acidic ribosomal protein P2	LBRM_03_0400					0.0292939	0.425953	0.234505	0.000477449	0.000354845	0.000392084	43.8188	32.5665	35.9842	102502	76532.9	75384.8	translational elongation [GO:0006414]	ribosome [GO:0005840]	structural constituent of ribosome [GO:0003735]
A4H3L2	A4H3L2	Conserved TLD domain protein	LBRM_03_0410					0.965658	0.53146	0.727402	1.996e-05	1.948e-05	2.1425e-05	0.115938	0.11322	0.124423	271.018	265.942	265.339
A4H3L4	A4H3L4	Uncharacterized protein	LBRM_03_0430	+	+	+	Lb_Lp;Lg_Lb;Lp_Lg	0.000255528	0.00819679	0.00724082	8.9654e-05	0.000166837	0.000124562	0.996971	1.85521	1.38512	2329.1	4359.82	2919.2			RNA binding [GO:0003723]
A4H3L5	A4H3L5	Uncharacterized protein	LBRM_03_0440					0.128842	0.0435948	0.337533	2.39e-05	2.832e-05	2.07e-05	0.119357	0.141383	0.103311	277.169	330.981	217.761	pseudouridine synthesis [GO:0001522]		pseudouridine synthase activity [GO:0009982];RNA binding [GO:0003723]
A4H3L6	A4H3L6	Putative 26S protease regulatory subunit (EC 3.6.4.8)	LBRM_03_0450	+			Lb_Lp	0.00442769	0.334156	0.0880602	0.00073646	0.000886377	0.000834521	16.6026	19.9824	18.8133	38709.4	46834.7	39619.8	protein catabolic process [GO:0030163]	cytoplasm [GO:0005737]	ATP binding [GO:0005524];peptidase activity [GO:0008233]
A4H3L8	A4H3L8	Uncharacterized protein	LBRM_03_0470					0.745744	0.10275	0.489301	2.79382e-06	2.87e-06	1.87008e-06	0.0340462	0.0383552	0.0198449	78.486	90.1243	43.1122
A4H3L9	A4H3L9	Putative quinone oxidoreductase (EC 1.6.5.5)	LBRM_03_0480	+			Lb_Lp	0.0052963	0.189492	0.0248158	8.93198e-05	0.00014464	0.000118184	2.57856	4.176	3.41216	5977.04	9816.86	7157.83			NADPH:quinone reductase activity [GO:0003960]
A4H3M0	A4H3M0	Uncharacterized protein	LBRM_03_0490					0.0320857	0.0189153	0.361145	3.47e-05	4.882e-05	2.9125e-05	1.73359	2.438	1.45316	4038.86	5717.59	3057.67
A4H3M1	A4H3M1	Putative DNA repair helicase (Fragment)	LBRM_03_0500					0.236854	0.924494	0.216608	2.828e-06	5.464e-06	4.4925e-06	0.02883	0.0557642	0.0457854	67.6894	131.904	97.9079			ATP binding [GO:0005524];ATP-dependent DNA helicase activity [GO:0004003];DNA binding [GO:0003677]
A4H3M2	A4H3M2	Kinase-like protein	LBRM_03_0510	+		+	Lb_Lp;Lg_Lb	0.00392964	0.204253	0.0077381	7.504e-06	1.408e-05	1.645e-05	0.192464	0.360762	0.422022	451.982	846.049	887.106			GTP binding [GO:0005525];GTPase activity [GO:0003924];kinase activity [GO:0016301]
A4H3M3	A4H3M3	Putative MP99	LBRM_03_0520					0.016845	0.0199029	0.521702	2.75e-05	4.222e-05	3.075e-05	0.374704	0.575345	0.419318	875.472	1350.45	882.588
A4H3M4	A4H3M4	Uncharacterized protein	LBRM_03_0530					0.116315	0.271903	0.0429259	1.395e-05	8.948e-06	7.0125e-06	0.845747	0.542872	0.42545	1955.36	1269.99	894.02
A4H3M6	A4H3M6	Uncharacterized protein	LBRM_03_0550	+			Lb_Lp	0.00482924	0.659451	0.0939339	2.804e-06	2.1048e-05	1.55715e-05	0.0337579	0.25381	0.183631	78.3234	603.655	400.285		integral component of membrane [GO:0016021]
A4H3M8	A4H3M8	Uncharacterized protein	LBRM_03_0570		+	+	Lg_Lb;Lp_Lg	0.113351	0.00218182	0.00141213	4.52e-06	6.23e-06	1.7425e-05	0.0743011	0.10237	0.286464	171.973	239.549	605.026
A4H3M9	A4H3M9	Uncharacterized protein	LBRM_03_0580					0.255179	0.201645	0.471405	1.87e-05	2.194e-05	1.765e-05	0.620572	0.728274	0.586688	1445.78	1711.2	1242.7	tetrapyrrole biosynthetic process [GO:0033014]		uroporphyrinogen-III synthase activity [GO:0004852]
A4H3N0	A4H3N0	Uncharacterized protein	LBRM_03_0590	+	+		Lb_Lp;Lp_Lg	0.00189899	0.000809339	0.102893	0.000908815	0.000655439	0.00100708	3.68822	2.65995	4.08701	8570.59	6240.88	8618.72			ATP binding [GO:0005524];nucleic acid binding [GO:0003676]
A4H3N1	A4H3N1	Uncharacterized protein	LBRM_03_0600					0.0414778	0.594843	0.342133	4.214e-06	6.286e-06	5.66e-06	0.013877	0.0207007	0.0186445	32.1939	48.6255	39.9933
A4H3N2	A4H3N2	Uncharacterized protein	LBRM_03_0610					0.0217836	0.102408	0.379475	6.71e-06	1.42e-05	8.61e-06	0.247815	0.524221	0.317871	579.81	1235.4	667.754			aminoacyl-tRNA editing activity [GO:0002161]
A4H3N3	A4H3N3	Uncharacterized protein	LBRM_03_0620					0.0287515	0.104688	0.303075	3.0784e-06	6.87814e-07	1.26681e-06	0.0270471	0.00472706	0.0094411	63.2984	10.9758	20.1676
A4H3N4	A4H3N4	Uncharacterized protein	LBRM_03_0630					0.063438	0.968699	0.0228321	4.06e-06	1.744e-05	1.21075e-05	0.0697085	0.299437	0.207938	163.589	694.96	435.215
A4H3N5	A4H3N5	Putative cytochrome c oxidase copper chaperone	LBRM_03_0640					0.912693	0.779651	0.850608	0.000103784	0.000107692	0.000102862	11.5796	12.0149	11.4738	26827.1	28092.2	24296	copper ion transport [GO:0006825]	mitochondrial intermembrane space [GO:0005758]	copper chaperone activity [GO:0016531]
A4H3N6	A4H3N6	Uncharacterized protein	LBRM_03_0650					0.714982	0.830373	0.907709	4.34e-05	4.054e-05	4.2125e-05	0.517946	0.483544	0.502568	1205.2	1133.95	1054.27			hydrolase activity, acting on ester bonds [GO:0016788]
A4H3N7	A4H3N7	Uncharacterized protein	LBRM_03_0660					0.128569	0.0562501	0.973221	6.728e-06	9.55e-06	6.3725e-06	0.597583	0.848069	0.565384	1409.74	1991.24	1188
A4H3N8	A4H3N8	Uncharacterized protein	LBRM_03_0670		+		Lp_Lg	0.0280299	0.00379487	0.78994	0.000206259	0.000160797	0.000196416	3.46153	2.69856	3.29634	8054.83	6329.22	6939.73
A4H3N9	A4H3N9	Putative serine/threonine protein kinase (EC 2.7.11.1)	LBRM_03_0680					0.667618	0.0108475	0.0604122	6.17e-06	5.09e-06	1.05675e-05	0.0238919	0.0196807	0.0407942	56.5362	46.0468	86.2914			ATP binding [GO:0005524];protein serine/threonine kinase activity [GO:0004674]
A4H3P0	A4H3P0	Uncharacterized protein	LBRM_03_0690					0.0669327	0.0242692	0.435669	1.2922e-05	8.542e-06	1.5975e-05	0.273579	0.18087	0.338124	641.624	423.583	701.396
A4H3P1	A4H3P1	Putative 6-phosphofructo-2-kinase / fructose-2,6-biphosphatase (EC 3.1.3.-)	LBRM_03_0700					0.748138	0.770954	0.702527	2.3914e-05	1.872e-05	2.191e-05	0.115948	0.0907959	0.106202	266.79	212.448	215.313	fructose 2,6-bisphosphate metabolic process [GO:0006003];fructose metabolic process [GO:0006000]		6-phosphofructo-2-kinase activity [GO:0003873];ATP binding [GO:0005524];hydrolase activity [GO:0016787]
A4H3P4	A4H3P4	Uncharacterized protein	LBRM_03_0730					0.320044	0.17712	0.19246	2.4778e-05	9.3e-06	6.055e-06	0.0823796	0.0309068	0.0201214	193.559	73.0922	42.9757
A4H3P5	A4H3P5	Uncharacterized protein	LBRM_03_0740					0.0124514	0.939533	0.0746259	1.7264e-06	6.376e-06	9.2825e-06	0.0440636	0.162918	0.236936	104.486	384.935	507.341
A4H3P6	A4H3P6	Uncharacterized protein	LBRM_03_0750					0.558172	0.997819	0.73304	7.952e-05	7.366e-05	7.475e-05	0.757718	0.701985	0.712449	1755.76	1645.55	1516.71
A4H3P7	A4H3P7	Uncharacterized protein	LBRM_03_0760					0.0918472	0.741608	0.158363	6.18e-06	8.824e-06	9.9525e-06	0.026029	0.0372275	0.0418013	60.1313	87.3942	87.4524
A4H3P8	A4H3P8	Uncharacterized protein	LBRM_03_0770					0.206034	0.209646	0.109666	5.15e-06	2.956e-06	2.2025e-06	0.0336361	0.0192864	0.0143883	77.8169	45.2632	30.856
A4H3P9	A4H3P9	Uncharacterized protein	LBRM_03_0780		+	+	Lg_Lb;Lp_Lg	0.0223967	0.00342581	0.000527132	1.438e-05	1.886e-05	3.1475e-05	0.0957809	0.125736	0.209881	222.232	295.537	444.467
A4H3Q0	A4H3Q0	Uncharacterized protein	LBRM_03_0790	+		+	Lb_Lp;Lg_Lb	0.000911084	0.483492	0.0062067	6.814e-05	5.206e-05	4.8825e-05	0.345158	0.263745	0.247399	804.112	618.46	518.679
A4H3Q1	A4H3Q1	Uncharacterized protein	LBRM_03_0800					0.0467466	0.846789	0.0511444	8.348e-06	1.2058e-05	1.242e-05	0.107464	0.15536	0.160145	251.285	362.971	336.442
A4H3Q2	A4H3Q2	Putative peter pan protein	LBRM_03_0810		+	+	Lg_Lb;Lp_Lg	0.688027	0.00303399	0.000366412	8.046e-05	8.374e-05	5.4025e-05	1.89794	1.97514	1.27385	4421.11	4641.36	2687.11
A4H3Q3	A4H3Q3	Putative inorganic pyrophosphatase (EC 3.6.1.1)	LBRM_03_0820					0.371244	0.532547	0.692703	1.271e-05	9.036e-06	9.9725e-06	0.357516	0.254213	0.280638	846.534	594.805	588.639	phosphate-containing compound metabolic process [GO:0006796]	cytoplasm [GO:0005737]	inorganic diphosphatase activity [GO:0004427];magnesium ion binding [GO:0000287]
A4H3Q4	A4H3Q4	Vesicle transport protein	LBRM_03_0830					0.0598036	0.528514	0.206003	2.639e-06	4.724e-06	4.35e-06	0.10854	0.194414	0.178911	256.328	455.968	377.629	protein transport [GO:0015031];vesicle-mediated transport [GO:0016192]	integral component of membrane [GO:0016021]
A4H3Q5	A4H3Q5	Uncharacterized protein	LBRM_03_0840					0.983537	0.683446	0.869746	1.101e-05	8.704e-06	9.1925e-06	0.144291	0.114192	0.120421	339.559	267.573	252.435			hydrolase activity, acting on carbon-nitrogen (but not peptide) bonds [GO:0016810]
A4H3Q7	A4H3Q7	Uncharacterized protein	LBRM_03_0860	+		+	Lb_Lp;Lg_Lb	0.000254902	0.346124	0.00422535	1.0994e-05	3.972e-05	3.4625e-05	0.175589	0.633604	0.552267	405.856	1485.18	1156.33		integral component of membrane [GO:0016021]	copper ion binding [GO:0005507];oxidoreductase activity [GO:0016491]
A4H3Q8	A4H3Q8	Uncharacterized protein	LBRM_03_0870					0.619578	0.661197	0.554085	0.000125482	0.000133229	0.000145474	10.0053	10.6235	11.5999	23108.3	24946.2	24705.4
A4H3Q9	A4H3Q9	Uncharacterized protein	LBRM_03_0880		+	+	Lg_Lb;Lp_Lg	0.0262264	0.0014806	0.00410772	0.000145712	0.00018747	8.4663e-05	4.12558	5.30792	2.39679	9579.12	12478.8	5081.95
A4H3R0	A4H3R0	Putative elongation initiation factor 2 alpha subunit	LBRM_03_0890		+	+	Lg_Lb;Lp_Lg	0.0186571	0.00716108	0.00216887	0.000985974	0.00119055	0.00159131	21.1084	25.4881	34.068	49143.1	59732.4	71957.4			translation initiation factor activity [GO:0003743]
A4H3R1	A4H3R1	Uncharacterized protein	LBRM_03_0900					0.923055	0.196729	0.608933	1.0234e-05	8.264e-06	6.91e-06	0.136327	0.110311	0.0922422	313.902	258.882	192.363		integral component of membrane [GO:0016021]
A4H3R2	A4H3R2	Uncharacterized protein	LBRM_03_0910	+		+	Lb_Lp;Lg_Lb	0.000116959	0.0561375	0.00412175	5.444e-05	3.304e-05	3.985e-05	1.2833	0.778842	0.938748	2990.31	1825.91	1987.01
A4H3R4	A4H3R4	Uncharacterized protein	LBRM_03_0930	+		+	Lb_Lp;Lg_Lb	0.000428571	0.47221	0.00489073	1.084e-06	4.906e-06	4.0575e-06	0.0801324	0.362473	0.299669	185.275	856.088	640.185
A4H3S0	A4H3S0	Phosphoacetylglucosamine mutase (PAGM) (EC 5.4.2.3) (Acetylglucosamine phosphomutase) (N-acetylglucosamine-phosphate mutase)	LBRM_04_0010		+		Lp_Lg	0.0201168	0.00701316	0.797694	9.09376e-05	6.708e-05	9.35592e-05	1.38871	1.02436	1.42866	3249.03	2407.11	3013.77	carbohydrate metabolic process [GO:0005975];UDP-N-acetylglucosamine biosynthetic process [GO:0006048]		magnesium ion binding [GO:0000287];phosphoacetylglucosamine mutase activity [GO:0004610]
A4H3S2;A4H3S3	A4H3S2	Calcium-transporting ATPase (EC 3.6.3.8)	LBRM_04_0030	+		+	Lb_Lp;Lg_Lb	0	0.88172	0	0.000145695	0.000263998	0.000265411	1.30446	2.36367	2.37632	3036.67	5541.37	5012.37		integral component of membrane [GO:0016021]	ATP binding [GO:0005524];calcium-transporting ATPase activity [GO:0005388]
A4H3S4	A4H3S4	Uncharacterized protein	LBRM_04_0080					0.033529	0.795296	0.0465641	4.89259e-07	9.64058e-07	1.01916e-06	0.00463774	0.0145089	0.00398327	10.61	33.6723	7.68902
A4H3S5	A4H3S5	Uncharacterized protein	LBRM_04_0090		+		Lp_Lg	0.931035	0.00878988	0.0145668	1.314e-05	1.284e-05	7.74e-06	0.731778	0.714774	0.430511	1699.47	1675.69	911.469
A4H3S6	A4H3S6	Uncharacterized protein	LBRM_04_0100					0.0343757	0.587225	0.183896	0.000219181	0.000168019	0.000179555	3.58039	2.74465	2.93309	8345.57	6451.03	6157.06
A4H3S7	A4H3S7	DNA topoisomerase type IB small subunit (EC 5.99.1.2)	LBRM_04_0110					0.821016	0.120033	0.118461	0.00010041	0.00010236	0.000145264	3.46853	3.53601	5.01808	8115.46	8302.14	10396.4	DNA topological change [GO:0006265]	chromosome [GO:0005694]	DNA binding [GO:0003677];DNA topoisomerase type I activity [GO:0003917]
A4H3S8	A4H3S8	Uncharacterized protein	LBRM_04_0120					0.905175	0.102508	0.0325823	7.194e-06	7.346e-06	1.2405e-05	0.254558	0.259501	0.439367	592.625	611.882	937.612
A4H3S9	A4H3S9	Uncharacterized protein	LBRM_04_0130			+	Lg_Lb	0.966291	0.0142396	0.0029453	2.488e-06	2.979e-06	1.69975e-05	0.143342	0.171614	0.979126	334.716	400.171	2097.88
A4H3T2	A4H3T2	Uncharacterized protein	LBRM_04_0160	+			Lb_Lp	0.00450123	0.815169	0.0590508	5.14e-06	9.928e-06	1.2005e-05	0.136583	0.263487	0.318438	317.523	617.504	669.746
A4H3T3	A4H3T3	Putative exosome complex exonuclease RRP40	LBRM_04_0170	+			Lb_Lp	0.0040617	0.18972	0.0637222	1.538e-05	2.422e-05	2.135e-05	0.478757	0.754709	0.665332	1109.65	1771.99	1408.79		exosome (RNase complex) [GO:0000178]	exonuclease activity [GO:0004527];RNA binding [GO:0003723]
A4H3T4	A4H3T4	Uncharacterized protein	LBRM_04_0180					0.405415	0.0614302	0.107241	6.156e-05	5.272e-05	7.9175e-05	3.70969	3.17736	4.77087	8671.41	7422.77	10110.8
A4H3T5	A4H3T5	Uncharacterized protein	LBRM_04_0190					0.0454503	0.280102	0.0488062	9.204e-06	1.546e-05	1.815e-05	0.180007	0.302713	0.356072	418.587	712.438	758.271
A4H3T8	A4H3T8	Uncharacterized protein	LBRM_04_0220	+		+	Lb_Lp;Lg_Lb	0	1	0.000248705	7.896e-05	1.52934e-06	1.22761e-06	1.34409	0	0	3127.41	0	0	cell adhesion [GO:0007155]	membrane [GO:0016020]	metalloendopeptidase activity [GO:0004222]
A4H3T9;A4H3U1;A4H3T7;A4H3U0;A4H3T6	A4H3T9;A4H3U1;A4H3T7;A4H3U0	Uncharacterized protein	LBRM_04_0230	+		+	Lb_Lp;Lg_Lb	0	0.0148235	0.000380952	0.000536849	0.000154239	7.515e-05	10.1716	2.92235	1.42409	23734.5	6846.58	3042.56	cell adhesion [GO:0007155]	membrane [GO:0016020]	metalloendopeptidase activity [GO:0004222]
A4H3U2	A4H3U2	Surface antigen-like protein (Fragment)	LBRM_04_0260	+		+	Lb_Lp;Lg_Lb	0.00066383	0.719579	0.00750637	1.0206e-05	1.7474e-06	1.81479e-06	0.208392	0.0356564	0	491.668	83.7599	0
A4H3U3	A4H3U3	Uncharacterized protein	LBRM_04_0270			+	Lg_Lb	0.0211207	0.0241647	0.0021738	6.632e-05	5.02e-05	2.9125e-05	1.64571	1.24582	0.722593	3832.75	2916.32	1525.98		integral component of membrane [GO:0016021]
A4H3U4	A4H3U4	Uncharacterized protein	LBRM_04_0280	+		+	Lb_Lp;Lg_Lb	0.000131148	0.0890892	0.00889256	0.000294049	0.000425704	0.000382663	8.38058	12.1328	10.9061	19557.7	28482.5	22940.4
A4H3U5	A4H3U5	RNA pseudouridylate synthase-like protein	LBRM_04_0290					0.199863	0.499578	0.0452687	4.858e-07	2.20021e-06	2.68662e-06	0.00341241	0.0141994	0.0109208	8.12745	32.8059	23.5559	pseudouridine synthesis [GO:0001522]		pseudouridine synthase activity [GO:0009982];RNA binding [GO:0003723]
A4H3U6	A4H3U6	Uncharacterized protein	LBRM_04_0300	+			Lb_Lp	0.00939634	0.107414	0.321024	2.86e-05	1.4198e-05	2.34e-05	1.0084	0.500325	0.825087	2342.88	1168.68	1747.4
A4H3U7	A4H3U7	Uncharacterized protein	LBRM_04_0310					0.12556	0.240047	0.826905	3.512e-05	4.342e-05	3.615e-05	0.647703	0.801398	0.666972	1503.48	1873.29	1411.33	translation [GO:0006412]	mitochondrial ribosome [GO:0005761]	structural constituent of ribosome [GO:0003735]
A4H3U8	A4H3U8	Putative adenosine monophosphate deaminase (EC 3.5.4.6)	LBRM_04_0320			+	Lg_Lb	0.0195823	0.023769	0.00295921	0.000129247	0.000107705	7.7175e-05	0.614847	0.512332	0.367184	1430.64	1201	768.345	IMP salvage [GO:0032264]		AMP deaminase activity [GO:0003876]
A4H3U9	A4H3U9	Uncharacterized protein	LBRM_04_0330					0.0102126	0.0855275	0.374786	6.936e-05	9.074e-05	7.62e-05	1.37172	1.7946	1.50715	3201.34	4202.27	3191.16	oxidation-reduction process [GO:0055114]
A4H3V0	A4H3V0	Uncharacterized protein	LBRM_04_0340					0.152511	0.0728432	0.0225504	2.036e-06	1.4326e-06	3.5075e-06	0.0664709	0.0467921	0.1147	155.067	109.483	238.846
A4H3V1	A4H3V1	Putative beta-fructofuranosidase (EC 3.2.1.26)	LBRM_04_0350	+	+		Lb_Lp;Lp_Lg	0.00010687	0.000415094	0.193836	1.94343e-06	2.594e-05	3.165e-06	0.00179653	0.360204	0.0439603	3.98986	845.374	94.1538	carbohydrate metabolic process [GO:0005975]		beta-fructofuranosidase activity [GO:0004564]
A4H3V2	A4H3V2	Putative mitochondrial exoribonuclease DSS-1 (EC 3.1.13.1)	LBRM_04_0360					0.0248153	0.0117014	0.18598	1.858e-05	9.514e-06	2.4325e-05	0.20223	0.103626	0.264417	473.867	241.649	562.589			exoribonuclease II activity [GO:0008859];RNA binding [GO:0003723]
A4H3V3	A4H3V3	Putative ADP-ribosylation factor	LBRM_04_0370	+			Lb_Lp	0.00987494	0.169421	0.128467	4.914e-06	7.654e-06	6.47e-06	0.242298	0.377435	0.318995	564.267	886.417	674.689			GTP binding [GO:0005525]
A4H3V4	A4H3V4	Uncharacterized protein	LBRM_04_0380					0.0569649	0.68328	0.158022	5.94966e-07	8.49286e-07	1.06459e-06	0.00175582	0.0033163	0.00283464	4.06883	7.69594	5.99502
A4H3V5	A4H3V5	Uncharacterized protein	LBRM_04_0390					0.87878	0.782826	0.612668	2.586e-05	2.554e-05	2.41e-05	0.797292	0.786786	0.743165	1853.93	1843.21	1577.83
A4H3V6	A4H3V6	Uncharacterized protein	LBRM_04_0400			+	Lg_Lb	0.0384608	0.117607	0.00900506	1.1152e-05	1.736e-05	2.19e-05	0.281727	0.437989	0.55328	657.831	1028.98	1170.89
A4H3W0	A4H3W0	Anaphase promoting complex, subunit 10-like protein	LBRM_04_0440					0.037042	0.610725	0.556891	3.048e-06	4.838e-06	4.3975e-06	0.0858554	0.136272	0.123827	199.433	319.019	266.676	anaphase-promoting complex-dependent catabolic process [GO:0031145]	anaphase-promoting complex [GO:0005680]
A4H3W1	A4H3W1	Uncharacterized protein	LBRM_04_0450					0.0297873	0.056794	0.0153654	1.7032e-06	4.718e-06	8.9125e-06	0.0150284	0.041619	0.0786619	35.9729	97.6849	163.3
A4H3W2	A4H3W2	Uncharacterized protein	LBRM_04_0460					0.397319	0.711245	0.960551	0.000484919	0.000511391	0.000495111	12.4125	13.0901	12.6734	28871.5	30742.6	26670.1
A4H3W3	A4H3W3	Serine/threonine protein kinase-like protein	LBRM_04_0480	+	+	+	Lb_Lp;Lg_Lb;Lp_Lg	0.00374349	0.00282218	0.000438871	7.9e-06	4.15e-06	8.635e-07	0.0561441	0.0294733	0.00613432	130.773	69.0399	13.2361			ATP binding [GO:0005524];protein serine/threonine kinase activity [GO:0004674]
A4H3W4	A4H3W4	Putative calpain-like cysteine peptidase (EC 3.4.22.-)	LBRM_04_0490		+	+	Lg_Lb;Lp_Lg	0.065777	0.001	0.000696056	0.000764311	0.000703411	0.000440778	8.0918	7.44705	4.66654	18865.7	17468.9	9902.29			calcium-dependent cysteine-type endopeptidase activity [GO:0004198]
A4H3W5	A4H3W5	Adenylosuccinate lyase (ASL) (EC 4.3.2.2) (Adenylosuccinase)	LBRM_04_0500		+	+	Lg_Lb;Lp_Lg	0.213241	0.000419048	0.000256684	0.000172075	0.000184207	0.000334451	3.21132	3.43772	6.24163	7471.65	8058.48	13162.7	'de novo' AMP biosynthetic process [GO:0044208];'de novo' IMP biosynthetic process [GO:0006189]		(S)-2-(5-amino-1-(5-phospho-D-ribosyl)imidazole-4-carboxamido)succinate AMP-lyase (fumarate-forming) activity [GO:0070626];N6-(1,2-dicarboxyethyl)AMP AMP-lyase (fumarate-forming) activity [GO:0004018]
A4H3W6	A4H3W6	Uncharacterized protein	LBRM_04_0510					0.806018	0.208601	0.0779236	2.334e-06	3.6348e-06	7.9975e-06	0.0245438	0.0382241	0.084083	57.1689	88.6391	171.193
A4H3W7	A4H3W7	60S ribosomal protein L11 (L5, L16)	LBRM_04_0520 LBRM_22_0030					0.0548771	0.5406	0.158106	0.00199753	0.00163232	0.00175415	92.5254	75.609	81.2519	214835	177856	170317	translation [GO:0006412]	ribosome [GO:0005840]	structural constituent of ribosome [GO:0003735]
A4H3W8	A4H3W8	Putative ADP-ribosylation factor	LBRM_04_0530					0.309332	0.766968	0.537349	1.7e-05	2.166e-05	1.9575e-05	0.806019	1.02763	0.927662	1872.37	2425.84	1936.79			GTP binding [GO:0005525]
A4H3W9	A4H3W9	Uncharacterized protein	LBRM_04_0540			+	Lg_Lb	0.0668531	0.201022	0.00553467	0.000158989	0.000125668	0.000102606	4.55204	3.59781	2.93771	10581.5	8417.67	6229.38
A4H3X0	A4H3X0	Uncharacterized protein	LBRM_04_0550	+			Lb_Lp	0.00161837	0.136408	0.056389	1.294e-05	6.112e-06	8.85e-06	0.0411721	0.0194444	0.0281438	95.9465	45.4932	58.6212			nucleotidyltransferase activity [GO:0016779]
A4H3X1	A4H3X1	Uncharacterized protein	LBRM_04_0560					0.770098	0.991374	0.682199	6.554e-06	7.584e-06	4.9975e-06	0.038835	0.0449549	0.0296223	89.7631	104.291	61.516		integral component of membrane [GO:0016021]
A4H3X2	A4H3X2	Putative huntingtin interacting protein (HIP)	LBRM_04_0570					0.864062	0.0452853	0.0429881	4.496e-05	4.566e-05	6.7075e-05	0.400587	0.406737	0.597418	928.359	955.099	1248.76		integral component of membrane [GO:0016021]	transferase activity, transferring acyl groups [GO:0016746]
A4H3X3	A4H3X3	Uncharacterized protein	LBRM_04_0580					0.658213	0.828552	0.548977	2.4404e-06	2.708e-06	2.705e-06	0.0629322	0.0698991	0.069765	147.53	163.11	148.59
A4H3X5	A4H3X5	Uncharacterized protein	LBRM_04_0600					0.016843	0.630659	0.0419421	0.000315131	0.000385175	0.000372363	1.83835	2.24697	2.17222	4269.27	5272.7	4567.03
A4H3X6	A4H3X6	Putative tyrosine phosphatase (EC 3.1.3.48)	LBRM_04_0610	+			Lb_Lp	0.00767702	0.458565	0.27936	9.416e-06	1.388e-05	1.243e-05	0.305209	0.44911	0.402406	712.439	1053.53	852.282			protein tyrosine phosphatase activity [GO:0004725]
A4H3X7	A4H3X7	Uncharacterized protein	LBRM_04_0620					0.0438676	0.274802	0.40915	5.432e-06	1.0194e-05	6.8675e-06	0.0323026	0.0606025	0.0408478	75.4394	141.476	86.1743			Rab guanyl-nucleotide exchange factor activity [GO:0017112]
A4H3X8	A4H3X8	Putative spermidine synthase (EC 2.5.1.16)	LBRM_04_0630		+		Lp_Lg	0.0125568	0.00307246	0.0851306	0.000273398	0.000219762	0.000331134	8.22669	6.61277	9.96402	19224.7	15527.2	21005.5	polyamine biosynthetic process [GO:0006596]		spermidine synthase activity [GO:0004766]
A4H3X9	A4H3X9	Uncharacterized protein	LBRM_04_0640					0.030695	0.176763	0.206183	0.000105157	0.000158748	0.000122423	3.53659	5.33911	4.11742	8243.43	12586.1	8703.13		integral component of membrane [GO:0016021]
A4H3Y0	A4H3Y0	Uncharacterized protein	LBRM_04_0650	+			Lb_Lp	0.000118421	0.389286	0.0820849	0.000312833	0.000392245	0.000368495	13.4703	16.8896	15.867	31335.9	39635.2	33718.4		integral component of membrane [GO:0016021]
A4H3Y3	A4H3Y3	Uncharacterized protein (Fragment)	LBRM_04_0680	+			Lb_Lp	0.000373541	0.0528339	0.0156874	4.112e-05	9.4771e-05	6.3375e-05	0.658783	1.5182	1.0154	1533.62	3552.7	2141.81
A4H3Y4	A4H3Y4	Uncharacterized protein	LBRM_04_0700					0.06379	0.100288	0.716136	2.08e-05	2.456e-05	1.975e-05	0.785712	0.928155	0.746361	1821.9	2178.02	1586.04
A4H3Y5	A4H3Y5	Uncharacterized protein	LBRM_04_0710					0.213333	0.874938	0.70114	2.282e-05	2.56e-05	2.5975e-05	0.363365	0.407126	0.412851	851.686	954.505	864.137
A4H3Y6	A4H3Y6	Uncharacterized protein	LBRM_04_0720					0.0126249	0.0531971	0.543468	1.258e-05	2.322e-05	1.3275e-05	0.729011	1.34464	0.769059	1695.1	3174.16	1627.28
A4H3Y7	A4H3Y7	Putative chaperone protein DNAj	LBRM_04_0730	+	+		Lb_Lp;Lp_Lg	0.00360326	0.00685206	0.0880086	0.000135562	0.000101465	0.000149855	2.68865	2.01227	2.97214	6264.59	4726.71	6283.14	protein folding [GO:0006457];response to heat [GO:0009408]		ATP binding [GO:0005524];heat shock protein binding [GO:0031072];metal ion binding [GO:0046872];unfolded protein binding [GO:0051082]
A4H3Y8	A4H3Y8	Putative 60S ribosomal protein L10	LBRM_04_0740 LBRM_04_0950	+			Lb_Lp	0.00108804	0.807316	0.0577483	0.00226296	0.00186854	0.00192338	91.9416	75.9167	78.1447	213967	177916	164677	translation [GO:0006412]	ribosome [GO:0005840]	structural constituent of ribosome [GO:0003735]
A4H3Y9	A4H3Y9	Nascent polypeptide associated complex subunit-like protein, copy 1	LBRM_04_0750	+			Lb_Lp	0.00158614	0.0950256	0.466277	0.000848404	0.000580465	0.00076177	45.8597	31.3765	41.1768	107276	73594.5	87410.5		nascent polypeptide-associated complex [GO:0005854]
A4H3Z0	A4H3Z0	Putative heat shock protein	LBRM_04_0760					0.952146	0.208071	0.21281	4.64e-05	4.594e-05	3.51e-05	0.732053	0.724948	0.553807	1696.4	1703.45	1128.54		integral component of membrane [GO:0016021]
A4H3Z1	A4H3Z1	Uncharacterized protein	LBRM_04_0770					0.215623	0.339448	0.775912	2.402e-05	1.886e-05	2.195e-05	0.189168	0.148797	0.173032	439.396	349.325	361.487
A4H3Z2	A4H3Z2	Pescadillo homolog	LbrM04_V2.0780 LbrM_04_0780					0.212789	0.044709	0.56713	0.00017945	0.000153098	0.000192455	2.3225	1.98145	2.49082	5396.32	4656.74	5262.69	maturation of 5.8S rRNA from tricistronic rRNA transcript (SSU-rRNA, 5.8S rRNA, LSU-rRNA) [GO:0000466];maturation of LSU-rRNA from tricistronic rRNA transcript (SSU-rRNA, 5.8S rRNA, LSU-rRNA) [GO:0000463]	nucleolus [GO:0005730];nucleoplasm [GO:0005654];preribosome, large subunit precursor [GO:0030687]	ribonucleoprotein complex binding [GO:0043021]
A4H3Z3	A4H3Z3	Uncharacterized protein (Fragment)	LBRM_04_0790		+	+	Lg_Lb;Lp_Lg	0.0137993	0.00744798	0.00164058	3.406e-05	5.01e-05	8.47715e-05	0.274957	0.404451	0.684318	643.234	949.008	1431.72
A4H3Z4	A4H3Z4	Tyrosine phospatase-like protein (EC 3.1.3.48)	LBRM_04_0800					0.964012	0.603766	0.748483	8.776e-06	7.552e-06	9.57e-06	0.10211	0.0878965	0.111402	243.493	206.133	229.484			protein tyrosine phosphatase activity [GO:0004725]
A4H3Z5	A4H3Z5	Putative serine peptidase, Clan S-, family S54	LBRM_04_0810	+		+	Lb_Lp;Lg_Lb	0	0.274277	0.000194444	2.592e-05	1.14925e-06	8.60247e-07	0.804822	0.0309249	0.00864566	1872.92	73.1098	18.6485		integral component of membrane [GO:0016021]	serine-type endopeptidase activity [GO:0004252]
A4H3Z6	A4H3Z6	Uncharacterized protein	LBRM_04_0820					0.0849964	0.922395	0.149082	1.8798e-05	1.1442e-05	1.13325e-05	0.525755	0.320357	0.316368	1225.74	751.326	666.474
A4H3Z7	A4H3Z7	Uncharacterized protein	LBRM_04_0830					0.221601	0.269578	0.952899	4.298e-06	5.45e-06	4.1625e-06	0.123258	0.156372	0.119537	287.459	367.116	256.297
A4H3Z8	A4H3Z8	Uncharacterized protein	LBRM_04_0840					0.310255	0.574018	0.325005	2.44843e-06	2.07184e-06	1.42665e-06	0.0823474	0.0754996	0.0453223	189.21	176.262	92.9763
A4H3Z9	A4H3Z9	Uncharacterized protein	LBRM_04_0850	+	+	+	Lb_Lp;Lg_Lb;Lp_Lg	0.000572347	0.00621187	0.00113167	1.576e-05	1.236e-05	7.7925e-06	0.122989	0.0964181	0.0607991	286.699	226.205	128.339
A4H401	A4H401	Uncharacterized protein	LBRM_04_0870	+		+	Lb_Lp;Lg_Lb	0.000119601	0.190409	0.00876677	1.1062e-05	4.728e-05	3.525e-05	0.667632	2.85457	2.12742	1570.04	6679.27	4480.63
A4H402	A4H402	Putative ubiquitin-conjugating enzyme e2 (EC 6.3.2.19)	LBRM_04_0880					0.319717	0.193943	0.845202	0.000652048	0.000606834	0.000660259	38.2635	35.6102	38.7453	88813.9	83481.2	81746.7			ATP binding [GO:0005524];ligase activity [GO:0016874];transferase activity [GO:0016740]
A4H403	A4H403	Uncharacterized protein	LBRM_04_0890	+		+	Lb_Lp;Lg_Lb	0.000129032	0.0238396	0.000718182	3.112e-05	0.000104514	8.0325e-05	0.390117	1.3103	1.00712	911.832	3078.57	2129.44
A4H405	A4H405	Uncharacterized protein	LBRM_04_0910					0.367131	0.211437	0.608049	6.31e-05	5.574e-05	7.015e-05	0.744775	0.657981	0.827916	1735.32	1540.24	1723.6	regulation of protein secretion [GO:0050708]	cytoplasm [GO:0005737]
A4H407	A4H407	Uncharacterized protein	LBRM_04_0930					0.480448	0.073393	0.723987	1.3986e-05	1.514e-05	1.275e-05	0.204944	0.221605	0.186857	475.686	519.982	395.705
A4H408	A4H408	Uncharacterized protein	LBRM_04_0940	+		+	Lb_Lp;Lg_Lb	0.00799796	0.568339	0.00740189	7.852e-06	1.5336e-05	1.3125e-05	0.0907328	0.177079	0.151861	212.324	415.892	320.174	Arp2/3 complex-mediated actin nucleation [GO:0034314]	early endosome [GO:0005769];WASH complex [GO:0071203]	alpha-tubulin binding [GO:0043014]
A4H410	A4H410	Putative adenylate kinase (EC 2.7.4.3)	LBRM_04_0960	+			Lb_Lp	0.0001125	0.266443	0.0569138	0.000170641	0.00010432	0.000126757	7.50468	4.58823	5.57421	17512.3	10754.5	11908.3			adenylate kinase activity [GO:0004017];ATP binding [GO:0005524]
A4H411	A4H411	Uncharacterized protein	LBRM_04_0970					0.213556	0.20212	0.967259	1.2898e-05	6.182e-06	1.10675e-05	0.237102	0.113353	0.203189	552.949	267.428	422.519
A4H412	A4H412	Uncharacterized protein	LBRM_04_0980					0.142799	0.981483	0.228434	3.8538e-06	1.2038e-06	1.24025e-06	0.0837337	0.0261493	0.0269379	193.204	61.451	56.8415
A4H413	A4H413	Uncharacterized protein	LBRM_04_0990					0.0903739	0.452552	0.681644	1.614e-06	1.09976e-06	1.48425e-06	0.0120111	0.00553965	0.0110494	27.7431	13.0123	22.786
A4H414	A4H414	Uncharacterized protein	LBRM_04_1000					0.013425	0.47402	0.0278677	0.000149853	0.000189472	0.000204036	4.59799	5.81361	6.2605	10693.9	13625.7	13151.1
A4H415	A4H415	Putative chloride channel protein	LBRM_04_1010					0.208334	0.103733	0.0601977	2.582e-05	2.034e-05	1.5375e-05	0.200629	0.157913	0.119409	468.016	369.835	251.839		integral component of membrane [GO:0016021]	voltage-gated chloride channel activity [GO:0005247]
A4H416	A4H416	Uncharacterized protein	LBRM_04_1020					0.271075	0.624422	0.738177	7.382e-06	9.71e-06	9.155e-06	0.28612	0.376596	0.354426	657.57	885.176	762.726	cleavage involved in rRNA processing [GO:0000469]	nucleolus [GO:0005730]
A4H417	A4H417	Uncharacterized protein	LBRM_04_1030	+			Lb_Lp	0.0015753	0.547441	0.017361	5.334e-05	2.742e-05	3.085e-05	1.73559	0.892458	1.00326	4056.28	2087.29	2124.16		integral component of membrane [GO:0016021]
A4H418	A4H418	Acyltransferase-like protein, copy 1	LBRM_04_1040			+	Lg_Lb	0.0887939	0.161882	0.00135669	8.644e-06	4.49614e-06	1.13574e-06	0.319405	0.154138	0.0194905	744.583	363.947	40.3464			transferase activity, transferring acyl groups [GO:0016746]
A4H419	A4H419	Acyltransferase-like protein, copy 1	LBRM_04_1050					0.244314	0.637927	0.0663697	0.000133997	0.000175052	0.000194684	3.48506	4.55284	5.06345	8113.6	10670.3	10801.9		integral component of membrane [GO:0016021]	transferase activity, transferring acyl groups [GO:0016746]
A4H420	A4H420	Acyltransferase-like protein, copy 2	LBRM_04_1060	+			Lb_Lp	0.00503765	0.943992	0.379513	1.406e-05	7.562e-06	1.1815e-05	0.352554	0.189975	0.297037	820.872	445.276	652.224		integral component of membrane [GO:0016021]	transferase activity, transferring acyl groups [GO:0016746]
A4H421	A4H421	Uncharacterized protein	LBRM_04_1070					0.197861	0.309737	0.472927	8.76e-06	7.316e-06	4.01203e-05	0.176401	0.147276	0.807556	411.046	345.612	1677.3
A4H423	A4H423	Uncharacterized protein	LBRM_04_1090		+		Lp_Lg	0.262786	0.00902584	0.0236459	5.746e-05	5.406e-05	6.9275e-05	0.666822	0.627515	0.803753	1555.33	1473.43	1691
A4H424	A4H424	Uncharacterized protein	LBRM_04_1100					0.620513	0.320644	0.0376242	8.166e-07	1.67135e-06	2.9005e-06	0.0058198	0.0112025	0.0206391	13.492	26.4023	42.5268
A4H425	A4H425	Uncharacterized protein	LBRM_04_1110					0.685406	0.652988	0.915631	1.5066e-05	7.224e-06	8.275e-06	1.18179	0.567419	0.648712	2718.14	1322.74	1397.97
A4H426	A4H426	Uncharacterized protein	LBRM_04_1130		+	+	Lg_Lb;Lp_Lg	0.278379	0.00327987	0.000568528	5.95e-06	5.17e-06	1.3975e-05	0.0756099	0.0657123	0.177259	176.064	154.693	370.768
A4H427	A4H427	Putative cytochrome c oxidase assembly factor (EC 1.9.3.1)	LBRM_04_1140			+	Lg_Lb	0.933302	0.0436275	0.00521519	3.804e-05	3.806e-05	2.715e-05	1.13357	1.1339	0.809691	2644.44	2666.02	1703.53	cellular copper ion homeostasis [GO:0006878];copper ion transport [GO:0006825];respiratory chain complex IV assembly [GO:0008535]	integral component of membrane [GO:0016021];mitochondrial inner membrane [GO:0005743]	copper ion binding [GO:0005507];cytochrome-c oxidase activity [GO:0004129]
A4H428	A4H428	Uncharacterized protein	LBRM_04_1150	+		+	Lb_Lp;Lg_Lb	0.00857882	0.3455	0.0062106	1.64e-05	2.692e-05	3.235e-05	0.513227	0.841036	1.01114	1196.97	1979.11	2153.89
A4H430	A4H430	Putative fructose-1,6-bisphosphatase, cytosolic (EC 3.1.3.11)	LBRM_04_1170			+	Lg_Lb	0.198558	0.0115426	0.000289157	0.000276265	0.000301392	0.000396667	7.10137	7.74726	10.1963	16531.1	18141.2	21492.3	carbohydrate metabolic process [GO:0005975]		fructose 1,6-bisphosphate 1-phosphatase activity [GO:0042132]
A4H431	A4H431	31-O-demethyl-FK506 methyltransferase	LBRM_04_1180	+			Lb_Lp	0.00373545	0.125412	0.123485	3.408e-06	7.564e-06	5.345e-06	0.0864089	0.191867	0.135586	202.008	449.541	280.666		integral component of membrane [GO:0016021]	methyltransferase activity [GO:0008168]
A4H432	A4H432	Putative RNA-binding protein	LBRM_04_1190					0.0124002	0.0789148	0.301761	0.000445559	0.000566813	0.000487417	12.6586	16.1036	13.8479	29527.1	37767.1	29186.2			RNA binding [GO:0003723]
A4H433	A4H433	Uncharacterized protein	LBRM_04_1200	+			Lb_Lp	0.00898187	0.115211	0.0107044	3.212e-05	4.058e-05	5.1275e-05	0.125959	0.159157	0.201054	293.273	373.382	419.669
A4H434	A4H434	Putative tRNA nucleotidyltransferase (EC 2.7.7.25)	LBRM_04_1210					0.225903	0.493348	0.688169	7.268e-05	6.186e-05	6.7525e-05	1.25575	1.06877	1.16595	2920.04	2500.6	2443.18	RNA processing [GO:0006396]		RNA binding [GO:0003723];tRNA adenylyltransferase activity [GO:0004810]
A4H435	A4H435	Uncharacterized protein	LBRM_04_1220					0.0585909	0.367531	0.318969	2.47e-05	4.084e-05	3.145e-05	1.19976	1.98244	1.52578	2781.5	4664.21	3176.48
A4H436	A4H436	Uncharacterized protein	LBRM_04_1230					0.985495	0.787962	0.865732	5.1018e-06	3.724e-06	7.02575e-06	0.123328	0.0900937	0.169782	293.556	212.379	371.421			ATP binding [GO:0005524];protein serine/threonine kinase activity [GO:0004674]
A4H437	A4H437	Uncharacterized protein	LBRM_04_1240					0.0845941	0.390097	0.545134	0.000116686	7.39554e-05	9.44635e-05	0.960983	0.609011	0.777934	2232.8	1427.2	1652.75
A4H438	A4H438	Actin	LBRM_04_1250	+	+		Lb_Lp;Lp_Lg	0.00457702	0.00437158	0.338608	0.000861496	0.00106006	0.000910288	41.0471	50.5077	43.3718	95633.2	118419	91459.7
A4H439	A4H439	Surface antigen-like protein	LbrM_04_1260					0.0123246	1	0.0245487	7.58965e-06	9.51642e-07	9.14764e-07	0.220705	0	0	527.443	0	0
A4H440;A4H446;A4H3Y2	A4H440;A4H446;A4H3Y2	Surface antigen-like protein	LbrM_04_1270	+		+	Lb_Lp;Lg_Lb	2.7027e-05	0.623154	0.000592233	0.000201064	9.70444e-07	8.26137e-07	10.0276	0.00132625	0.00557853	23513.8	3.0595	10.8414
A4H443	A4H443	Uncharacterized protein	LbrM_04_1300					0.0734358	0.882197	0.0171871	1.0836e-05	6.284e-06	5.57e-06	0.600827	0.348954	0.308605	1409.53	812.386	652.658
A4H444	A4H444	Uncharacterized protein	LbrM_04_1320					0.195167	0.152969	0.864676	1.3404e-06	8.17186e-07	1.41405e-06	0.0479045	0.015905	0	112.174	37.0449	0		integral component of membrane [GO:0016021]
A4H445	A4H445	Surface antigen-like protein	LbrM_04_1330					0.0335865	1	0.235305	8.4636e-06	1.1324e-06	2.48747e-06	0.667532	0	0	1603.26	0	0
A4H447	A4H447	Uncharacterized protein	LBRM_05_0010					0.968806	0.037459	0.0345429	2.01e-05	1.958e-05	4.87e-05	0.191582	0.18674	0.464498	452.096	436.036	988.389
A4H449	A4H449	Putative ras-like small GTPases	LBRM_05_0030	+		+	Lb_Lp;Lg_Lb	0.000274882	0.921295	0.00395251	0.000458438	0.000656762	0.000654599	21.1242	30.2627	30.1631	49227.4	70945.4	63268.1	intracellular protein transport [GO:0006886];vesicle-mediated transport [GO:0016192]	endoplasmic reticulum [GO:0005783];Golgi apparatus [GO:0005794]	GTP binding [GO:0005525]
A4H450	A4H450	Putative paraflagellar rod component par4	LBRM_05_0040		+	+	Lg_Lb;Lp_Lg	0.455586	0.00266139	0.00553041	0.000323459	0.000344355	0.000227649	4.74065	5.0469	3.33644	11086.4	11856.2	7042.22		motile cilium [GO:0031514]
A4H452	A4H452	Major vault protein	LBRM_05_0060					0.0242875	0.305595	0.0320947	0.00033755	0.000229829	0.000197965	3.61871	2.46389	2.12229	8401.24	5777.06	4519.17		cytoplasm [GO:0005737];nucleus [GO:0005634]
A4H453	A4H453	Dynein light chain	LBRM_05_0070	+		+	Lb_Lp;Lg_Lb	0.00158545	0.0613197	0.00254545	0.000161202	0.000105986	8.9314e-05	15.2798	10.0462	8.46368	35551.2	23547.4	17727.7	microtubule-based process [GO:0007017]	cytoplasm [GO:0005737];dynein complex [GO:0030286];microtubule [GO:0005874]	motor activity [GO:0003774]
A4H454	A4H454	Uncharacterized protein	LBRM_05_0080	+			Lb_Lp	0.00412237	0.571557	0.206846	6.062e-05	4.294e-05	4.9e-05	2.74755	1.94576	2.22135	6413.21	4560.91	4727.24	rRNA processing [GO:0006364]
A4H455	A4H455	Putative NUDIX hydrolase dihydroneopterin triphosphate pyrophosphohydrolase/hydrolase (EC 3.6.1.-)	LBRM_05_0090		+	+	Lg_Lb;Lp_Lg	0.256566	0.00142056	0.00745749	7.16e-05	6.28e-05	0.000115534	3.56933	3.13142	5.75956	8285.58	7334.1	12226.7			hydrolase activity [GO:0016787]
A4H456	A4H456	Serine/threonine-protein phosphatase (EC 3.1.3.16)	LBRM_05_0100	+			Lb_Lp	0.000409867	0.193319	0.0134796	0.000397532	0.000561536	0.000520748	5.53805	7.8228	7.25458	12899.2	18356.1	15374.7			DNA binding [GO:0003677];phosphoprotein phosphatase activity [GO:0004721]
A4H457	A4H457	Uncharacterized protein	LBRM_05_0110					0.79834	0.813043	0.620965	4.048e-06	3.93e-06	3.4025e-06	0.291522	0.282873	0.244862	684.405	662.331	522.086
A4H458	A4H458	Uncharacterized protein	LBRM_05_0120	+		+	Lb_Lp;Lg_Lb	0.00130233	0.710893	0.00252885	1.3912e-05	2.864e-06	2.5425e-06	0.369321	0.0760509	0.0675193	850.674	179.33	143.404
A4H459	A4H459	Uncharacterized protein	LBRM_05_0130					0.897654	0.367326	0.335137	2.54e-05	2.52e-05	2.9175e-05	0.5293	0.525056	0.607981	1229	1234.02	1293.97			ATP binding [GO:0005524];protein serine/threonine kinase activity [GO:0004674]
A4H460	A4H460	Putative nucleolar RNA helicase II	LBRM_05_0140					0.167811	0.0128381	0.06271	0.000366647	0.000391473	0.000315184	4.90451	5.23661	4.21612	11397	12281	8884.62		nucleus [GO:0005634]	ATP binding [GO:0005524];helicase activity [GO:0004386];RNA binding [GO:0003723]
A4H461	A4H461	Uncharacterized protein	LBRM_05_0150					0.157285	0.0719299	0.757508	5.256e-05	6.33e-05	4.9e-05	1.11098	1.33776	1.03577	2572.42	3130.7	2201.09
A4H463	A4H463	Uncharacterized protein	LBRM_05_0170			+	Lg_Lb	0.0132093	0.295486	0.00293184	1.34198e-06	1.7864e-05	3.4495e-05	0.0144543	0.225764	0.436059	34.1387	535.461	944.231
A4H464	A4H464	Dihydrolipoamide acetyltransferase component of pyruvate dehydrogenase complex (EC 2.3.1.-)	LBRM_05_0180	+		+	Lb_Lp;Lg_Lb	0	0.0320636	0.00579331	6.692e-05	0.000158951	0.000115196	1.35094	3.20899	2.32578	3141.68	7526.96	4919.53			transferase activity, transferring acyl groups [GO:0016746]
A4H465	A4H465	Uncharacterized protein	LBRM_05_0190					0.939265	0.637894	0.860085	4.296e-05	4.154e-05	4.3925e-05	1.17068	1.13164	1.19627	2727.88	2651.16	2524.09	pre-mRNA cleavage required for polyadenylation [GO:0098789]	mRNA cleavage and polyadenylation specificity factor complex [GO:0005847]	metal ion binding [GO:0046872]
A4H466	A4H466	Uncharacterized protein	LBRM_05_0200					0.982788	0.774463	0.833209	7.522e-05	7.492e-05	7.64e-05	0.848427	0.844703	0.861463	1986.99	1987.79	1819.91			GTP binding [GO:0005525]
A4H468	A4H468	Putative hydrogenase	LBRM_05_0220					0.0826751	0.0991314	0.0335353	1.26e-05	1.514e-05	1.715e-05	0.197937	0.238153	0.269471	460.999	558.982	570.723
A4H469	A4H469	Uncharacterized protein	LBRM_05_0240					0.805169	0.76702	0.642036	1.30664e-06	1.13231e-06	1.01353e-06	0.0537233	0	0.0395822	122.684	0	83.7937
A4H470;A4H4Z6	A4H470	Uncharacterized protein	LBRM_05_0250	+			Lb_Lp	0.00530104	0.0193068	0.501097	5.674e-05	7.764e-05	5.345e-05	1.62344	2.22256	1.52985	3782.63	5225.62	3200.95
A4H471	A4H471	Uncharacterized protein	LBRM_05_0260					0.351008	0.549238	0.748331	1.716e-05	1.431e-05	1.6075e-05	0.482047	0.402638	0.452136	1123.36	939.567	961.822
A4H472	A4H472	Uncharacterized protein	LBRM_05_0270	+	+		Lb_Lp;Lp_Lg	0.00196532	0.00436111	0.679333	0.000231462	9.52216e-05	0.000209209	9.25886	3.809	8.36869	21430.2	8891.93	17654.2		integral component of membrane [GO:0016021]	hydrolase activity [GO:0016787]
A4H474	A4H474	Phosphate carrier protein, mitochondrial-like protein	LBRM_05_0290					0.144509	0.0820507	0.693105	1.284e-05	9.42e-06	1.37e-05	0.239882	0.176104	0.25611	559.32	411.621	539.953		integral component of membrane [GO:0016021]	transmembrane transporter activity [GO:0022857]
A4H475	A4H475	Uncharacterized protein	LBRM_05_0300					0.145389	0.887563	0.139035	1.3814e-06	7.81493e-07	7.32795e-07	0.0191972	0.00472678	0.00288247	44.4591	11.4341	6.4743
A4H476	A4H476	Glutaredoxin-like protein	LBRM_05_0310					0.0228507	0.120258	0.136121	2.324e-05	4.144e-05	3.52e-05	1.18507	2.113	1.79547	2771.22	4961.88	3761.42	cell redox homeostasis [GO:0045454]	cell [GO:0005623]	electron transfer activity [GO:0009055];protein disulfide oxidoreductase activity [GO:0015035]
A4H477	A4H477	Putative DNA replication licensing factor	LBRM_05_0320					0.0663203	0.164126	0.947058	2.8616e-06	4.714e-06	3.0845e-06	0.027242	0.0448668	0.0293718	62.8279	105.442	62.1373	DNA replication initiation [GO:0006270]		ATP binding [GO:0005524];DNA binding [GO:0003677]
A4H478	A4H478	Uncharacterized protein	LBRM_05_0330					0.0451548	0.847571	0.194429	3.076e-05	2.126e-05	2.2725e-05	0.759852	0.524942	0.561475	1773.79	1229.39	1165.13	translation [GO:0006412]	ribosome [GO:0005840]	structural constituent of ribosome [GO:0003735]
A4H479	A4H479	Dual specificity phosphatase-like protein (EC 3.1.3.48)	LBRM_05_0340					0.559118	0.618109	0.434423	2.03123e-06	9.392e-07	7.37319e-07	0.0135029	0.0100692	0.00468497	33.5071	23.6498	10.0475			protein tyrosine phosphatase activity [GO:0004725];protein tyrosine/serine/threonine phosphatase activity [GO:0008138]
A4H480	A4H480	TRYR protein (EC 1.8.1.12)	TRYR LBRM_05_0350					0.490263	0.472028	0.993791	0.00116695	0.00121739	0.00116473	21.8608	22.8056	21.8192	50887.9	53547.4	45982.3	cell redox homeostasis [GO:0045454]	cell [GO:0005623]	electron transfer activity [GO:0009055];flavin adenine dinucleotide binding [GO:0050660];trypanothione-disulfide reductase activity [GO:0015042]
A4H481	A4H481	Putative ATP-dependent RNA helicase	LBRM_05_0360					0.327007	0.952176	0.497107	1.74e-05	1.4314e-05	1.4625e-05	0.255399	0.209971	0.215017	590.51	492.871	449.055			ATP binding [GO:0005524];helicase activity [GO:0004386];nucleic acid binding [GO:0003676]
A4H482	A4H482	Uncharacterized protein	LBRM_05_0370					0.567656	0.248563	0.416666	2.972e-05	2.436e-05	2.215e-05	0.848509	0.695759	0.632901	1996.7	1630.93	1338.98
A4H483	A4H483	Putative microtubule-associated protein	LBRM_05_0380	+	+	+	Lb_Lp;Lg_Lb;Lp_Lg	0.00189615	0.00075502	0.000216216	0.00239832	0.00186788	0.00132514	25.0524	19.5116	13.8421	58501.6	45799.8	29245.1			microtubule binding [GO:0008017]
A4H484	A4H484	Putative microtubule-associated protein (Fragment)	LBRM_05_0390	+	+	+	Lb_Lp;Lg_Lb;Lp_Lg	0.000834356	0.000947368	0.000297872	5.34e-05	0.000132586	1.95569e-06	0.252658	0.627129	0.00131426	590.443	1465.31	2.99344			microtubule binding [GO:0008017]
A4H485	A4H485	Uncharacterized protein	LBRM_05_0400	+		+	Lb_Lp;Lg_Lb	0.000655539	0.695772	0.00226566	2.686e-05	4.606e-05	4.8975e-05	0.339397	0.582672	0.619395	788.828	1365.27	1295.99			ATP binding [GO:0005524];protein kinase activity [GO:0004672]
A4H486	A4H486	Structural maintenance of chromosomes protein	LBRM_05_0410		+	+	Lg_Lb;Lp_Lg	0.650758	0.00394194	0.00217526	4.298e-05	4.524e-05	8.1375e-05	0.31484	0.331379	0.596105	734.988	778.771	1253.42	chromosome organization [GO:0051276]	chromosome [GO:0005694];nucleus [GO:0005634]	ATP binding [GO:0005524]
A4H487	A4H487	Uncharacterized protein	LBRM_05_0420					0.648176	0.579964	0.122238	2.748e-05	2.652e-05	1.8875e-05	0.308101	0.297199	0.211807	713	695.261	446.333
A4H488	A4H488	Putative dynein-light chain-protein	LBRM_05_0430					0.0404801	0.938146	0.079074	7.848e-06	1.304e-05	1.2775e-05	0.636621	1.05686	1.03328	1504.37	2479.27	2168.61
A4H489	A4H489	Uncharacterized protein	LBRM_05_0440					0.385444	0.962921	0.469847	4.73e-06	5.802e-06	5.67e-06	0.0646144	0.0792379	0.077454	150.249	185.991	163.951
A4H490	A4H490	Uncharacterized protein	LBRM_05_0450					0.0129014	0.920558	0.0242459	5.32e-06	1.106e-05	1.12575e-05	0.0578362	0.120251	0.122267	134.525	283.286	259.508
A4H491	A4H491	Uncharacterized protein	LBRM_05_0460					0.577054	0.838823	0.387187	0.000454364	0.000471061	0.000476322	20.2453	20.9892	21.2236	47230.3	49243.3	44734.2
A4H492	A4H492	Nucleolar GTP-binding protein 2	LBRM_05_0470					0.302217	0.615491	0.318687	9.73606e-05	0.000107096	0.000109124	1.33501	1.46844	1.49621	3111.08	3447.06	3160.18		nucleolus [GO:0005730]	GTP binding [GO:0005525];hydrolase activity [GO:0016787]
A4H494	A4H494	Monocarboxylate transporter-like protein	LBRM_05_0490					0.212181	0.121143	0.729408	3.244e-06	1.8412e-06	3.875e-06	0.0550959	0.0312758	0.065786	127.499	73.8202	134.555	transmembrane transport [GO:0055085]	integral component of membrane [GO:0016021]
A4H495	A4H495	Uncharacterized protein	LBRM_05_0500					0.461343	0.0115624	0.0142522	8.17174e-05	7.504e-05	0.000109345	4.30628	3.9538	5.76167	10020.2	9292.58	12119.7		integral component of membrane [GO:0016021]
A4H497;A4H496	A4H497	ATPase alpha subunit	LBRM_05_0520	+			Lb_Lp	0.00215261	0.028	0.75524	0.00304498	0.00253089	0.00298893	48.6302	40.4198	47.735	113300	94813.2	100262	ATP synthesis coupled proton transport [GO:0015986]	proton-transporting ATP synthase complex, catalytic core F(1) [GO:0045261]	ATP binding [GO:0005524];proton-transporting ATP synthase activity, rotational mechanism [GO:0046933]
A4H498	A4H498	Nuclear receptor binding factor-like protein	LBRM_05_0530	+			Lb_Lp	0.00018799	0.0361933	0.183834	0.000113807	0.000184827	0.000138936	3.15415	5.1224	3.85056	7344.8	12027.2	8197.32
A4H499	A4H499	Kinetoplast-associated protein-like protein	LBRM_05_0540	+		+	Lb_Lp;Lg_Lb	0.00524681	0.15201	0.00425524	5.494e-06	8.236e-06	1.09375e-05	0.0254814	0.0381836	0.0508142	59.4162	89.4164	105.737
A4H4A0	A4H4A0	Uncharacterized protein	LBRM_05_0550					0.0991756	1	0.254608	2.616e-06	1.36453e-06	1.60923e-06	0.130569	0	0	303.777	0	0
A4H4A1	A4H4A1	Uncharacterized protein	LBRM_05_0560		+		Lp_Lg	0.0225566	0.00540943	0.072812	2.384e-05	1.698e-05	3.225e-05	0.656385	0.467373	0.888452	1521	1096.57	1860.92			ATP binding [GO:0005524];protein serine/threonine kinase activity [GO:0004674]
A4H4A2	A4H4A2	Uncharacterized protein	LBRM_05_0570					0.245636	0.0452314	0.696384	8.41368e-05	9.40744e-05	7.795e-05	1.96424	2.19571	1.81933	4580.03	5147.76	3843.53		integral component of membrane [GO:0016021]
A4H4A3	A4H4A3	Uncharacterized protein	LBRM_05_0580					0.171519	0.988385	0.326825	3.022e-06	4.376e-06	4.575e-06	0.139397	0.201978	0.211263	320.956	475.607	440.137
A4H4A4	A4H4A4	Uncharacterized protein	LBRM_05_0590					0.913932	0.654779	0.60936	1.484e-05	1.4488e-05	1.2935e-05	0.159695	0.155796	0.139242	373.272	366.47	295.755
A4H4A5	A4H4A5	Uncharacterized protein	LBRM_05_0600					0.608173	0.0660116	0.0681741	4.382e-05	3.672e-05	2.29e-05	1.89527	1.58808	0.989634	4412.51	3720.07	2115.1
A4H4A6	A4H4A6	Uncharacterized protein	LBRM_05_0610					0.0371844	0.0775361	0.304391	6.686e-06	9.658e-07	1.76117e-06	0.251091	0.0362566	0.0502747	567.025	86.0522	108.484
A4H4A7	A4H4A7	Uncharacterized protein	LBRM_05_0620					0.416551	0.729349	0.65642	2.334e-06	3.064e-06	2.575e-06	0.0291168	0.0382256	0.0321187	66.9889	89.1971	68.1036
A4H4A8	A4H4A8	Uncharacterized protein	LBRM_05_0630	+		+	Lb_Lp;Lg_Lb	0.00442222	0.0286356	0.000544	1.43e-05	1.894e-05	2.455e-05	0.305197	0.404055	0.524261	709.487	948.936	1111.99
A4H4A9	A4H4A9	Uncharacterized protein	LBRM_05_0640	+		+	Lb_Lp;Lg_Lb	0.000546374	0.0134013	0.000245614	9.82634e-05	0.00016559	0.00022286	1.13957	1.92068	2.58497	2647.08	4510.33	5467.68		integral component of membrane [GO:0016021]
A4H4B0	A4H4B0	Nitroreductase-like protein	LBRM_05_0650	+			Lb_Lp	0.00701437	0.271815	0.131537	2.472e-05	1.1484e-05	1.6665e-05	0.776285	0.360262	0.524218	1801.54	848.24	1116.31			oxidoreductase activity [GO:0016491]
A4H4B1	A4H4B1	Uncharacterized protein	LBRM_05_0660					0.968763	0.116084	0.0548115	3.762e-06	4.176e-06	1.71775e-06	0.0148331	0.01647	0.00677803	34.6609	38.8123	14.4765
A4H4B2	A4H4B2	Sre-2/carboxylate carrier-like protein	LBRM_05_0670	+		+	Lb_Lp;Lg_Lb	0.000528696	0.232204	0.000201439	4.144e-05	6.8e-06	9.48e-06	1.09931	0.18042	0.251426	2562.31	425.736	528.621		integral component of membrane [GO:0016021]	ion transmembrane transporter activity [GO:0015075]
A4H4B3	A4H4B3	Uncharacterized protein	LBRM_05_0680			+	Lg_Lb	0.145136	0.599327	0.00495974	3.668e-06	2.7636e-05	2.216e-05	0.0125405	0.0944934	0.0758228	29.3799	221.047	158.922
A4H4B4	A4H4B4	Uncharacterized protein	LBRM_05_0690					0.165685	0.320908	0.0349477	2.74e-05	2.074e-05	1.61e-05	0.150823	0.114173	0.0885267	348.846	267.385	185.606
A4H4B5	A4H4B5	Phophatase-like protein	LBRM_05_0700		+		Lp_Lg	0.802931	0.006783	0.0443636	1.6656e-06	1.514e-06	4.4825e-06	0.0119333	0.0108421	0.0321005	28.2546	25.4968	66.4102			protein tyrosine/serine/threonine phosphatase activity [GO:0008138]
A4H4B6	A4H4B6	Uncharacterized protein	LBRM_05_0710	+		+	Lb_Lp;Lg_Lb	0.00119579	0.317412	0.00384177	1.0744e-05	3.138e-05	3.61e-05	0.130226	0.380277	0.437528	302.786	892.754	917.312
A4H4B7	A4H4B7	Uncharacterized protein	LBRM_05_0720					0.364164	0.765898	0.404811	8.52516e-05	7.344e-05	7.1775e-05	2.1443	1.84737	1.80538	4961.92	4329.09	3799.67
A4H4B8	A4H4B8	Uncharacterized protein	LBRM_05_0730					0.274206	0.427031	0.185102	7.036e-05	7.896e-05	9.02215e-05	0.750434	0.841884	0.962342	1759.03	1975.15	2039.79	tRNA processing [GO:0008033]		4 iron, 4 sulfur cluster binding [GO:0051539];catalytic activity [GO:0003824];FMN binding [GO:0010181]
A4H4C0	A4H4C0	Uncharacterized protein	LBRM_05_0750		+		Lp_Lg	0.843588	0.00429526	0.0578084	3.83e-06	3.12e-06	7.5625e-06	0.0249105	0.020291	0.0491884	58.7669	47.5196	104.813
A4H4C1	A4H4C1	Uncharacterized protein	LBRM_05_0760	+			Lb_Lp	0.00990494	0.218228	0.934614	0.000110088	0.000182242	0.000128073	6.48072	10.729	7.54045	15015.6	25230.1	16085.7		integral component of membrane [GO:0016021]
A4H4C2	A4H4C2	Uncharacterized protein	LBRM_05_0770					0.547408	0.194851	0.0461	9.184e-06	7.756e-06	4.08e-06	0.246671	0.20819	0.109563	576.331	490.834	226.321		mitochondrial matrix [GO:0005759]
A4H4C3	A4H4C3	MYND zinc finger (ZnF) domain-like protein	LBRM_05_0780					0.0191457	0.205561	0.347996	2.836e-05	5.352e-05	3.875e-05	0.597309	1.12586	0.815611	1407.99	2630.54	1750.4			metal ion binding [GO:0046872]
A4H4C4	A4H4C4	Uncharacterized protein	LBRM_05_0790					0.295943	0.146246	0.500671	3.944e-05	3.496e-05	4.4425e-05	0.395991	0.351042	0.445634	923.649	823.47	947.751
A4H4C5	A4H4C5	S-methyl-5'-thioadenosine phosphorylase (EC 2.4.2.28) (5'-methylthioadenosine phosphorylase) (MTA phosphorylase) (MTAP) (MTAPase)	LBRM_05_0800					0.06402	0.603798	0.393033	0.00045912	0.000370497	0.000398919	13.8352	11.1646	12.0211	32361.4	26224.2	25522.5	L-methionine salvage from methylthioadenosine [GO:0019509];purine ribonucleoside salvage [GO:0006166]	cytoplasm [GO:0005737];nucleus [GO:0005634]	S-methyl-5-thioadenosine phosphorylase activity [GO:0017061]
A4H4C7	A4H4C7	Uncharacterized protein	LBRM_05_0820					0.34061	0.0502714	0.0406347	0.00011704	0.000127854	0.0001555	1.69542	1.85207	2.25255	3938.91	4353.21	4744.38
A4H4C8	A4H4C8	Uncharacterized protein	LBRM_05_0830					0.767455	0.89716	0.5836	1.474e-05	1.5174e-05	1.3875e-05	0.814919	0.837995	0.766547	1893.93	1949.69	1628.77
A4H4C9	A4H4C9	Uncharacterized protein	LBRM_05_0840	+	+		Lb_Lp;Lp_Lg	0.00312615	0.0033984	0.96045	2.27e-05	3.394e-05	2.235e-05	0.117126	0.175121	0.115466	272.262	410.767	244.291
A4H4D0	A4H4D0	Uncharacterized protein	LBRM_05_0850					0.789523	0.89521	0.70701	6.438e-05	6.22e-05	6.09e-05	2.87819	2.78207	2.72285	6694.19	6506.46	5766.85		integral component of membrane [GO:0016021]
A4H4D1	A4H4D1	Uncharacterized protein	LBRM_05_0860		+		Lp_Lg	0.0159767	0.000683938	0.421108	0.000249808	0.00020728	0.000265408	1.20669	1.00125	1.28204	2799.49	2347.42	2698.7		nucleus [GO:0005634]	nucleic acid binding [GO:0003676]
A4H4D2	A4H4D2	Surface antigen-like protein	LBRM_05_0870	+	+	+	Lb_Lp;Lg_Lb;Lp_Lg	0.000659542	0.000553846	0	0.000116366	5.034e-05	7.7025e-06	3.77958	1.63482	0.250126	8849.74	3826.99	522.799
A4H4D4	A4H4D4	Putative CYC2-like cyclin	LBRM_05_0890					0.14243	0.258248	0.0376372	3.658e-06	5.45e-06	7.3225e-06	0.0242303	0.0361112	0.0485824	56.5118	85.0986	103.591	regulation of cyclin-dependent protein serine/threonine kinase activity [GO:0000079]		protein kinase binding [GO:0019901]
A4H4D5	A4H4D5	Putative paraflagellar rod protein	LBRM_05_0900	+			Lb_Lp	0.00253123	0.281531	0.0135232	2.17e-05	1.432e-05	1.21325e-05	0.208639	0.137784	0.116774	485.524	322.6	250.376		motile cilium [GO:0031514]	calmodulin binding [GO:0005516]
A4H4D6	A4H4D6	Putative ubiquitin-conjugating enzyme (EC 6.3.2.19)	LBRM_05_0910	+		+	Lb_Lp;Lg_Lb	0.000752525	0.0773648	0.00422005	9.91e-06	4.774e-06	6.4325e-06	0.20036	0.0965211	0.129997	465.513	225.945	275.747			ligase activity [GO:0016874]
A4H4D7	A4H4D7	Uncharacterized protein	LBRM_05_0920					0.277226	0.555979	0.513073	1.138e-05	1.3534e-05	1.205e-05	0.0881893	0.104923	0.09331	204.939	245.943	196.066
A4H4D8	A4H4D8	Putative glutaminyl cyclase (EC 2.3.2.5)	LBRM_05_0930					0.519664	0.0641191	0.0679538	1.5544e-05	1.826e-05	3.315e-05	0.153331	0.180247	0.327281	354.65	423.476	684.313		integral component of membrane [GO:0016021]	glutaminyl-peptide cyclotransferase activity [GO:0016603]
A4H4D9	A4H4D9	Dipeptidyl peptidase 3 (EC 3.4.14.4) (Dipeptidyl aminopeptidase III) (Dipeptidyl peptidase III)	LBRM_05_0940					0.108265	0.0511514	0.0115267	0.000700073	0.000620994	0.000488914	9.20107	8.16174	6.42581	21471.6	19126.8	13546.5		cytoplasm [GO:0005737]	dipeptidyl-peptidase activity [GO:0008239];metal ion binding [GO:0046872];metallopeptidase activity [GO:0008237]
A4H4E2	A4H4E2	MST protein (EC 2.8.1.2)	MST LBRM_05_0970					0.0701913	0.0463148	0.819009	0.000280672	0.000320432	0.000273452	6.99146	7.98186	6.81159	16312.2	18739.3	14434			3-mercaptopyruvate sulfurtransferase activity [GO:0016784]
A4H4E3	A4H4E3	NADH dehydrogenase [ubiquinone] flavoprotein 1, mitochondrial (EC 1.6.99.3) (EC 7.1.1.2)	LBRM_05_0980	+		+	Lb_Lp;Lg_Lb	0.00220317	0.886688	0.00319497	1.896e-05	4.28e-05	4.3075e-05	0.348115	0.786028	0.790679	809.364	1837.1	1675.57		mitochondrial inner membrane [GO:0005743];respirasome [GO:0070469]	4 iron, 4 sulfur cluster binding [GO:0051539];FMN binding [GO:0010181];metal ion binding [GO:0046872];NAD binding [GO:0051287];NADH dehydrogenase (ubiquinone) activity [GO:0008137]
A4H4E5	A4H4E5	Uncharacterized protein	LBRM_05_1000					0.549498	0.248905	0.321834	1.17387e-06	1.2086e-06	1.5225e-06	0.0415954	0.108843	0.137181	96.2922	255.692	292.421
A4H4E6	A4H4E6	Methyltransferase-like protein	LBRM_05_1010	+			Lb_Lp	0.00590766	0.233357	0.0697486	5.47e-06	1.268e-05	9.6175e-06	0.0792027	0.183577	0.139258	182.852	433.148	297.714			methyltransferase activity [GO:0008168];nucleic acid binding [GO:0003676]
A4H4E7	A4H4E7	Uncharacterized protein	LBRM_05_1020		+	+	Lg_Lb;Lp_Lg	0.0150173	0.0011134	0.0025721	0.00017263	0.000212518	0.000131123	1.78825	2.20144	1.35828	4162.66	5158.72	2867.23
A4H4E8	A4H4E8	Uncharacterized protein	LBRM_05_1030					0.235245	0.24505	0.66646	0.00010955	8.69062e-05	0.000120326	6.74108	5.34768	7.40411	15649.5	12591	15790.9
A4H4E9	A4H4E9	Stomatin-like protein	LBRM_05_1040	+			Lb_Lp	0.00161778	0.338433	0.0143166	0.000180554	0.000237313	0.000222448	4.47959	5.88778	5.51899	10425.3	13814.5	11685.3		membrane [GO:0016020]
A4H4F0	A4H4F0	Uncharacterized protein	LBRM_05_1050		+	+	Lg_Lb;Lp_Lg	0.022907	0.000606897	0.00129469	0.000121419	0.000149191	7.2475e-05	2.04819	2.51668	1.22232	4786.02	5902.7	2587.33
A4H4F1	A4H4F1	Putative ATPase	LBRM_05_1060			+	Lg_Lb	0.344911	0.0946168	0.00295577	5.9e-05	5.39e-05	4.2975e-05	1.06436	0.972741	0.775349	2478.51	2278.93	1634.68			ATP binding [GO:0005524]
A4H4F2	A4H4F2	Uncharacterized protein	LBRM_05_1070					0.684478	0.955374	0.739355	0.000139887	0.000144024	0.00014522	2.43172	2.50364	2.52442	5644.39	5876.58	5325.46		membrane [GO:0016020]
A4H4F3	A4H4F3	Uncharacterized protein	LBRM_05_1080		+		Lp_Lg	0.0222598	0.00266928	0.0119862	0.000285351	0.000356321	0.000223265	3.55423	4.4382	2.78091	8288.63	10400.5	5857.14
A4H4F4	A4H4F4	Putative double-strand-break repair protein rad21 homolog	LBRM_05_1090					0.800909	0.0882808	0.127675	4.464e-05	4.27e-05	5.7225e-05	0.737771	0.706564	0.946221	1719.95	1657.12	2011.23	sister chromatid cohesion [GO:0007062]	cohesin complex [GO:0008278];nuclear chromosome [GO:0000228]
A4H4F5	A4H4F5	Uncharacterized protein	LBRM_05_1100					0.030649	0.0163008	0.502357	0.000151151	0.000196661	0.000134027	5.37656	6.99539	4.76743	12488.8	16392.2	10094.5
A4H4F7	A4H4F7	Uncharacterized protein	LBRM_05_1120	+	+		Lb_Lp;Lp_Lg	0.00130514	0.00506769	0.0713227	3.41e-05	5.874e-05	4.3175e-05	0.25977	0.44775	0.328804	605.41	1051.79	692.542			RNA binding [GO:0003723]
A4H4F8	A4H4F8	Uncharacterized protein	LBRM_05_1130					0.239803	0.0551943	0.0479481	8.252e-06	9.028e-06	3.555e-05	0.137674	0.150474	0.593084	334.255	351.038	1245.01
A4H4F9	A4H4F9	V-type proton ATPase subunit	LBRM_05_1140					0.620822	0.0992851	0.730095	0.000130978	0.000138105	0.000114051	3.14504	3.31615	2.73862	7280.81	7772.64	5773.74	ATP hydrolysis coupled proton transport [GO:0015991]	proton-transporting V-type ATPase, V0 domain [GO:0033179]	proton transmembrane transporter activity [GO:0015078]
A4H4G0	A4H4G0	Uncharacterized protein	LBRM_05_1150		+	+	Lg_Lb;Lp_Lg	0.610079	0.00439237	0.00677568	3.2978e-06	3.756e-06	3.16147e-07	0.0356908	0.0406622	0.00130094	82.5674	95.2835	2.66437
A4H4G1	A4H4G1	Elongation of fatty acids protein (EC 2.3.1.199) (Very-long-chain 3-oxoacyl-CoA synthase)	LBRM_05_1160					0.98126	0.627994	0.640117	2.19e-05	2.208e-05	2.05e-05	0.754446	0.759714	0.705856	1760.62	1775.79	1490.12	fatty acid biosynthetic process [GO:0006633]	integral component of membrane [GO:0016021]	3-oxo-arachidoyl-CoA synthase activity [GO:0102336];3-oxo-cerotoyl-CoA synthase activity [GO:0102337];3-oxo-lignoceronyl-CoA synthase activity [GO:0102338];very-long-chain 3-ketoacyl-CoA synthase activity [GO:0102756]
A4H4G2	A4H4G2	Uncharacterized protein	LBRM_05_1170		+		Lp_Lg	0.0177505	0.00248188	0.0587443	9.608e-06	1.278e-05	6.99e-06	0.158618	0.211031	0.115543	367.423	494.348	242.059
A4H4G3	A4H4G3	Uncharacterized protein	LBRM_05_1180					0.596516	0.0397627	0.381033	0.000100534	9.20364e-05	0.000114693	0.467145	0.427629	0.532936	1087.11	1003.2	1129.81
A4H4G4	A4H4G4	Putative prefoldin subunit	LBRM_05_1190					0.21338	0.375411	0.100506	0.000576497	0.00051013	0.000464613	36.0018	31.8572	29.0147	83982.2	74737.4	61643.6	protein folding [GO:0006457]	prefoldin complex [GO:0016272]	unfolded protein binding [GO:0051082]
A4H4G5	A4H4G5	Protein phosphatase type 1 regulator-like protein	LBRM_05_1200	+			Lb_Lp	0.00424433	0.365496	0.0250811	0.000168006	0.000204961	0.000191903	3.52873	4.3049	4.03064	8216.04	10085.6	8535.65
A4H4G6	A4H4G6	Surface antigen like protein	LBRM_05_1210	+	+	+	Lb_Lp;Lg_Lb;Lp_Lg	0.00168959	0.00166947	0.00240291	9.46224e-05	0.000149942	2.14e-05	3.13343	4.96531	0.708155	7303.39	11616.4	1536.72		integral component of membrane [GO:0016021]
A4H4H1	A4H4H1	Uncharacterized protein	LBRM_06_0030	+			Lb_Lp	0.00360683	0.942588	0.0237068	0.000602384	0.000812934	0.000824437	8.2015	11.0682	11.2248	19136.1	25939.9	23560.1
A4H4H2	A4H4H2	Uncharacterized protein	LBRM_06_0040	+		+	Lb_Lp;Lg_Lb	0.00192013	0.990685	0.00845935	1.68e-05	9.59e-06	9.64e-06	0.502325	0.286942	0.288149	1166.82	671.784	614.925			hydrolase activity [GO:0016787];structural constituent of ribosome [GO:0003735]
A4H4H3	A4H4H3	PUF5 protein	PUF5 LBRM_06_0050		+	+	Lg_Lb;Lp_Lg	0.022774	0.00550605	0.00129011	3.308e-06	5.018e-06	8.96e-06	0.062973	0.0955655	0.170324	146.63	224.273	357.687			RNA binding [GO:0003723]
A4H4H4	A4H4H4	Uncharacterized protein	LBRM_06_0060					0.260381	0.0936029	0.079054	1.1158e-05	7.636e-06	5.6475e-06	0.237445	0.1625	0.120106	545.88	381.84	254.707
A4H4H6	A4H4H6	Putative ABC transporter	LBRM_06_0080					0.264097	0.0832751	0.017039	0.000235588	0.000213754	0.000165072	3.17851	2.88393	2.22713	7381.89	6775.25	4695.2		integral component of membrane [GO:0016021]	ATP binding [GO:0005524];ATPase activity [GO:0016887]
A4H4H7	A4H4H7	Uncharacterized protein	LBRM_06_0090					0.91064	0.211906	0.357096	3.104e-05	3.134e-05	2.6575e-05	0.468359	0.473312	0.400987	1087.43	1107.67	842.274		integral component of membrane [GO:0016021]
A4H4H8	A4H4H8	Peptidyl-prolyl cis-trans isomerase (PPIase) (EC 5.2.1.8)	CYP2 LBRM_06_0100			+	Lg_Lb	0.508247	0.0227637	0.00486216	0.000225863	0.000238576	0.000309749	11.1675	11.7961	15.3152	25962.6	27686.4	32283.7	protein folding [GO:0006457]		peptidyl-prolyl cis-trans isomerase activity [GO:0003755]
A4H4H9	A4H4H9	Uncharacterized protein	LBRM_06_0110					0.298805	0.872458	0.308448	2.184e-05	2.714e-05	2.835e-05	1.03743	1.28977	1.34739	2400.73	3016.52	2871.59
A4H4I0	A4H4I0	Putative 20S proteasome beta 6 subunit	LBRM_06_0120					0.106579	0.34583	0.69354	0.00017107	0.000196032	0.000177187	4.55095	5.21501	4.71367	10614.5	12216.8	9891.87	proteolysis involved in cellular protein catabolic process [GO:0051603]	integral component of membrane [GO:0016021];nucleus [GO:0005634];proteasome core complex [GO:0005839]	threonine-type endopeptidase activity [GO:0004298]
A4H4I1	A4H4I1	Uncharacterized protein	LBRM_06_0130					0.0406114	0.615456	0.0651987	1.936e-06	4.11e-06	4.4075e-06	0.14838	0.31487	0.33782	340.875	736.558	713.51		integral component of membrane [GO:0016021]
A4H4I2	A4H4I2	Uncharacterized protein	LBRM_06_0140	+		+	Lb_Lp;Lg_Lb	0.00156506	0.0556431	0.00618686	2.244e-05	5.258e-06	1.20925e-05	0.437055	0.102334	0.235229	1016.85	238.356	491.855
A4H4I3	A4H4I3	Uncharacterized protein	LBRM_06_0150					0.71008	0.890301	0.857108	1.294e-05	1.312e-05	1.329e-05	0.812639	0.82215	0.834918	1897.89	1924.43	1737.24			protein heterodimerization activity [GO:0046982]
A4H4I4	A4H4I4	Kinesin-like protein	LBRM_06_0160					0.404177	0.0475524	0.0243967	5.18356e-07	6.318e-07	1.2945e-06	0.00666695	0.00899264	0.0184459	15.664	21.1572	38.2107	microtubule-based movement [GO:0007018]	microtubule [GO:0005874]	ATP binding [GO:0005524];microtubule binding [GO:0008017];microtubule motor activity [GO:0003777]
A4H4I5	A4H4I5	Uncharacterized protein	LBRM_06_0170	+		+	Lb_Lp;Lg_Lb	0.00075063	0.159108	0.001189	1.538e-05	2.732e-05	3.12e-05	0.215375	0.382686	0.43705	499.794	898.868	924.906
A4H4I6	A4H4I6	Uncharacterized protein	LBRM_06_0180		+	+	Lg_Lb;Lp_Lg	0.801419	0.00790564	0.00476754	4.92e-06	4.652e-06	1.12975e-05	0.0937424	0.0886147	0.215048	220.473	206.526	453.987
A4H4I8	A4H4I8	Uncharacterized protein	LBRM_06_0200	+			Lb_Lp	0.00490338	0.150644	0.119749	9.40116e-05	0.000125612	0.000110842	2.97191	3.97143	3.50407	6928.16	9306.57	7383.18
A4H4I9	A4H4I9	Uncharacterized protein	LBRM_06_0210	+			Lb_Lp	0.0061959	0.917647	0.0306486	2.05e-05	1.0588e-05	1.1035e-05	0.918057	0.474524	0.494511	2121.63	1116.7	1033.38		integral component of membrane [GO:0016021]
A4H4J0	A4H4J0	Uncharacterized protein	LBRM_06_0220					0.812999	0.774151	0.465717	7.834e-06	8.484e-06	8.9075e-06	0.0754747	0.0817735	0.0858916	175.504	192.736	179.526
A4H4J1	A4H4J1	Uncharacterized protein	LBRM_06_0230					0.155781	0.217773	0.959927	6.302e-05	9.00176e-05	6.2525e-05	2.0458	2.92119	2.0297	4732.29	6823.6	4342.23
A4H4J2	A4H4J2	Putative 5'-3' exonuclease (EC 3.1.11.-)	LBRM_06_0240					0.261903	0.624312	0.28437	0.000423321	0.000442268	0.000455007	2.50946	2.62178	2.6973	5849.18	6152.55	5672.62			aspartic-type endopeptidase activity [GO:0004190];exonuclease activity [GO:0004527];nucleic acid binding [GO:0003676]
A4H4J3	A4H4J3	Uncharacterized protein	LBRM_06_0250					0.049834	0.0439267	0.638642	0.000288009	0.000338209	0.000276752	8.29925	9.7458	7.97488	19378	22887.2	16858.2
A4H4J5	A4H4J5	Putative ribonuclease H1 (EC 3.1.26.4)	LBRM_06_0270					0.508531	0.636839	0.45758	5.902e-06	6.402e-06	6.8825e-06	0.231608	0.251401	0.270309	536.488	588.638	574.895			magnesium ion binding [GO:0000287];nucleic acid binding [GO:0003676];RNA-DNA hybrid ribonuclease activity [GO:0004523]
A4H4J6	A4H4J6	MYND finger domain-like protein	LBRM_06_0280	+		+	Lb_Lp;Lg_Lb	0.000416357	0.288799	0.00142767	1.6948e-06	6.264e-06	8.01e-06	0.0861023	0.318423	0.407125	201.528	744.993	872.674			metal ion binding [GO:0046872]
A4H4J7	A4H4J7	Uncharacterized protein	LBRM_06_0300					0.0367527	0.662825	0.0335277	2.82e-06	5.322e-06	5.8e-06	0.0252088	0.0475607	0.0518536	58.7899	111.763	108.811
A4H4J8	A4H4J8	Uncharacterized protein	LBRM_06_0310	+			Lb_Lp	0.00642795	0.449638	0.52638	3.358e-05	1.894e-05	3.015e-05	0.252864	0.142628	0.226873	587.675	334.796	484.279
A4H4J9	A4H4J9	Oligopeptidase B-like protein	LBRM_06_0320					0.0172768	0.311079	0.201126	2.532e-05	1.846e-05	2.0975e-05	0.244143	0.177703	0.202241	566.591	416.568	424.914			serine-type endopeptidase activity [GO:0004252];serine-type exopeptidase activity [GO:0070008]
A4H4K0	A4H4K0	NAD(P)-dependent steroid dehydrogenase-like protein	LBRM_06_0330					0.029555	0.465218	0.120023	8.3656e-05	0.000119009	0.000107669	2.02216	2.87603	2.60235	4675.73	6742.97	5482.4	steroid biosynthetic process [GO:0006694]	integral component of membrane [GO:0016021]	3-beta-hydroxy-delta5-steroid dehydrogenase activity [GO:0003854]
A4H4K1	A4H4K1	Uncharacterized protein	LBRM_06_0340					0.278705	0.0647379	0.401756	1.978e-05	1.634e-05	2.29e-05	0.392064	0.32408	0.454828	910.479	757.879	957.662
A4H4K2	A4H4K2	Putative glutamine synthetase (EC 6.3.1.2)	LBRM_06_0350					0.667542	0.320496	0.395679	0.000518388	0.000509265	0.000556703	12.2406	12.0252	13.1453	28507.7	28179	27670.8	glutamine biosynthetic process [GO:0006542]		glutamate-ammonia ligase activity [GO:0004356]
A4H4K3	A4H4K3	Uncharacterized protein	LBRM_06_0360					0.418466	0.397319	0.950183	5.124e-06	7.002e-06	4.9625e-06	0.122081	0.166669	0.118193	284.34	389.25	245.699			metal ion binding [GO:0046872]
A4H4K4	A4H4K4	Uncharacterized protein	LBRM_06_0370					0.905703	0.166461	0.218767	2.45e-05	2.478e-05	1.9675e-05	0.248239	0.251214	0.199575	576.596	588.065	425.301
A4H4K6	A4H4K6	Uncharacterized protein	LBRM_06_0400					0.346208	0.284055	0.145154	2.2378e-06	2.924e-06	4.6825e-06	0.111262	0.145433	0.23266	266.632	339.571	481.72
A4H4K7;A4H4K5;A4H4K8	A4H4K7;A4H4K5;A4H4K8	Putative 60S ribosomal protein L19	LBRM_06_0410					0.57892	0.0839113	0.22502	0.00223323	0.00213022	0.00242291	73.481	70.0916	79.7221	170649	164748	168203	translation [GO:0006412]	cytosolic large ribosomal subunit [GO:0022625]	RNA binding [GO:0003723];structural constituent of ribosome [GO:0003735]
A4H4K9	A4H4K9	Uncharacterized protein	LBRM_06_0440					0.674837	0.799387	0.333942	1.3726e-05	2.166e-05	2.115e-05	0.18126	0.286198	0.279584	422.161	664.043	593.149			ATP binding [GO:0005524]
A4H4L0	A4H4L0	Uncharacterized protein	LBRM_06_0450	+	+	+	Lb_Lp;Lg_Lb;Lp_Lg	0.00136863	0.000878788	0.00470187	7.448e-05	0.000115892	5.4825e-05	0.738206	1.14863	0.543321	1716.56	2696.45	1149.31
A4H4L2	A4H4L2	ATP-NAD kinase-like protein (EC 2.7.1.23)	LBRM_06_0470	+			Lb_Lp	0.0019038	0.0108708	0.900341	1.0274e-05	2.2e-05	1.08175e-05	0.076391	0.16352	0.0804761	179.027	383.9	169.385	NAD metabolic process [GO:0019674];NADP biosynthetic process [GO:0006741]		NAD+ kinase activity [GO:0003951]
A4H4L3	A4H4L3	Uncharacterized protein	LBRM_06_0480		+		Lp_Lg	0.0442135	0.00529798	0.0310652	2.386e-05	1.962e-05	2.9425e-05	0.198095	0.162687	0.244103	461.795	382.011	512.98	mitotic chromosome condensation [GO:0007076]	condensin complex [GO:0000796]
A4H4L4	A4H4L4	Uncharacterized protein	LBRM_06_0490					0.19839	0.451307	0.155833	1.51e-06	1.722e-06	1.97e-06	0.0435556	0.0496617	0.0568984	100.928	116.325	118.624
A4H4L5	A4H4L5	Uncharacterized protein	LBRM_06_0500					0.327936	0.369719	0.111727	2.606e-05	2.876e-05	3.2325e-05	0.401961	0.44388	0.49839	935.31	1043.95	1055.19
A4H4L8	A4H4L8	Uncharacterized protein	LBRM_06_0530					0.137244	0.571102	0.127661	3.232e-06	1.836e-06	1.60125e-06	0.0170099	0.00965628	0.00841811	39.2318	22.685	17.533
A4H4L9	A4H4L9	Uncharacterized protein	LBRM_06_0540					0.387579	0.154256	0.885143	3.0602e-06	4.18e-06	2.02275e-06	0.0918867	0.125475	0.0607138	211.469	292.604	131.215
A4H4M0	A4H4M0	Uncharacterized protein	LBRM_06_0550	+		+	Lb_Lp;Lg_Lb	0.000356998	0.0266618	0.00677181	8.358e-06	2.294e-05	1.625e-05	0.0928275	0.254461	0.180333	216.724	596.262	383.285
A4H4M1	A4H4M1	Uncharacterized protein	LBRM_06_0560					0.147117	0.0452437	0.242606	9.694e-06	7.114e-06	1.19e-05	0.0534635	0.0392601	0.065651	123.659	92.4998	138.261
A4H4M2	A4H4M2	Putative deoxyuridine triphosphatase (EC 3.6.1.23)	LBRM_06_0570	+			Lb_Lp	0.000128686	0.0799191	0.0270855	0.000282641	0.000187263	0.000226227	9.24238	6.12351	7.39763	21491	14347.6	15674.4			dUTP diphosphatase activity [GO:0004170]
A4H4M3;A4H4M4	A4H4M3;A4H4M4	Putative 60S ribosomal protein L23a	LBRM_06_0580					0.0166357	0.0447709	0.792893	0.00168063	0.0014335	0.00164755	95.8334	81.7417	93.9471	223018	191797	197820	translation [GO:0006412]	ribosome [GO:0005840]	structural constituent of ribosome [GO:0003735]
A4H4M5	A4H4M5	Uncharacterized protein	LBRM_06_0600					0.826206	0.615134	0.431699	1.4756e-05	1.6832e-05	1.9595e-05	0.095078	0.108451	0.126295	219.895	255.714	261.637
A4H4M6	A4H4M6	Uncharacterized protein	LBRM_06_0610			+	Lg_Lb	0.0733804	0.581907	0.00769927	1.502e-06	9.13287e-07	6.48e-07	0.00990754	0.00115517	0.00428193	23.0419	2.72573	9.1978
A4H4M7	A4H4M7	Putative carbonic anhydrase family protein (EC 4.2.1.1)	LBRM_06_0620			+	Lg_Lb	0.0104615	0.814088	0.00521298	4.512e-05	6.38e-05	6.485e-05	1.048	1.48138	1.50567	2445.67	3467.93	3169.42	carbon utilization [GO:0015976]		carbonate dehydratase activity [GO:0004089];zinc ion binding [GO:0008270]
A4H4M8	A4H4M8	Uncharacterized protein	LBRM_06_0630	+		+	Lb_Lp;Lg_Lb	0.00216906	0.468814	0.00589096	0.000207019	0.000282042	0.000310198	1.84806	2.51778	2.76913	4301.08	5919.46	5825.08			phosphatase activity [GO:0016791]
A4H4M9	A4H4M9	Uncharacterized protein	LBRM_06_0640					0.0545046	0.923977	0.0456725	5.634e-06	1.0144e-05	9.58e-06	0.0179584	0.0323435	0.0305378	41.8078	75.4335	65.1482		integral component of membrane [GO:0016021]	ATP binding [GO:0005524];protein kinase activity [GO:0004672]
A4H4N0	A4H4N0	Putative lanosterol synthase (EC 5.4.99.8)	LBRM_06_0650	+	+	+	Lb_Lp;Lg_Lb;Lp_Lg	0	0.00183069	0.00313742	9.70622e-05	4.584e-05	7.0975e-05	0.855401	0.403964	0.625607	1991.27	947.95	1315.62		integral component of membrane [GO:0016021]	cycloartenol synthase activity [GO:0016871]
A4H4N1	A4H4N1	Uncharacterized protein	LBRM_06_0660					0.293687	0.0433557	0.0398713	0.000129725	0.000140191	0.000115943	1.90294	2.05646	1.70076	4428.87	4824.59	3581.44
A4H4N2	A4H4N2	Uncharacterized protein	LBRM_06_0670					0.0123808	0.111961	0.164906	3.95e-05	6.802e-05	4.945e-05	0.302158	0.520154	0.37811	700.307	1216.99	800.72
A4H4N3	A4H4N3	Uncharacterized protein	LBRM_06_0680					0.0127151	0.0309141	0.471828	1.24e-05	1.834e-05	1.1355e-05	0.447668	0.663349	0.411115	1043.28	1552.28	870.357
A4H4N4	A4H4N4	Uncharacterized protein	LBRM_06_0690	+		+	Lb_Lp;Lg_Lb	0.00700904	0.559919	0.00811819	4.266e-06	1.2807e-06	1.43982e-06	0.105054	0.0169149	0.0137156	243.472	39.2269	29.1947
A4H4N5	A4H4N5	Uncharacterized protein	LBRM_06_0700					0.366382	0.134266	0.0186181	5.892e-05	0.000105191	4.02e-05	0.206703	0.368956	0.14101	480.065	860.253	299.279
A4H4N6	A4H4N6	Uncharacterized protein	LBRM_06_0710					0.331431	0.442727	0.917366	2.736e-05	2.46e-05	2.84e-05	0.14965	0.134506	0.15519	349.33	315.182	324.411	regulation of transcription, DNA-templated [GO:0006355]	nucleus [GO:0005634]
A4H4N7	A4H4N7	Putative serine-threonine dehydratase (EC 4.3.1.19)	LBRM_06_0720					0.981085	0.036198	0.0552633	0.000168249	0.000167959	0.000126794	4.52721	4.5194	3.41174	10547.8	10597.9	7242.62			L-threonine ammonia-lyase activity [GO:0004794]
A4H4N8	A4H4N8	Uncharacterized protein	LBRM_06_0730	+		+	Lb_Lp;Lg_Lb	0.000119149	0.646501	0	1.406e-05	1.333e-06	1.0843e-06	0.139071	0.0131889	0.00441546	323.436	31.023	9.02601
A4H4N9	A4H4N9	Uncharacterized protein	LBRM_06_0740					0.0197099	0.430582	0.0569211	7.82504e-07	2.048e-06	1.50558e-06	0.00251048	0.0283887	0.0147708	5.67319	66.7649	30.1794		integral component of membrane [GO:0016021]
A4H4P1	A4H4P1	RNA-binding protein-like protein	LBRM_06_0760	+		+	Lb_Lp;Lg_Lb	0.00374849	0.117533	0.00112766	4.878e-05	1.3576e-05	5.8275e-06	0.258843	0.0720763	0.0309477	607.841	169.613	65.6859			RNA binding [GO:0003723]
A4H4P2	A4H4P2	Uncharacterized protein	LBRM_06_0770					0.0542902	0.105272	0.850608	5.888e-06	9.158e-06	5.65e-06	0.0422854	0.0657309	0.0405859	99.1319	153.628	83.5734
A4H4P3	A4H4P3	Uncharacterized protein	LBRM_06_0780	+			Lb_Lp	0.00482635	0.976556	0.14511	3.734e-05	2.604e-05	2.7825e-05	0.0978544	0.068234	0.072956	227.367	160.085	150.707
A4H4P4	A4H4P4	Uncharacterized protein	LBRM_06_0790					0.24407	0.189886	0.0981176	6.754e-06	8.466e-06	1.0275e-05	0.152093	0.190529	0.231207	350.736	446.439	484.702		integral component of membrane [GO:0016021]
A4H4P5	A4H4P5	Putative lipin	LBRM_06_0800	+		+	Lb_Lp;Lg_Lb	0.000836408	0.094583	0.000977273	2.838e-05	5.868e-05	6.935e-05	0.193419	0.399906	0.472771	451.382	939.826	996.911
A4H4P6	A4H4P6	Uncharacterized protein	LBRM_06_0810					0.0523604	0.109412	0.975581	3.7e-05	2.824e-05	3.73e-05	1.48265	1.13169	1.49406	3450.57	2657.36	3158.23
A4H4P7	A4H4P7	Uncharacterized protein	LBRM_06_0820					0.04814	0.383899	0.0494255	9.882e-06	1.38e-05	1.5375e-05	0.0263959	0.0369354	0.0410499	61.1601	86.6446	86.8622
A4H4P8	A4H4P8	Bifunctional dihydrofolate reductase-thymidylate synthase	LBRM_06_0830	+		+	Lb_Lp;Lg_Lb	0.000117264	0.0457718	0.00193707	0.00101426	0.000639693	0.000742807	17.2501	10.8797	12.6334	40092.1	25524.1	26656.3	dTMP biosynthetic process [GO:0006231];one-carbon metabolic process [GO:0006730];tetrahydrofolate biosynthetic process [GO:0046654]		dihydrofolate reductase activity [GO:0004146];thymidylate synthase activity [GO:0004799]
A4H4P9	A4H4P9	PRMT7 protein	PRMT7 LBRM_06_0840					0.323968	0.109321	0.022104	4.906e-05	5.632e-05	7.18e-05	1.05238	1.20877	1.54019	2465.54	2828.1	3257.23	protein methylation [GO:0006479]		methyltransferase activity [GO:0008168]
A4H4Q2;A4H4Q0	A4H4Q2;A4H4Q0	Putative acyl-coenzyme a dehydrogenase (EC 1.3.99.3)	LBRM_06_0870	+		+	Lb_Lp;Lg_Lb	0.00178775	0.970839	0.00264679	8.12e-05	0.000123869	0.00012286	1.79978	2.74598	2.72362	4178.27	6454.6	5735.19			acryloyl-CoA reductase activity [GO:0043958];acyl-CoA dehydrogenase activity [GO:0003995];flavin adenine dinucleotide binding [GO:0050660]
A4H4Q4	A4H4Q4	Uncharacterized protein	LBRM_06_0890					0.118967	0.365298	0.712546	3.304e-05	2.502e-05	3.0625e-05	1.4098	1.06738	1.30616	3277.16	2500.49	2772.16		integral component of membrane [GO:0016021]	aminoacyl-tRNA hydrolase activity [GO:0004045]
A4H4Q5	A4H4Q5	Uncharacterized protein	LBRM_06_0900	+		+	Lb_Lp;Lg_Lb	0.00130101	0.106215	0.000872727	4.436e-05	7.438e-05	8.82e-05	0.87937	1.47475	1.74888	2041.31	3454.97	3688.57
A4H4Q6	A4H4Q6	2,4-dienoyl-coa reductase-like protein	LBRM_06_0910					0.473234	0.263087	0.806415	1.718e-05	1.456e-05	1.7675e-05	0.211786	0.179327	0.217665	490.526	422.686	458.821			FMN binding [GO:0010181];oxidoreductase activity [GO:0016491]
A4H4Q7	A4H4Q7	Uncharacterized protein	LBRM_06_0920					0.0378257	0.172114	0.685143	1.10535e-06	1.692e-06	1.05806e-06	0.0129725	0.0237513	0.011638	29.7952	55.9286	25.3567
A4H4Q8	A4H4Q8	Putative glucosamine-fructose-6-phosphate aminotransferase (EC 2.6.1.16)	LBRM_06_0930		+		Lp_Lg	0.0194935	0.000806202	0.0247996	0.000122937	0.000166465	8.66e-05	1.67264	2.26477	1.17809	3894.1	5308.48	2497.07	carbohydrate derivative metabolic process [GO:1901135]		carbohydrate derivative binding [GO:0097367];glutamine-fructose-6-phosphate transaminase (isomerizing) activity [GO:0004360]
A4H4Q9	A4H4Q9	MOB1 protein	MOB1 LBRM_06_0940	+			Lb_Lp	0.00450061	0.198949	0.318719	5.626e-05	3.774e-05	4.74e-05	1.93844	1.30065	1.63212	4535.95	3047.65	3411.77
A4H4R0	A4H4R0	Uncharacterized protein	LBRM_06_0950					0.609726	0.50435	0.34891	1.796e-05	1.936e-05	2.335e-05	0.101888	0.110008	0.132755	236.9	258.144	281.693
A4H4R1	A4H4R1	Uncharacterized protein	LBRM_06_0960					0.0435282	0.0569584	0.756203	5.984e-05	5.168e-05	6.215e-05	0.549679	0.474877	0.57106	1276.99	1113.22	1197.63
A4H4R2	A4H4R2	Uncharacterized protein	LBRM_06_0970	+	+		Lb_Lp;Lp_Lg	0.00596527	0.00121569	0.0180102	5.58e-05	4.076e-05	8.0575e-05	0.422276	0.308498	0.609718	984.247	724.394	1292.92
A4H4R3	A4H4R3	Uncharacterized protein	LBRM_06_0980					0.135682	0.386015	0.884239	7.004e-06	4.626e-06	1.17325e-05	0.128815	0.0850481	0.215627	300.314	198.953	431.243			metal ion binding [GO:0046872]
A4H4R4	A4H4R4	Uncharacterized protein	LBRM_06_0990					0.239977	0.462002	0.652994	9.712e-06	7.254e-06	8.3925e-06	0.120194	0.0896084	0.10367	278.276	209.02	216.732
A4H4R5	A4H4R5	Uncharacterized protein	LBRM_06_1000	+		+	Lb_Lp;Lg_Lb	0.000733601	0.702784	0.00292531	1.1636e-05	9.12074e-05	8.57e-05	0.465726	3.65409	3.43401	1070.53	8571.61	7275.37			nucleic acid binding [GO:0003676]
A4H4R6	A4H4R6	Putative kinesin (EC 3.6.4.4)	LBRM_06_1010					0.0990847	0.111812	0.633034	6.25e-06	7.3e-06	5.855e-06	0.0654685	0.0764734	0.0613259	152.164	179.691	128.596	microtubule-based movement [GO:0007018]		ATP binding [GO:0005524];ATP-dependent microtubule motor activity, plus-end-directed [GO:0008574];microtubule binding [GO:0008017]
A4H4R7	A4H4R7	Uncharacterized protein	LBRM_06_1020	+			Lb_Lp	0.00133333	0.0238124	0.0704306	4.018e-05	2.406e-05	3.535e-05	0.503891	0.30183	0.443368	1174.55	708.85	939.624
A4H4R8	A4H4R8	Protein disulfide isomerase (EC 5.3.4.1)	LBRM_06_1030					0.563882	0.319572	0.256615	0.000194206	0.000170807	0.000149726	12.9592	11.3978	9.99107	30401.1	26704.8	20887.5	cell redox homeostasis [GO:0045454]	cell [GO:0005623]	protein disulfide isomerase activity [GO:0003756]
A4H4R9	A4H4R9	Uncharacterized protein	LBRM_06_1040					0.607567	0.0250759	0.0629229	6.072e-06	6.544e-06	9.57e-06	0.176099	0.189787	0.277258	408.668	444.891	586.705
A4H4S0	A4H4S0	Putative deoxyribose-phosphate aldolase (EC 4.1.2.4)	LBRM_06_1050	+		+	Lb_Lp;Lg_Lb	0.00125441	0.0136992	0.00124832	9.65628e-05	5.704e-05	3.4275e-05	3.23886	1.91358	1.14978	7562.32	4482.83	2446.75	deoxyribonucleotide catabolic process [GO:0009264]	cytoplasm [GO:0005737]	deoxyribose-phosphate aldolase activity [GO:0004139]
A4H4S1	A4H4S1	Uncharacterized protein	LBRM_06_1070	+		+	Lb_Lp;Lg_Lb	0.000128342	0.194816	0.000738739	2.154e-05	4.848e-05	4.2975e-05	0.314946	0.708381	0.628079	731.296	1658.43	1322.06
A4H4S2	A4H4S2	Uncharacterized protein	LBRM_06_1090			+	Lg_Lb	0.0149276	0.135626	0.00107636	8.47371e-07	8.3218e-06	1.9775e-05	0.00430645	0.060686	0.144154	9.89345	141.973	299.72
A4H4S3	A4H4S3	Uncharacterized protein	LBRM_06_1100					0.379605	0.543328	0.681047	1.0218e-05	1.3578e-05	1.06225e-05	0.343837	0.457178	0.358008	801.62	1066.76	758.288	GPI anchor biosynthetic process [GO:0006506]	endoplasmic reticulum membrane [GO:0005789];integral component of membrane [GO:0016021]
A4H4S4	A4H4S4	Uncharacterized protein	LBRM_06_1110	+			Lb_Lp	0.000755387	0.75395	0.0166134	4.284e-06	8.404e-06	8.12e-06	0.1227	0.240643	0.232251	284.994	565.612	496.858
A4H4S5	A4H4S5	Uncharacterized protein	LBRM_06_1120					0.206406	0.758126	0.72998	6.11e-06	3.994e-06	8.39e-06	0.0723039	0.047296	0.0993103	168.055	111.159	197.596
A4H4S6	A4H4S6	Uncharacterized protein	LBRM_06_1130	+			Lb_Lp	0.00619469	0.025772	0.867006	4.764e-06	2.412e-06	5.275e-06	0.0828439	0.0419595	0.0917463	191.557	98.6054	189.504
A4H4S7	A4H4S7	Uncharacterized protein	LBRM_06_1140					0.255926	0.532515	0.944661	6.448e-06	5.092e-06	7.8975e-06	0.0555477	0.04385	0.068031	129.514	103.005	148.655
A4H4S8	A4H4S8	Putative nuclear transport factor 2 protein(NFT2)	LBRM_06_1150					0.24518	0.0319408	0.0849751	6.466e-05	7.702e-05	9.57145e-05	4.0165	4.78274	5.94484	9376.67	11212.8	12483.2
A4H4S9	A4H4S9	Uncharacterized protein	LBRM_06_1160		+	+	Lg_Lb;Lp_Lg	0.113747	0.00340859	0.00142587	5.858e-05	7.256e-05	0.000125593	1.13949	1.41103	2.44235	2658.06	3310.73	5172.53			ATP binding [GO:0005524];protein serine/threonine kinase activity [GO:0004674]
A4H4T0	A4H4T0	Uncharacterized protein	LBRM_06_1170					0.0966241	0.52691	0.0434956	2.126e-05	1.578e-05	1.371e-05	1.27765	0.947717	0.822408	2971.11	2216.52	1730.11	cell redox homeostasis [GO:0045454]	cell [GO:0005623]
A4H4T1	A4H4T1	Uncharacterized protein	LBRM_06_1180		+	+	Lg_Lb;Lp_Lg	0.0767989	0.00229464	0.00256532	7.172e-06	9.406e-06	1.15514e-06	0.211161	0.277106	0.0215826	494.695	651.381	43.9566
A4H4T3	A4H4T3	Uncharacterized protein	LBRM_06_1200			+	Lg_Lb	0.111194	0.0100676	0.00489256	1.758e-05	1.306e-05	8.14e-06	0.275872	0.20472	0.12766	644.207	479.219	268.848
A4H4T5	A4H4T5	Uncharacterized protein	LBRM_06_1220					0.0607747	0.125523	0.0301616	1.00684e-06	1.753e-06	5.61e-06	0.0287145	0.0593572	0.190415	67.5796	139.014	396.563			oxidoreductase activity, acting on single donors with incorporation of molecular oxygen, incorporation of two atoms of oxygen [GO:0016702]
A4H4T6	A4H4T6	Uncharacterized protein	LBRM_06_1230	+		+	Lb_Lp;Lg_Lb	0.00630989	0.0841906	0.000460274	6.904e-05	3.602e-05	2.36e-05	1.29512	0.675723	0.442987	3027.5	1579.8	930.401			FAD binding [GO:0071949]
A4H4T8	A4H4T8	Putative pteridine transporter	LBRM_06_1250		+		Lp_Lg	0.0290095	0.000363636	0.106208	1.58199e-06	3.238e-06	6.2875e-07	0.0204001	0.0452657	0.00878384	46.6772	106.324	18.6993		integral component of membrane [GO:0016021]
A4H4T9	A4H4T9	Coproporphyrinogen III oxidase (EC 1.3.3.3)	LBRM_06_1260	+			Lb_Lp	0.00011336	0.0947615	0.0112613	5.944e-05	0.000138783	0.000108571	1.726	4.02946	3.15177	4026.58	9442.29	6664.12	porphyrin-containing compound biosynthetic process [GO:0006779]		coproporphyrinogen oxidase activity [GO:0004109]
A4H4U0	A4H4U0	Protoporphyrinogen oxidase-like protein (EC 1.3.3.4)	LBRM_06_1270					0.442627	0.442984	0.843665	4.164e-05	3.8e-05	4.4425e-05	1.62397	1.48041	1.73207	3769.84	3477.87	3695.79		integral component of membrane [GO:0016021]	oxygen-dependent protoporphyrinogen oxidase activity [GO:0004729]
A4H4U3	A4H4U3	Uncharacterized protein (Fragment)	LbrM_06_1300					0.201674	0.923988	0.340334	1.7492e-05	2.328e-05	2.5275e-05	0.290633	0.387077	0.420578	684.112	912.516	904.294
A4H4U4	A4H4U4	Putative ubiquitin activating E1 enzyme	LBRM_07_0010	+		+	Lb_Lp;Lg_Lb	0	0.321934	0	2.72e-05	8.074e-05	8.9113e-05	0.342973	1.01728	1.12291	798.489	2384.23	2350.44	autophagy [GO:0006914]	cytoplasm [GO:0005737]	ubiquitin-like modifier activating enzyme activity [GO:0008641]
A4H4U5	A4H4U5	Uncharacterized protein	LBRM_07_0020					0.162705	0.779833	0.191437	3.124e-05	3.818e-05	3.5925e-05	1.00624	1.22987	1.15743	2338.65	2874.26	2449.42	generation of catalytic spliceosome for second transesterification step [GO:0000350]
A4H4U6	A4H4U6	Histone-lysine N-methyltransferase, H3 lysine-79 specific (EC 2.1.1.43) (Histone H3-K79 methyltransferase)	LBRM_07_0030					0.0356459	0.474785	0.238586	1.78092e-06	8.288e-07	1.142e-06	0.0474834	0.0246291	0.033908	110.256	57.4833	69.7374	regulation of cell cycle [GO:0051726]	nucleus [GO:0005634]	histone methyltransferase activity (H3-K79 specific) [GO:0031151]
A4H4U8	A4H4U8	AP-2 complex subunit alpha	LBRM_07_0050	+		+	Lb_Lp;Lg_Lb	0.00104408	0.130885	0.00046988	4.444e-05	7.158e-05	6.0375e-05	0.413866	0.666366	0.562161	963.385	1563.86	1184.6	clathrin-dependent endocytosis [GO:0072583];intracellular protein transport [GO:0006886]	AP-2 adaptor complex [GO:0030122]	clathrin adaptor activity [GO:0035615]
A4H4U9	A4H4U9	Putative cytochrome c1, heme protein,mitochondrial (EC 1.10.2.2)	LBRM_07_0060					0.118463	0.248501	0.0596221	0.000269211	0.000314252	0.000353693	8.98538	10.4887	11.8051	20869.3	24587.2	24784.5			heme binding [GO:0020037];ubiquinol-cytochrome-c reductase activity [GO:0008121]
A4H4V0	A4H4V0	Uncharacterized protein	LBRM_07_0070					0.0576082	0.0447929	0.814753	1.5974e-05	2.466e-05	1.645e-05	0.712619	1.09894	0.733822	1641.52	2577.48	1542.89
A4H4V1	A4H4V1	Putative Golgi/lysosome glycoprotein	LBRM_07_0080		+	+	Lg_Lb;Lp_Lg	0.0119964	0.000638655	0.00129887	2.348e-05	3.284e-05	5.52e-05	0.340507	0.476245	0.800083	787.11	1116.68	1689.96		integral component of membrane [GO:0016021]
A4H4V2	A4H4V2	Methionine synthase (EC 2.1.1.13) (5-methyltetrahydrofolate--homocysteine methyltransferase)	LBRM_07_0090	+	+	+	Lb_Lp;Lg_Lb;Lp_Lg	0.00980497	0.0019443	0.00425592	3.726e-05	6.07e-05	8.465e-05	0.26963	0.439087	0.612398	632.596	1029.52	1294.2	pteridine-containing compound metabolic process [GO:0042558]		cobalamin binding [GO:0031419];methionine synthase activity [GO:0008705];zinc ion binding [GO:0008270]
A4H4V3	A4H4V3	Pitrilysin-like metalloprotease	LBRM_07_0100	+			Lb_Lp	0.00507431	0.797674	0.0167263	0.000409452	0.000281733	0.000286316	3.53861	2.43482	2.47442	8222.15	5710.74	5201.97			metal ion binding [GO:0046872];metalloendopeptidase activity [GO:0004222]
A4H4V4	A4H4V4	Uncharacterized protein	LBRM_07_0110					0.585124	0.922292	0.651247	4.798e-06	5.068e-06	5.205e-06	0.117495	0.123985	0.127404	272.284	290.667	265.905	mitochondrial calcium ion transmembrane transport [GO:0006851]		calcium ion binding [GO:0005509]
A4H4V5	A4H4V5	Uncharacterized protein	LBRM_07_0120					0.889908	0.770745	0.99996	0.000107932	8.71156e-05	8.9275e-05	0.490168	0.395566	0.405449	1170.4	923.958	858.703	regulation of ARF protein signal transduction [GO:0032012]		ARF guanyl-nucleotide exchange factor activity [GO:0005086]
A4H4V7	A4H4V7	Uncharacterized protein	LBRM_07_0140					0.0253597	0.495344	0.214901	1.388e-05	9.182e-06	1.10475e-05	0.365506	0.242009	0.290922	851.048	566.402	622.339	retrograde vesicle-mediated transport, Golgi to endoplasmic reticulum [GO:0006890]	integral component of membrane [GO:0016021]
A4H4W0	A4H4W0	Uncharacterized protein	LBRM_07_0160					0.0999671	0.692814	0.38856	4.478e-05	6.168e-05	5.6575e-05	0.496584	0.68397	0.627449	1151.58	1614.27	1342.88			ATP binding [GO:0005524];protein kinase activity [GO:0004672]
A4H4W1	A4H4W1	Uncharacterized protein	LBRM_07_0170					0.779056	0.548997	0.428719	1.0558e-05	9.884e-06	8.6875e-06	0.091924	0.0860455	0.0756489	212.439	202.301	156.79			ATP binding [GO:0005524];protein kinase activity [GO:0004672]
A4H4W3	A4H4W3	Serine/threonine-protein phosphatase 2A activator (EC 5.2.1.8) (Phosphotyrosyl phosphatase activator)	LBRM_07_0190	+			Lb_Lp	0.00592459	0.239806	0.0241642	3.732e-05	1.643e-05	2.135e-05	0.834665	0.367547	0.477396	1931.58	861.589	1001.82		cytoplasm [GO:0005737]	peptidyl-prolyl cis-trans isomerase activity [GO:0003755];phosphatase activator activity [GO:0019211]
A4H4W4	A4H4W4	CDP-diacylglycerol--glycerol-3-phosphate 3-phosphatidyltransferase (EC 2.7.8.5)	LBRM_07_0200	+	+		Lb_Lp;Lp_Lg	0.000349776	0.00329932	0.529397	4.004e-05	1.554e-05	4.9225e-05	0.488973	0.189638	0.601286	1142.44	444.721	1266.97	cardiolipin biosynthetic process [GO:0032049]	mitochondrion [GO:0005739]	ATP binding [GO:0005524];CDP-diacylglycerol-glycerol-3-phosphate 3-phosphatidyltransferase activity [GO:0008444]
A4H4W6	A4H4W6	Uncharacterized protein	LBRM_07_0220		+	+	Lg_Lb;Lp_Lg	0.0209407	0.000404494	0.000756522	0.000177256	0.000211129	0.000307494	2.68289	3.19558	4.65413	6264.4	7497.54	9832.15
A4H4W7	A4H4W7	Anamorsin homolog (Fe-S cluster assembly protein DRE2 homolog)	LbrM07_V2.0230 LbrM_07_0230					0.112638	0.024199	0.132544	6.86734e-05	9.90828e-05	4.7925e-05	5.34462	7.7108	3.72815	12554.5	18134.7	7745.39	iron-sulfur cluster assembly [GO:0016226]	mitochondrial intermembrane space [GO:0005758]	2 iron, 2 sulfur cluster binding [GO:0051537];4 iron, 4 sulfur cluster binding [GO:0051539];metal ion binding [GO:0046872]
A4H4W8;E9AI30;A4HJW5	A4H4W8	SCG1 protein	SCG1 LBRM_07_0240	+		+	Lb_Lp;Lg_Lb	0	0.889688	0.00454483	1.4324e-05	1.01408e-06	1.77271e-06	0.158446	0.00877466	0.0161721	366.749	20.5498	34.3768	protein glycosylation [GO:0006486]	integral component of membrane [GO:0016021]	galactosyltransferase activity [GO:0008378]
A4H4W9	A4H4W9	Uncharacterized protein	LBRM_07_0250	+	+	+	Lb_Lp;Lg_Lb;Lp_Lg	2.73973e-05	0.00480734	0.00638102	5.444e-06	3.436e-05	1.3795e-05	0.0815018	0.514134	0.206356	189.102	1204.35	430.166		integral component of membrane [GO:0016021]
A4H4X0	A4H4X0	Uncharacterized protein	LBRM_07_0260	+			Lb_Lp	0.00865675	0.492044	0.0200489	6.812e-06	1.344e-05	1.597e-05	0.0346796	0.0684744	0.0812375	80.6228	161.228	173.13			ATP binding [GO:0005524];protein kinase activity [GO:0004672]
A4H4X2	A4H4X2	Acetylornithine deacetylase-like protein (EC 3.5.1.16)	LBRM_07_0280	+	+		Lb_Lp;Lp_Lg	0.00175152	0.000608696	0.0228492	0.000204434	0.000316569	0.000145784	4.74028	7.34039	3.38034	11080.6	17200.5	7118.91	arginine biosynthetic process [GO:0006526]	cytoplasm [GO:0005737]	acetylornithine deacetylase activity [GO:0008777];metallopeptidase activity [GO:0008237]
A4H4X3	A4H4X3	Putative ubiquitin-protein ligase-like (EC 6.3.2.19)	LBRM_07_0290	+			Lb_Lp	0.00322355	0.0589632	0.13413	0.000265846	0.00017372	0.000216913	0.395293	0.258308	0.322533	918.226	605.694	675.2			ligase activity [GO:0016874];ubiquitin-protein transferase activity [GO:0004842]
A4H4X4	A4H4X4	Uncharacterized protein	LBRM_07_0300					0.142409	0.820449	0.30727	0.000129304	0.000155928	0.000169089	4.72307	5.69517	6.17585	11043.2	13365	13173.1
A4H4X5	A4H4X5	Uncharacterized protein	LBRM_07_0310	+		+	Lb_Lp;Lg_Lb	0.00487648	0.0479187	0.000546917	0.000153655	0.000108165	8.3475e-05	1.7112	1.20454	0.929638	3986.08	2826.63	1958.33
A4H4X6	A4H4X6	Uncharacterized protein	LBRM_07_0320		+	+	Lg_Lb;Lp_Lg	0.0262826	0	0	0.000455574	0.000519661	0.000128127	5.07151	5.78494	1.42633	11830.3	13575.5	3015.53		motile cilium [GO:0031514]	calmodulin binding [GO:0005516]
A4H4X7	A4H4X7	Uncharacterized protein	LBRM_07_0330	+	+		Lb_Lp;Lp_Lg	0.00400779	0.00435506	0.734776	5.754e-05	7.704e-05	5.505e-05	0.512522	0.686144	0.490122	1197.07	1609.81	1027.67
A4H4X8	A4H4X8	Uncharacterized protein	LBRM_07_0340		+		Lp_Lg	0.724544	0.00388707	0.443796	4.2976e-06	4.024e-06	2.065e-06	0.0482218	0.0451702	0.0231771	112.277	106.009	49.0397		integral component of membrane [GO:0016021]
A4H4Y0	A4H4Y0	Putative ATP-dependent DEAD/H RNA helicase	LBRM_07_0360					0.799999	0.0435684	0.11081	0.00100068	0.0010167	0.00117353	15.419	15.6659	18.0824	35786.1	36748.9	38107			ATP binding [GO:0005524];helicase activity [GO:0004386];nucleic acid binding [GO:0003676]
A4H4Y1	A4H4Y1	Uncharacterized protein	LBRM_07_0370					0.0568615	0.566097	0.38076	3.696e-05	4.67e-05	4.285e-05	0.552709	0.698517	0.640922	1292.22	1637.57	1341.16
A4H4Y2	A4H4Y2	Uncharacterized protein	LBRM_07_0380			+	Lg_Lb	0.494735	0.0241082	0.00559143	1.2104e-05	1.0752e-05	5.54e-06	1.00854	0.894929	0.460671	2362.48	2100.05	980.752
A4H4Y4	A4H4Y4	Uncharacterized protein	LBRM_07_0400					0.0379742	0.748053	0.0687401	3.488e-05	4.786e-05	4.93e-05	0.0940323	0.128916	0.132778	219.815	302.658	280.66
A4H4Y5	A4H4Y5	Uncharacterized protein	LBRM_07_0410					0.088698	0.161421	0.816141	2.332e-05	1.87e-05	2.23e-05	0.250554	0.200667	0.239465	581.58	470.019	501.228
A4H4Y7	A4H4Y7	Uncharacterized protein	LBRM_07_0430	+	+		Lb_Lp;Lp_Lg	0.000565978	0.00541904	0.880888	3.106e-05	5.118e-05	3.19e-05	0.536084	0.882953	0.550462	1246.65	2070.08	1163
A4H4Y8	A4H4Y8	Uncharacterized protein	LBRM_07_0440	+			Lb_Lp	0.000741117	0.284123	0.0468648	4.292e-06	1.1834e-05	9.16e-06	0.329353	0.906906	0.703122	763.645	2122.06	1509.64
A4H4Y9	A4H4Y9	Putative 3-hydroxyacyl-ACP dehydratase (EC 4.2.1.-)	LBRM_07_0450					0.102538	0.948015	0.183653	0.000105478	0.000135526	0.000137331	3.7977	4.87908	4.94407	8825.18	11437.2	10516.6			lyase activity [GO:0016829]
A4H4Z0	A4H4Z0	Putative 3-hydroxyacyl-ACP dehydratase (EC 4.2.1.-)	LBRM_07_0460					0.140396	0.378837	0.115928	7.852e-06	5.54e-06	4.675e-06	0.463573	0.326753	0.275821	1076.74	765.832	590.712			lyase activity [GO:0016829]
A4H4Z1	A4H4Z1	Uncharacterized protein	LBRM_07_0470					0.965531	0.135672	0.0860179	2.222e-05	2.232e-05	1.635e-05	1.13174	1.13587	0.831769	2629.28	2671.86	1741.53
A4H4Z2	A4H4Z2	Putative acyl-CoA dehydrogenase, mitochondrial (EC 1.3.99.-)	LBRM_07_0480			+	Lg_Lb	0.0155898	0.0134002	0.00423529	4.938e-05	7.488e-05	9.77182e-05	0.877135	1.33028	1.73573	2049.34	3124.91	3657.02			flavin adenine dinucleotide binding [GO:0050660];oxidoreductase activity, acting on the CH-CH group of donors [GO:0016627]
A4H4Z3	A4H4Z3	Uncharacterized protein	LBRM_07_0490					0.408538	0.775893	0.652747	0.000117479	0.00012533	0.000122366	1.32971	1.41864	1.38509	3086.35	3331.45	2918.16	ribosome biogenesis [GO:0042254]	nucleus [GO:0005634]
A4H4Z4;A4HJX6;A4HEK4;A4HEK5;A4H6R4;A4HJX9;A4H3H2	A4H4Z4	Uncharacterized protein	LBRM_07_0500		+	+	Lg_Lb;Lp_Lg	0.44784	0.00096	0.000242424	1.0272e-05	9.044e-06	8.41736e-07	0.0443432	0.039094	0.000391347	103.453	91.7164	0.755429	DNA integration [GO:0015074];DNA recombination [GO:0006310]		DNA binding [GO:0003677]
A4H4Z7	A4H4Z7	Uncharacterized protein	LBRM_07_0530	+		+	Lb_Lp;Lg_Lb	0.00383191	0.082911	0.00488668	6.19e-06	1.5812e-06	3.4175e-06	0.333822	0.0853421	0.184308	775.735	200.634	385.348		integral component of membrane [GO:0016021]
A4H4Z8	A4H4Z8	Uncharacterized protein	LBRM_07_0540		+	+	Lg_Lb;Lp_Lg	0.129558	0.00485899	0.00798947	5.244e-05	4.256e-05	7.91e-05	0.104425	0.0847768	0.157551	242.511	199.632	331.958	microtubule-based movement [GO:0007018]		microtubule motor activity [GO:0003777]
A4H4Z9	A4H4Z9	Uncharacterized protein	LBRM_07_0550					0.0120987	0.06481	0.305976	4.772e-05	6.218e-05	5.4225e-05	1.11725	1.45629	1.26973	2613.99	3415.29	2689.37
A4H500	A4H500	Putative 60S ribosomal protein L7a	LBRM_07_0560 LBRM_07_0570					0.121558	0.103007	0.899111	0.00287585	0.00252737	0.00282314	96.3371	84.6634	94.5713	223650	198760	199081		ribosome [GO:0005840]
A4H502	A4H502	QA-SNARE protein putative	LBRM_07_0580	+			Lb_Lp	0.00262182	0.0728238	0.0287094	9.174e-06	2.458e-05	1.9475e-05	0.334613	0.895092	0.708812	787.692	2100.7	1477.79		integral component of membrane [GO:0016021]
A4H503	A4H503	Adp/ATP carrier-like protein	LBRM_07_0590					0.679418	0.0411455	0.109681	1.41507e-06	1.1296e-06	2.5025e-06	0	0.028374	0.0626965	0	66.6738	130.332		integral component of membrane [GO:0016021]	transmembrane transporter activity [GO:0022857]
A4H504	A4H504	Uncharacterized protein	LBRM_07_0600	+		+	Lb_Lp;Lg_Lb	0.00990024	0.0586318	0.0020573	1.3322e-05	2.264e-05	3.235e-05	0.152239	0.258433	0.369084	352.488	608.142	778.895
A4H505	A4H505	Cysteine peptidase B (CPB)	LBRM_07_0610	+		+	Lb_Lp;Lg_Lb	0.000426763	0.416274	0.000878049	8.462e-07	1.032e-05	1.185e-05	0.00444959	0.0542453	0.0622118	10.511	126.599	130.609		integral component of membrane [GO:0016021]
A4H506	A4H506	Putative ras-related protein rab-14	LBRM_07_0620	+			Lb_Lp	0.00119535	0.0362733	0.040127	5.412e-05	9.07674e-05	7.3075e-05	2.20745	3.70225	2.98039	5115.44	8677.97	6261.37			GTP binding [GO:0005525];GTPase activity [GO:0003924]
A4H507	A4H507	Uncharacterized protein	LBRM_07_0630	+	+		Lb_Lp;Lp_Lg	0.000252525	0.0083506	0.31076	0.000138059	6.036e-05	0.000118876	2.67131	1.16794	2.29993	6208.67	2734.94	4784.25
A4H508	A4H508	Uncharacterized protein	LBRM_07_0640					0.21758	0.280619	0.063783	2.326e-05	1.926e-05	1.51525e-05	0.163379	0.135133	0.106289	382.848	318.151	224.709			ATP binding [GO:0005524]
A4H509	A4H509	Uncharacterized protein	LBRM_07_0650					0.400343	0.618263	0.880173	2.62e-05	3.128e-05	2.7875e-05	0.162076	0.193504	0.172472	380.741	452.894	357.394		integral component of membrane [GO:0016021]
A4H510	A4H510	Putative electron transfer flavoprotein-ubiquinone oxidoreductase (EC 1.5.5.1)	LBRM_07_0660					0.0439898	0.380648	0.207807	0.000147152	0.000187855	0.000167096	2.33607	2.98226	2.65269	5441.87	7017.8	5574.74			electron-transferring-flavoprotein dehydrogenase activity [GO:0004174]
A4H511	A4H511	Uncharacterized protein	LBRM_07_0670	+			Lb_Lp	0.000251208	0.712534	0.0146927	1.52e-05	3.44e-05	3.3225e-05	0.742354	1.67816	1.62232	1724.37	3930.66	3449.52
A4H512	A4H512	Uncharacterized protein	LBRM_07_0680					0.0202115	0.0872809	0.902191	1.63e-05	2.204e-05	1.6115e-05	0.626166	0.847522	0.61963	1464.52	1988.5	1322.53
A4H513	A4H513	Uncharacterized protein	LBRM_07_0690	+		+	Lb_Lp;Lg_Lb	0.000100719	0.710446	0.00585542	3.102e-06	1.1652e-05	1.15075e-05	0.0547062	0.205298	0.202789	127.114	481.423	427.306
A4H514	A4H514	Calcium-transporting ATPase (EC 3.6.3.8)	LBRM_07_0700					0.176671	0.0128409	0.0125464	0.000120699	0.000105234	7.9375e-05	0.966604	0.842751	0.635738	2242.31	1976.8	1333.46		integral component of membrane [GO:0016021]	ATP binding [GO:0005524];calcium-transporting ATPase activity [GO:0005388]
A4H515	A4H515	Uncharacterized protein	LBRM_07_0710	+		+	Lb_Lp;Lg_Lb	0.00776082	0.24623	0.00875558	0.000417161	0.000488688	0.000515799	10.9546	12.8329	13.5448	25538.6	30124.2	28512.5		eukaryotic translation initiation factor 3 complex [GO:0005852]	translation initiation factor activity [GO:0003743]
A4H516	A4H516	Calcium-transporting ATPase (EC 3.6.3.8)	LBRM_07_0720	+		+	Lb_Lp;Lg_Lb	0	0.923343	0.00047205	5.418e-05	9.256e-06	9.96e-06	0.821393	0.140329	0.151237	1911.13	328.934	320.106		integral component of membrane [GO:0016021]	ATP binding [GO:0005524];calcium-transporting ATPase activity [GO:0005388]
A4H517	A4H517	Uncharacterized protein	LBRM_07_0730					0.216271	0.0394883	0.360821	2.1592e-05	3.662e-05	1.27475e-05	0.398694	0.675581	0.235492	945.038	1605.53	501.051
A4H518	A4H518	Putative Qa-SNARE protein	LBRM_07_0740					0.0163765	0.926349	0.0964961	3.126e-05	1.848e-05	1.9275e-05	1.73946	1.02776	1.07278	4015.92	2412.64	2286.41		integral component of membrane [GO:0016021]
A4H521	A4H521	Topoisomerase-related function protein-like protein (Topoisomerase-related protein)	LBRM_07_0770	+			Lb_Lp	0.00643753	0.874014	0.0735716	5.006e-05	6.188e-05	6.1175e-05	0.515152	0.636784	0.629595	1198.27	1495.22	1319.04			isomerase activity [GO:0016853]
A4H522	A4H522	Putative centrin	LBRM_07_0780					0.98097	0.264427	0.284749	0.000103803	0.000104441	8.8625e-05	5.02617	5.05669	4.29108	11750	11844.5	9058.48			calcium ion binding [GO:0005509]
A4H523	A4H523	Uncharacterized protein	LBRM_07_0790					0.927386	0.420224	0.638536	2.337e-06	1.37362e-06	1.18745e-06	0.0383757	0.0151714	0.0144612	92.0345	35.3567	30.8939
A4H524	A4H524	Uncharacterized protein	LBRM_07_0800	+		+	Lb_Lp;Lg_Lb	0.000359918	0.0325305	0.00202186	0.000112513	7.43e-05	5.4575e-05	0.828791	0.547327	0.402111	1928.59	1283.79	838.096	protein import into nucleus [GO:0006606]	cell [GO:0005623]	Ran GTPase binding [GO:0008536]
A4H525	A4H525	Malonyl-coa decarboxylase-like protein (EC 4.1.1.9)	LBRM_07_0810					0.483453	0.874965	0.646897	1.3196e-05	5.992e-06	6.56e-06	0.181716	0.0825556	0.0904013	432.679	193.366	191.266	fatty acid biosynthetic process [GO:0006633]		malonyl-CoA decarboxylase activity [GO:0050080]
A4H526	A4H526	Uncharacterized protein	LBRM_07_0820					0.111203	0.0414462	0.655428	3.136e-05	3.748e-05	2.8925e-05	0.0763486	0.0912363	0.0704177	177.48	213.585	147.332
A4H527	A4H527	Uncharacterized protein	LBRM_07_0830					0.32539	0.82237	0.249633	1.1182e-06	8.66409e-07	7.616e-07	0.0231048	0.0133601	0.0114667	53.732	31.3035	23.409		integral component of membrane [GO:0016021]
A4H528	A4H528	6-phosphofructo-2-kinase-like protein	LBRM_07_0840					0.0117246	0.85741	0.0218525	1.4956e-05	2.516e-05	2.5375e-05	0.107814	0.181308	0.182911	248.704	426.054	386.225	fructose 2,6-bisphosphate metabolic process [GO:0006003];fructose metabolic process [GO:0006000]		6-phosphofructo-2-kinase activity [GO:0003873];ATP binding [GO:0005524]
A4H530	A4H530	Uncharacterized protein	LBRM_07_0860					0.535303	0.651389	0.830008	2.71825e-06	3.056e-06	2.7525e-06	0.0539419	0.0624985	0.0563403	127.914	147.356	116.75		integral component of membrane [GO:0016021]
A4H531	A4H531	Uncharacterized protein	LBRM_07_0870					0.404182	0.386683	0.753157	1.13569e-06	9.61485e-07	1.35925e-06	0	0.00233457	0.0486875	0	5.49146	103.226
A4H532;A4H534	A4H532	Uncharacterized protein	LBRM_07_0890					0.468256	0.240679	0.113659	7.594e-06	8.636e-06	1.04e-05	0.0308097	0.0350487	0.0421148	71.1322	82.1071	88.2325		integral component of membrane [GO:0016021]
A4H533	A4H533	Putative ubiquitin-protein ligase (EC 6.3.2.19)	LBRM_07_0900	+		+	Lb_Lp;Lg_Lb	0.00363735	0.78015	0.00844961	5.53e-05	8.94e-05	9.085e-05	2.79722	4.52008	4.59479	6476.59	10614.6	9669.23			ATP binding [GO:0005524];ligase activity [GO:0016874];transferase activity [GO:0016740]
A4H536	A4H536	Uncharacterized protein	LBRM_07_0930	+		+	Lb_Lp;Lg_Lb	0.00125361	0.583028	0.00266205	1.898e-05	2.956e-05	3.1625e-05	0.138081	0.215161	0.230345	321.974	504.943	487.569
A4H537	A4H537	Splicing factor ptsr1-like protein	LBRM_07_0940					0.0690555	0.556493	0.107913	0.000788697	0.000945128	0.000993904	18.6022	22.2918	23.4422	43505.8	52280.9	49458
A4H538	A4H538	Uncharacterized protein	LBRM_07_0950		+		Lp_Lg	0.419629	0.00793047	0.272129	5.04899e-06	5.512e-06	1.8955e-06	0.0581649	0.0705958	0.0242613	132.411	166.004	51.8365
A4H539	A4H539	Putative serine/threonine kinase (EC 2.7.11.1)	LBRM_07_0960	+		+	Lb_Lp;Lg_Lb	0	0.989133	0.00761626	0.000518724	0.000719224	0.000725559	15.4208	21.3813	21.5696	35892.9	50153.1	45084.6			ATP binding [GO:0005524];protein serine/threonine kinase activity [GO:0004674]
A4H540	A4H540	Uncharacterized protein	LBRM_07_0970					0.12854	0.963595	0.33634	9.996e-06	1.372e-05	1.497e-05	0.0382829	0.0525187	0.0573049	89.1344	123.174	118.184
A4H541	A4H541	Uncharacterized protein	LBRM_07_0980					0.0317616	0.0307088	0.762691	0.00018254	0.000219446	0.000175249	4.97437	5.98011	4.77569	11605.9	14033.5	10125.1
A4H542	A4H542	Uncharacterized protein	LBRM_07_0990	+			Lb_Lp	0.00156797	0.145696	0.013472	7.274e-05	0.00013075	0.000118206	0.279505	0.502267	0.454079	647.998	1177.33	952.38			lysine-acetylated histone binding [GO:0070577];peptidase activator activity [GO:0016504];proteasome binding [GO:0070628]
A4H543	A4H543	Uncharacterized protein	LBRM_07_1000					0.0172692	0.358372	0.12334	8.758e-06	1.35e-05	1.1985e-05	0.0348994	0.0537955	0.0477491	81.1904	126.438	99.8116
A4H544	A4H544	Uncharacterized protein	LBRM_07_1010					0.0606352	0.508504	0.758825	4.076e-05	5.208e-05	4.75e-05	0.332798	0.425384	0.387922	777.139	998.468	806.947
A4H545	A4H545	Uncharacterized protein	LBRM_07_1020					0.268891	0.0642329	0.455797	1.1178e-05	8.924e-06	1.3225e-05	0.118774	0.0948994	0.140694	274.886	222.92	295.355
A4H546	A4H546	Putative RNA binding protein	LBRM_07_1030	+			Lb_Lp	0.00161922	0.012863	0.216739	6.534e-06	1.326e-05	8.2225e-06	0.491953	1.00058	0.619377	1140.02	2349.11	1311.44
A4H547	A4H547	Putative nucleolar RNA-binding protein	LBRM_07_1040		+		Lp_Lg	0.192234	0.00823671	0.239051	0.000203811	0.00017314	0.000236228	5.8825	4.99726	6.81811	13786.8	11731.2	14451
A4H548	A4H548	RNA binding protein-like protein	LBRM_07_1050	+			Lb_Lp	0.00112265	0.0360241	0.057264	0.000323673	0.000147176	0.00020859	6.54453	2.97583	4.21759	15302.5	6969.9	8900.33
A4H549	A4H549	Uncharacterized protein	LBRM_07_1060					0.0945346	0.195819	0.905724	1.2952e-05	1.0372e-05	1.26675e-05	0.696862	0.557664	0.680662	1625.72	1308.9	1431.4	iron-sulfur cluster assembly [GO:0016226]
A4H550	A4H550	ATP-dependent DNA helicase (EC 3.6.4.12)	LBRM_07_1070					0.744009	0.10167	0.131452	6.20024e-07	6.43966e-07	1.348e-06	0.00147375	0.00377156	0.00932777	3.3145	8.8655	19.5661	DNA recombination [GO:0006310];DNA repair [GO:0006281];telomere maintenance [GO:0000723]		ATP binding [GO:0005524];DNA helicase activity [GO:0003678]
A4H551	A4H551	Peptidyl-prolyl cis-trans isomerase (EC 5.2.1.8)	PIN1 LBRM_07_1080			+	Lg_Lb	0.234826	0.0874229	0.00769701	9.19202e-05	7.582e-05	4.98e-05	7.32574	6.04457	3.97117	17135.5	14225.6	8412.4			peptidyl-prolyl cis-trans isomerase activity [GO:0003755]
A4H553	A4H553	Cation-transporting ATPase (EC 3.6.3.-)	LBRM_07_1110					0.369889	0.142337	0.0709516	0.000453937	0.000478578	0.000522102	3.2594	3.43633	3.74885	7571.83	8052.1	7893.19	cation transport [GO:0006812]	integral component of membrane [GO:0016021]	ATP binding [GO:0005524];ATPase activity [GO:0016887];metal ion binding [GO:0046872]
A4H554	A4H554	Uncharacterized protein	LBRM_07_1120					0.30962	0.837671	0.513023	3.906e-06	4.652e-06	4.535e-06	0.337086	0.401825	0.391935	777.41	939.79	810.375		MLL3/4 complex [GO:0044666];Set1C/COMPASS complex [GO:0048188]
A4H555	A4H555	Putative lipoyltransferase (EC 6.-.-.-)	LBRM_07_1130	+			Lb_Lp	0.00944755	0.0152466	0.708703	2.5126e-06	5.744e-07	3.5275e-06	0.0326602	0.00746241	0.0458792	76.3889	17.6105	96.797	protein lipoylation [GO:0009249]		ligase activity [GO:0016874];transferase activity [GO:0016740]
A4H556	A4H556	Putative RNA-editing complex protein	LBRM_07_1140					0.781502	0.194039	0.353846	6.648e-06	6.128e-06	8.73e-06	0.147824	0.136244	0.194087	344.705	321.319	412.598			nucleic acid binding [GO:0003676]
A4H557	A4H557	Uncharacterized protein	LBRM_07_1150					0.674485	0.631035	0.904824	5.908e-05	5.696e-05	6.02e-05	0.658982	0.635423	0.671654	1532.12	1487.37	1426.95
A4H558	A4H558	Putative delta-5 fatty acid desaturase (EC 1.14.99.-)	LBRM_07_1160		+	+	Lg_Lb;Lp_Lg	0.181576	0.00282625	0.00627536	9.73e-06	1.242e-05	2.71e-05	0.201404	0.257027	0.560478	468.171	603.302	1178.76	lipid metabolic process [GO:0006629]	integral component of membrane [GO:0016021]	oxidoreductase activity [GO:0016491]
A4H559	A4H559	Uncharacterized protein	LBRM_07_1170					0.699272	0.660827	0.907262	1.674e-06	1.8432e-06	1.72475e-06	0.0498425	0.0548751	0.0513544	115.87	128.879	108.652
A4H560	A4H560	Uncharacterized protein	LBRM_07_1190					0.864332	0.0750059	0.602047	4.166e-05	4.148e-05	3.575e-05	1.03086	1.02623	0.884879	2394.54	2409.44	1861.61
A4H561	A4H561	Putative proteasome regulatory non-ATP-ase subunit	LBRM_07_1200	+			Lb_Lp	0.00470417	0.21828	0.065744	0.000160495	0.000231944	0.000208159	4.43541	6.40995	5.75263	10354.5	15016.9	12159	ubiquitin-dependent protein catabolic process [GO:0006511]	proteasome regulatory particle, base subcomplex [GO:0008540]
A4H562	A4H562	Uncharacterized protein	LBRM_07_1210	+			Lb_Lp	0.00437764	0.193854	0.0401253	3.894e-05	2.194e-05	2.6725e-05	0.607783	0.342715	0.417575	1419.55	806.933	883.891		integral component of membrane [GO:0016021]
A4H563	A4H563	Putative methionine-S-sulfoxide reductase (EC 1.8.4.11)	LBRM_07_1220	+	+		Lb_Lp;Lp_Lg	0.000250602	0.000584615	0.562392	0.000549073	0.000372865	0.000567636	27.9355	18.9705	28.88	65001.4	44487	60912.9			peptide-methionine (S)-S-oxide reductase activity [GO:0008113]
A4H564	A4H564	Uncharacterized protein	LBRM_07_1230	+			Lb_Lp	0.0012623	0.123666	0.0272039	9.8873e-05	0.000167047	0.000136915	0.353894	0.597942	0.490085	824.081	1402	1029.24
A4H565	A4H565	AAT19 protein	AAT19 LBRM_07_1240	+	+		Lb_Lp;Lp_Lg	0.0017193	0.00731686	0.966348	2.86e-06	1.0652e-06	2.9275e-06	0.0531462	0.0197925	0.0543318	123.899	46.3871	113.872		integral component of membrane [GO:0016021]
A4H566	A4H566	Protein kinase, putative	LbrM_07_1260			+	Lg_Lb	0.0349942	0.0141151	0.000468468	2.008e-05	2.53e-05	3.74e-05	0.14434	0.182048	0.269062	335.953	426.15	566.002			ATP binding [GO:0005524];protein kinase activity [GO:0004672]
A4H567	A4H567	Glycosyl transferase, putative	LbrM_07_1270	+			Lb_Lp	0.00153759	0.122369	0.742023	5.308e-05	0.000113509	7.05555e-05	0.372752	0.797125	0.495642	864.449	1866.98	1061.36	protein glycosylation [GO:0006486]	Golgi cisterna membrane [GO:0032580];integral component of membrane [GO:0016021]	fucosyltransferase activity [GO:0008417]
A4H568	A4H568	Structural maintenance of chromosomes protein	LBRM_08_0010		+		Lp_Lg	0.0176757	0.00045	0.0408396	0.000286286	0.000216295	0.000371633	2.11672	1.59922	2.74775	4913.07	3749.23	5813.38	chromosome organization [GO:0051276]	chromosome [GO:0005694];nucleus [GO:0005634]	ATP binding [GO:0005524]
A4H569	A4H569	Uncharacterized protein	LBRM_08_0020					0.901559	0.433223	0.475095	1.39274e-06	1.28267e-06	1.8345e-06	0.00490973	0.0387793	0.0607998	11.3444	89.9748	125.247
A4H570	A4H570	Putative vesicle-associated membrane protein	LBRM_08_0030			+	Lg_Lb	0.0564415	0.0500408	0.00482353	0.000308134	0.000271377	0.000213705	12.7129	11.1964	8.81694	29598.6	26277	18699.4	vesicle-mediated transport [GO:0016192]	integral component of membrane [GO:0016021]
A4H571	A4H571	Uncharacterized protein	LBRM_08_0040					0.056548	0.0723035	0.86474	1.962e-05	1.354e-05	1.855e-05	0.773998	0.534035	0.73127	1790.24	1250.41	1528.71
A4H572	A4H572	Uncharacterized protein	LBRM_08_0050	+			Lb_Lp	0.00709226	0.0216808	0.209489	3.704e-05	8.1827e-05	2.249e-05	4.44341	9.82129	2.69923	10445.9	22988	5876.38
A4H573	A4H573	Putative phosphoglycerate mutase protein (EC 5.4.2.1)	LBRM_08_0060					0.0775802	0.168216	0.0170546	9.85162e-05	0.000134187	0.000194063	4.84353	6.5975	9.54192	11339.7	15450.8	20141			phosphoglycerate mutase activity [GO:0004619]
A4H574	A4H574	Uncharacterized protein	LBRM_08_0070					0.260181	0.676047	0.135599	9.87842e-05	9.0648e-05	8.63735e-05	1.4267	1.30913	1.24725	3321.48	3071.75	2643.72
A4H575	A4H575	Putative ATP-dependent DEAD/H RNA helicase	LBRM_08_0080	+			Lb_Lp	0.00179084	0.0759004	0.0305459	5.114e-05	7.492e-05	6.575e-05	0.54449	0.797871	0.699968	1271.41	1872.62	1482.97			ATP binding [GO:0005524];helicase activity [GO:0004386];nucleic acid binding [GO:0003676]
A4H576	A4H576	AP-3 complex subunit delta	LBRM_08_0090			+	Lg_Lb	0.0113739	0.0386288	0.00324302	5.412e-05	6.72e-05	8.0175e-05	0.435359	0.540751	0.644728	1012.38	1266.95	1357.4	intracellular protein transport [GO:0006886];vesicle-mediated transport [GO:0016192]	AP-3 adaptor complex [GO:0030123];Golgi apparatus [GO:0005794]
A4H577	A4H577	Putative dual-specificity protein phosphatase (EC 3.1.3.16) (EC 3.1.3.48)	LBRM_08_0100					0.0183898	0.587112	0.0155527	1.51211e-06	4.062e-06	5.1e-06	0.0257793	0.0826527	0.103761	60.4358	193.206	219.241			protein tyrosine phosphatase activity [GO:0004725];protein tyrosine/serine/threonine phosphatase activity [GO:0008138]
A4H578	A4H578	Uncharacterized protein	LBRM_08_0110					0.0730553	0.954803	0.135446	0.000224956	0.000119633	0.000119528	2.77685	1.4766	1.47537	6472.86	3420.69	2997.74
A4H579	A4H579	Uncharacterized protein	LBRM_08_0120					0.0519029	0.111713	0.870048	3.138e-05	4.056e-05	3.065e-05	1.02747	1.3275	1.00443	2377.34	3115.61	2130.92
A4H580	A4H580	Uncharacterized protein	LBRM_08_0130			+	Lg_Lb	0.0102737	0.0471723	0.000282828	3.108e-05	4.332e-05	5.6325e-05	0.25679	0.357856	0.465154	598.093	840.798	978.653
A4H581	A4H581	Putative DNA repair protein	LBRM_08_0150	+	+		Lb_Lp;Lp_Lg	0.000916067	0.00550907	0.110743	6.224e-06	2.644e-06	4.385e-06	0.0455327	0.0193303	0.0320781	106.592	45.3056	67.6015			DNA binding [GO:0003677];nuclease activity [GO:0004518]
A4H582	A4H582	Uncharacterized protein	LBRM_08_0160					0.917553	0.302338	0.320305	1.552e-05	1.506e-05	1.27e-05	0.282487	0.273676	0.230781	655.596	642.73	489.536		integral component of membrane [GO:0016021]	phosphatidylinositol N-acetylglucosaminyltransferase activity [GO:0017176]
A4H583	A4H583	Uncharacterized protein	LBRM_08_0170					0.231368	1	0.0100293	6.64e-07	1.19064e-06	1.01972e-06	0.0266718	0	0	62.1936	0	0
A4H585	A4H585	Uncharacterized protein	LBRM_08_0190	+			Lb_Lp	0.000690808	0.0215064	0.0133079	1.0888e-05	3.116e-05	1.8575e-05	0.33071	0.947307	0.56492	765.914	2222.21	1193.3
A4H587	A4H587	ISCL protein	ISCL LBRM_08_0210					0.211674	0.794542	0.540432	0.000685451	0.00060348	0.000631184	9.52902	8.38947	8.77461	22231.5	19664.3	18325.6
A4H589	A4H589	Ubiquitin-activating enzyme-like protein (Fragment)	LBRM_08_0230	+			Lb_Lp	0.00480672	0.0974961	0.087883	1.1374e-05	1.902e-05	1.4425e-05	0.181532	0.304164	0.230853	422.001	713.933	489.995	protein sumoylation [GO:0016925]		ATP binding [GO:0005524];metal ion binding [GO:0046872];SUMO activating enzyme activity [GO:0019948]
A4H590	A4H590	Uncharacterized protein	LBRM_08_0240					0.191644	0.337105	0.67573	3.376e-05	2.478e-05	2.9075e-05	0.578572	0.424413	0.498208	1335.28	993.512	1059.92
A4H591	A4H591	Uncharacterized protein	LBRM_08_0250	+	+		Lb_Lp;Lp_Lg	0.000679775	0.00121739	0.185517	2.84e-05	6.272e-05	2.275e-05	0.933564	2.06218	0.74862	2172.54	4830.2	1579.92	translation [GO:0006412]	ribosome [GO:0005840]	structural constituent of ribosome [GO:0003735]
A4H592	A4H592	Uncharacterized protein	LBRM_08_0260					0.0395458	0.343996	0.0248779	1.554e-05	2.474e-05	2.88e-05	1.19588	1.90344	2.21896	2802.91	4473.01	4710.27		integral component of membrane [GO:0016021]
A4H593	A4H593	Uncharacterized protein	LBRM_08_0270					0.37984	0.359596	0.363482	5.3564e-06	5.172e-06	7.1525e-06	0.0759997	0.0734298	0.101454	175.636	172.095	217.948
A4H594	A4H594	Uncharacterized protein	LBRM_08_0280					0.0351052	0.225996	0.330955	1.3902e-05	4.464e-05	2.03175e-05	0.153395	0.492642	0.224147	358.704	1161.02	476.952
A4H598	A4H598	Putative ribosomal protein L2	LBRM_08_0320	+		+	Lb_Lp;Lg_Lb	0	0.0123933	0.00420659	1.44e-05	3.276e-05	2.3225e-05	0.300659	0.685221	0.485489	701.084	1607	1030.22	translation [GO:0006412]	ribosome [GO:0005840]	structural constituent of ribosome [GO:0003735]
A4H599	A4H599	Superoxide dismutase (EC 1.15.1.1)	FESODA LBRM_08_0330					0.48502	0.0804602	0.105666	0.000672772	0.000617051	0.000518207	25.7668	23.6327	19.847	59692.2	55459.3	41895.7			metal ion binding [GO:0046872];superoxide dismutase activity [GO:0004784]
A4H5A0	A4H5A0	Uncharacterized protein	LBRM_08_0340					0.570936	0.563823	0.245642	7.74e-06	6.456e-06	5.19e-06	0.272354	0.227176	0.182413	640.753	531.065	382.981			catalytic activity [GO:0003824]
A4H5A1	A4H5A1	Uncharacterized protein	LBRM_08_0350					0.807819	0.0671501	0.0102778	4.658e-06	4.646e-06	8.105e-06	0.14443	0.144036	0.251274	336.09	338.243	532.019			catalytic activity [GO:0003824]
A4H5A2	A4H5A2	Putative mitochondrial associated ribonuclease	LBRM_08_0360	+		+	Lb_Lp;Lg_Lb	0.00264776	0.961978	0.0058982	3.046e-05	5.452e-05	5.465e-05	1.24307	2.22415	2.22878	2910.17	5215.12	4710.99			catalytic activity [GO:0003824]
A4H5A3	A4H5A3	Uncharacterized protein	LBRM_08_0370	+			Lb_Lp	0.00661846	0.968855	0.0478217	1.4e-05	4.514e-06	5.23804e-06	0.778601	0.250865	0.279025	1819.34	591.953	588.651	protein transport [GO:0015031]	mitochondrion [GO:0005739]	metal ion binding [GO:0046872]
A4H5A4	A4H5A4	Uncharacterized protein (Fragment)	LBRM_08_0380		+	+	Lg_Lb;Lp_Lg	0.633066	0.000673469	0.00294131	1.7414e-06	1.7704e-06	1.8775e-05	0.00436943	0.00444463	0.0471139	10.0835	10.4094	100.117
A4H5A5	A4H5A5	Uncharacterized protein	LBRM_08_0390		+	+	Lg_Lb;Lp_Lg	0.913305	0.000642857	0.00129431	0.000209907	0.00019897	6.7925e-05	0.700251	0.663766	0.226652	1635.05	1561.15	479.03
A4H5A8	A4H5A8	Uncharacterized protein	LBRM_08_0420					0.765444	0.335631	0.307133	1.736e-05	1.814e-05	2.0675e-05	0.28608	0.299012	0.340676	664.689	699.407	718.471
A4H5A9	A4H5A9	Uncharacterized protein	LBRM_08_0430	+			Lb_Lp	0.000546053	0.0194393	0.228548	8.998e-07	3.084e-06	1.34125e-06	0.0343815	0.11804	0.0513607	80.1465	276.138	107.745		integral component of membrane [GO:0016021]
A4H5B0	A4H5B0	Uncharacterized protein	LBRM_08_0450					0.478402	0.0464334	0.0175913	7.432e-06	8.664e-06	1.64175e-05	0.0365312	0.042563	0.0807083	84.4954	99.5007	171.216
A4H5B1	A4H5B1	Uncharacterized protein	LBRM_08_0470	+			Lb_Lp	0.00625386	0.189502	0.602817	0.000275091	0.000359327	0.000301471	1.85671	2.42527	2.03477	4326.4	5690.12	4242.2
A4H5B2	A4H5B2	Uncharacterized protein	LBRM_08_0480					0.201921	0.0848443	0.680822	0.000205335	0.000221809	0.000197346	0.957274	1.03408	0.920028	2225.97	2425.74	1934.52
A4H5B3	A4H5B3	Uncharacterized protein	LBRM_08_0490					0.094546	0.0534539	0.577736	3.298e-05	4.512e-05	3.6625e-05	0.649926	0.888811	0.721469	1528.05	2083.22	1528.46
A4H5B4	A4H5B4	Putative small ubiquitin protein	LBRM_08_0500					0.136811	0.780287	0.401725	0.000193197	0.000176906	0.000173814	15.4657	14.1616	13.9141	36017	33211.5	29185.5	protein sumoylation [GO:0016925]
A4H5B5	A4H5B5	Uncharacterized protein	LBRM_08_0510	+		+	Lb_Lp;Lg_Lb	0.000542484	0.813223	0.00125888	3.518e-05	7.532e-05	7.25e-05	1.18919	2.5477	2.45276	2769.88	5994.81	5212.87
A4H5B6	A4H5B6	Uncharacterized protein	LBRM_08_0520	+		+	Lb_Lp;Lg_Lb	0.000115702	0.137337	0.00333941	5.584e-06	8.16644e-07	1.30248e-06	0.096452	0.0116993	0.0076917	222.736	27.4907	15.486
A4H5B8	A4H5B8	Putative ribose-phosphate pyrophosphokinase (EC 2.7.6.1)	LBRM_08_0540					0.578861	0.963586	0.69211	6.936e-05	7.29e-05	7.395e-05	0.778986	0.819015	0.830601	1811.37	1917.67	1737.53	nucleoside metabolic process [GO:0009116];nucleotide biosynthetic process [GO:0009165]		kinase activity [GO:0016301];magnesium ion binding [GO:0000287];ribose phosphate diphosphokinase activity [GO:0004749]
A4H5B9	A4H5B9	Uncharacterized protein (Fragment)	LBRM_08_0550	+		+	Lb_Lp;Lg_Lb	0.000652568	0.0519633	0.00522125	1.1656e-06	4.968e-06	3.3625e-06	0.00583815	0.0248349	0.0168143	13.5416	58.1365	35.2478		integral component of membrane [GO:0016021]
A4H5C1	A4H5C1	Uncharacterized protein	LBRM_08_0570	+		+	Lb_Lp;Lg_Lb	0.000131507	0.242693	0.000786469	1.51387e-06	9.804e-06	1.08325e-05	0.0056627	0.0460527	0.0509132	13.0936	108.043	108.124		integral component of membrane [GO:0016021]	ATP binding [GO:0005524];protein kinase activity [GO:0004672]
A4H5C2	A4H5C2	Uncharacterized protein	LBRM_08_0580			+	Lg_Lb	0.014674	0.741594	0.00940561	1.1216e-05	3.0504e-06	3.085e-06	0.282934	0.0770007	0.077838	661.786	178.741	160.199
A4H5C3	A4H5C3	Cyclopropane-fatty-acyl-phospholipid synthase	LBRM_08_0590	+	+	+	Lb_Lp;Lg_Lb;Lp_Lg	0.00106576	0.000556962	0.000241206	3.642e-05	4.79e-05	6.7375e-05	0.645452	0.848142	1.19345	1504.64	1990.2	2514.65	lipid biosynthetic process [GO:0008610]
A4H5C4	A4H5C4	Translation initiation factor-like protein	LBRM_08_0600			+	Lg_Lb	0.0166425	0.241847	0.00723161	0.000465845	0.00061735	0.000672702	12.1933	16.1589	17.6077	28448.2	37981	37233			translation initiation factor activity [GO:0003743]
A4H5C5	A4H5C5	Uncharacterized protein	LBRM_08_0610					0.0143148	0.0774873	0.471855	7.268e-06	1.305e-05	8.9175e-06	0.240614	0.43162	0.295133	559.841	1013.64	627.578
A4H5C8	A4H5C8	Uncharacterized protein	LBRM_08_0640	+	+		Lb_Lp;Lp_Lg	0.00146117	0.00120132	0.199415	6.618e-05	4.276e-05	5.7275e-05	0.254109	0.164246	0.219983	590.977	385.546	464.05
A4H5C9	A4H5C9	Putative tuzin	LBRM_08_0650					0.103909	0.965181	0.147624	6.864e-06	4.14975e-06	3.83762e-06	0.119134	0.0550614	0.0514809	279.3	127.02	99.3751
A4H5D0	A4H5D0	Putative tuzin	LBRM_08_0660					0.0401731	0.0485811	0.205595	6.602e-06	1.4934e-05	5.515e-06	0.100062	0.22636	0.083582	232.943	530.669	177.256		integral component of membrane [GO:0016021]
A4H5D4	A4H5D4	Mitochondrial DNA polymerase beta (EC 2.7.7.7)	LBRM_08_0710	+	+		Lb_Lp;Lp_Lg	0.000104089	0.000744589	0.0107053	0.000377594	0.000571936	0.000448696	8.83716	13.3855	10.5012	20537.3	31385.6	22132.5	DNA repair [GO:0006281]	nucleus [GO:0005634]	DNA binding [GO:0003677];DNA-directed DNA polymerase activity [GO:0003887]
A4H5D5	A4H5D5	Putative mitochondrial DNA polymerase beta-PAK	LBRM_08_0720					0.975944	0.478962	0.793161	3.946e-05	3.608e-05	3.975e-05	0.266372	0.24335	0.268142	618.407	571.62	562.814	DNA repair [GO:0006281]		DNA binding [GO:0003677];DNA-directed DNA polymerase activity [GO:0003887]
A4H5D6	A4H5D6	Uncharacterized protein	LBRM_08_0730					0.548655	0.76783	0.789459	1.5722e-05	2.0468e-05	1.7075e-05	0.0717761	0.0933702	0.0779747	166.225	218.137	166.087
A4H5D7	A4H5D7	Uncharacterized protein	LBRM_08_0740					0.402452	0.772494	0.14946	1.972e-05	1.6416e-05	1.37275e-05	0.885248	0.73761	0.616235	2062.07	1731.35	1304.42
A4H5D8	A4H5D8	Uncharacterized protein	LBRM_08_0750	+	+		Lb_Lp;Lp_Lg	0.000125	0.000444444	0.35245	2.788e-05	9.24e-05	2.3375e-05	0.235102	0.779668	0.197332	546.812	1829.93	420.767			ATP binding [GO:0005524];protein kinase activity [GO:0004672]
A4H5E1	A4H5E1	Uncharacterized protein	LBRM_08_0780	+			Lb_Lp	0.00497048	0.136966	0.284898	0.000343266	0.000433659	0.000382103	5.40516	6.82852	6.01671	12580	16007.2	12710.9
A4H5E2	A4H5E2	Uncharacterized protein	LBRM_08_0790		+	+	Lg_Lb;Lp_Lg	0.0959133	0.00329766	0.0035977	5.062e-06	6.224e-06	2.7525e-06	0.0593718	0.0730366	0.0323012	138.216	171.35	67.6526			calcium ion binding [GO:0005509]
A4H5E3	A4H5E3	Uncharacterized protein	LBRM_08_0800	+	+		Lb_Lp;Lp_Lg	0.000134831	0.00184224	0.11852	0.000143346	0.000204209	0.000125123	0.550378	0.784062	0.480413	1281.38	1839.54	1018.58			ATP binding [GO:0005524];ATPase activity [GO:0016887]
A4H5E4	A4H5E4	CPB protein	CPB LBRM_08_0810	+		+	Lb_Lp;Lg_Lb	0.00192173	0.183966	0.00450086	0.000123677	6.642e-05	5.6125e-05	2.58161	1.38624	1.17139	5976.62	3249.12	2456.66			cysteine-type endopeptidase activity [GO:0004197]
A4H5E7	A4H5E7	Uncharacterized protein	LBRM_08_0850					0.197384	0.512897	0.618801	9.62537e-07	6.092e-07	7.42571e-07	0	0.0377442	0.0156392	0	88.5421	34.7153		integral component of membrane [GO:0016021]
A4H5E9	A4H5E9	Uncharacterized protein	LBRM_08_0870					0.143124	0.401673	0.0799582	0.0007152	0.000785563	0.000820913	17.9311	19.6952	20.5815	41666.2	46242.9	43277.9
A4H5F0	A4H5F0	Stress-induced protein sti1	LBRM_08_0880	+		+	Lb_Lp;Lg_Lb	0.000126126	0.801499	0.000225806	0.00104684	0.00144585	0.0014325	16.7623	23.1514	22.9376	39026.3	54273.2	48395.8
A4H5F1	A4H5F1	Phosphoribosylpyrophosphate synthetase (EC 2.7.6.1)	LBRM_08_0900			+	Lg_Lb	0.113139	0.022391	0.0037963	1.794e-05	2.128e-05	2.795e-05	0.441055	0.523157	0.687709	1027.25	1229.81	1456.37	nucleoside metabolic process [GO:0009116];nucleotide biosynthetic process [GO:0009165]		magnesium ion binding [GO:0000287];ribose phosphate diphosphokinase activity [GO:0004749]
A4H5F2	A4H5F2	TSIF protein	TSIF LBRM_08_0910					0.2582	0.470705	0.635122	2.768e-05	2.346e-05	2.5175e-05	0.27462	0.232982	0.250131	637.628	547.098	528.72
A4H5F3	A4H5F3	Uncharacterized protein	LBRM_08_0920					0.051633	0.0743173	0.697501	4.872e-05	2.802e-05	6.07672e-05	0.383045	0.220308	0.477679	893.548	513.615	1013.67	exocytosis [GO:0006887]	exocyst [GO:0000145]
A4H5F4	A4H5F4	Uncharacterized protein	LBRM_08_0930					0.797625	0.425143	0.499079	1.2312e-05	1.26e-05	1.4675e-05	0.256432	0.262235	0.306098	592.578	613.918	640.504		integral component of membrane [GO:0016021]	thiopurine S-methyltransferase activity [GO:0008119]
A4H5F5	A4H5F5	Uncharacterized protein	LBRM_08_0940	+		+	Lb_Lp;Lg_Lb	0.00244428	0.0230461	0.00227861	3.498e-05	6.004e-05	8.80182e-05	0.700774	1.2037	1.76387	1625.12	2823.52	3682.72
A4H5F6	A4H5F6	Uncharacterized protein	LBRM_08_0950					0.194435	0.148182	0.782007	3.978e-06	2.736e-06	4.2475e-06	0.0855632	0.0588546	0.0914179	199.101	137.174	189.907	mRNA splicing, via spliceosome [GO:0000398]		pre-mRNA 3'-splice site binding [GO:0030628];second spliceosomal transesterification activity [GO:0000386]
A4H5F7	A4H5F7	Uncharacterized protein	LBRM_08_0960					0.665673	0.779819	0.168004	0.000223219	0.000233671	0.000238426	1.59831	1.67314	1.70719	3725.01	3917.39	3602.65
A4H5F8	A4H5F8	Uncharacterized protein	LBRM_08_0970					0.0104341	0.0444615	0.149134	7.044e-06	1.442e-05	1.037e-05	0.315791	0.647365	0.46488	727.713	1521.66	982.505
A4H5F9	A4H5F9	Uncharacterized protein (Fragment)	LbrM_08_0980					0.412242	0.815218	0.616079	8.288e-06	1.185e-05	1.00575e-05	0.192797	0.275781	0.233933	453.103	651.175	488.411
A4H5G1	A4H5G1	Uncharacterized protein	LbrM_08_1000	+	+		Lb_Lp;Lp_Lg	0.00364595	0.000691099	0.577744	2.0204e-05	0.000144004	1.644e-05	0.086735	0.617802	0.0705612	201.181	1445.92	145.708
A4H5G8	A4H5G8	Uncharacterized protein (Fragment)	LbrM_08_1070					0.903218	0.183999	0.136363	4.494e-06	4.94e-06	2.5825e-06	0.0320955	0.0352673	0.018424	74.4932	82.2402	38.7122
A4H5H6	A4H5H6	Uncharacterized protein	LBRM_09_0010					0.201763	0.185642	0.954266	1.29933e-06	2.15e-06	1.14962e-06	0.0425283	0.120858	0.0590983	96.3616	286.086	126.719
A4H5H7	A4H5H7	Uncharacterized protein	LBRM_09_0020			+	Lg_Lb	0.99098	0.02285	0.00677095	4.168e-05	4.192e-05	3.1125e-05	1.00705	1.0135	0.752906	2339.91	2372.52	1587.81	ribosomal large subunit biogenesis [GO:0042273]	nucleolus [GO:0005730]
A4H5H8	A4H5H8	Uncharacterized protein	LBRM_09_0030					0.0102005	0.181062	0.0238939	0.000221961	0.000178055	0.000140417	17.8958	14.3558	11.3215	41632.8	33596.6	23642
A4H5H9	A4H5H9	Uncharacterized protein	LBRM_09_0040	+			Lb_Lp	0.00869471	0.365374	0.255377	2.396e-05	3.38e-05	2.9775e-05	0.323135	0.455907	0.401635	755.748	1071.04	857.124
A4H5I0	A4H5I0	Uncharacterized protein	LBRM_09_0050					0.961407	0.340461	0.187279	9.514e-06	9.69e-06	1.18e-05	0.21874	0.222946	0.270845	509.975	523.385	569.196
A4H5I1	A4H5I1	N-acetyl-D-glucosaminylphosphatidylinositol de-N-acetylase (EC 3.5.1.89)	LBRM_09_0060	+		+	Lb_Lp;Lg_Lb	0.0039322	0.607168	0.0077245	8.966e-06	2.368e-05	2.59e-05	0.321483	0.848319	0.927541	740.102	1990.78	1953.1	GPI anchor biosynthetic process [GO:0006506]	integral component of membrane [GO:0016021]	N-acetylglucosaminylphosphatidylinositol deacetylase activity [GO:0000225]
A4H5I2	A4H5I2	Endonuclease III homolog (EC 3.2.2.-) (EC 4.2.99.18) (Bifunctional DNA N-glycosylase/DNA-(apurinic or apyrimidinic site) lyase) (DNA glycosylase/AP lyase)	NTH1 LBRM_09_0070	+		+	Lb_Lp;Lg_Lb	0.00850775	0.0261286	0.00324638	2.666e-05	4.084e-05	7.0825e-05	0.908048	1.3922	2.41512	2114.5	3256.89	5013.01	base-excision repair, AP site formation [GO:0006285]	mitochondrion [GO:0005739];nucleus [GO:0005634]	4 iron, 4 sulfur cluster binding [GO:0051539];class I DNA-(apurinic or apyrimidinic site) endonuclease activity [GO:0140078];DNA binding [GO:0003677];endonuclease activity [GO:0004519];metal ion binding [GO:0046872];oxidized pyrimidine nucleobase lesion DNA N-glycosylase activity [GO:0000703]
A4H5I4	A4H5I4	Putative RNA helicase	LBRM_09_0090	+			Lb_Lp	0.00376238	0.0423704	0.296846	7.88022e-05	5.372e-05	6.8825e-05	0.551126	0.375607	0.481348	1283.38	880.901	1008.51			ATP binding [GO:0005524];helicase activity [GO:0004386];nucleic acid binding [GO:0003676];zinc ion binding [GO:0008270]
A4H5I6	A4H5I6	RNA-binding protein 5-like protein	LBRM_09_0110	+		+	Lb_Lp;Lg_Lb	0.000347439	0.99266	0.00167294	9.17021e-07	4.834e-06	4.94e-06	0.0104763	0.151675	0.154951	25.2857	356.589	323.669			RNA binding [GO:0003723]
A4H5I7	A4H5I7	Uncharacterized protein	LBRM_09_0120					0.010463	0.660871	0.0205048	0.000760337	0.000890129	0.000901445	11.5896	13.568	13.7405	27072.7	31847.4	28958.7			calcium ion binding [GO:0005509]
A4H5I8	A4H5I8	Uncharacterized protein	LBRM_09_0130	+			Lb_Lp	0	0.144724	0.294294	5.414e-06	8.086e-07	3.7155e-06	0.286948	0.0429075	0.197065	667.951	100.806	413.349		integral component of membrane [GO:0016021]
A4H5I9	A4H5I9	Uncharacterized protein	LBRM_09_0140					0.070131	0.251619	0.229542	4.822e-06	8.188e-06	6.6325e-06	0.0608984	0.103457	0.0837494	146.25	243.181	177.209
A4H5J0	A4H5J0	Putative kinesin (EC 3.6.4.4)	LBRM_09_0150	+			Lb_Lp	0.00503469	0.40606	0.106152	7.29242e-05	0.000215877	0.00017347	0.607646	1.79838	1.44519	1431.59	4229.07	3044.23	microtubule-based movement [GO:0007018]		ATP binding [GO:0005524];ATP-dependent microtubule motor activity, plus-end-directed [GO:0008574];microtubule binding [GO:0008017]
A4H5J1	A4H5J1	Uncharacterized protein	LBRM_09_0160			+	Lg_Lb	0.0282601	0.48993	0.00475127	1.1464e-05	2.304e-05	2.5525e-05	0.198214	0.398082	0.440547	463.095	941.956	933.635			metal ion binding [GO:0046872]
A4H5J3;A4H5J2	A4H5J3;A4H5J2	Autophagy-related protein	ATG8C.1 LBRM_09_0180					0.654068	0.113763	1	1.84074e-06	1.53057e-06	9.03762e-07	0	0.0958325	0	0	226.133	0	autophagy [GO:0006914]	cytoplasm [GO:0005737]
A4H5J6	A4H5J6	Uncharacterized protein	LBRM_09_0210	+	+		Lb_Lp;Lp_Lg	0.00820284	0.00839722	0.131503	0.000285396	0.000379711	0.000250233	8.53608	11.357	7.48438	19850.5	26677.9	15754.6
A4H5J7	A4H5J7	Uncharacterized protein	LBRM_09_0220					0.171548	0.888799	0.326809	0.000178458	0.000213498	0.000208599	1.88901	2.25991	2.20806	4386.47	5295.86	4601.48		integral component of membrane [GO:0016021]
A4H5J8	A4H5J8	Putative heat shock protein HslVU, ATPase subunit HslU	LBRM_09_0230					0.471482	0.50768	0.895054	0.000205281	0.000193991	0.00020983	3.69663	3.49332	3.77854	8629.09	8207.37	7978.15		HslUV protease complex [GO:0009376]	ATP binding [GO:0005524];ATPase activity [GO:0016887];peptidase activity, acting on L-amino acid peptides [GO:0070011]
A4H5J9	A4H5J9	Putative ubiqitin hydrolase	LBRM_09_0240					0.081938	0.226837	0.0426302	6.05e-05	7.666e-05	8.92165e-05	0.59708	0.756475	0.880197	1382.41	1773.64	1840.16	protein deubiquitination [GO:0016579];ubiquitin-dependent protein catabolic process [GO:0006511]		thiol-dependent ubiquitinyl hydrolase activity [GO:0036459]
A4H5K0	A4H5K0	DNA helicase (EC 3.6.4.12)	LBRM_09_0250	+		+	Lb_Lp;Lg_Lb	0.00162066	0.190567	0.00141875	1.112e-05	2.746e-05	4.02e-05	0.11051	0.273082	0.399745	256.909	638.402	847.22	DNA replication initiation [GO:0006270]	MCM complex [GO:0042555]	ATP binding [GO:0005524];DNA binding [GO:0003677];DNA helicase activity [GO:0003678]
A4H5K1	A4H5K1	Putative integral membrane transport protein	LBRM_09_0260					0.0248142	0.367541	0.0839875	2.20551e-06	7.126e-06	6.3375e-06	0.0412325	0.173524	0.154388	98.2008	407.135	320.001		integral component of membrane [GO:0016021]
A4H5K2	A4H5K2	Uncharacterized protein	LBRM_09_0270					0.38125	0.442597	0.82492	4.034e-06	2.716e-06	3.285e-06	0.0521081	0.0350756	0.0423755	121.103	82.6262	89.4322
A4H5K3	A4H5K3	Putative kinesin (EC 3.6.4.4)	LBRM_09_0280	+		+	Lb_Lp;Lg_Lb	0.0001875	0.295102	0.000752212	2.56e-06	2.148e-05	2.65e-05	0.0178888	0.15001	0.185124	42.1899	351.812	385.646	microtubule-based movement [GO:0007018]		ATP binding [GO:0005524];ATP-dependent microtubule motor activity, plus-end-directed [GO:0008574];microtubule binding [GO:0008017]
A4H5K4	A4H5K4	Uncharacterized protein	LBRM_09_0290					0.624609	0.0325121	0.0284577	5.848e-06	5.234e-06	2.20875e-06	0.229906	0.205903	0.0868458	539.057	482.545	180.815
A4H5K5	A4H5K5	Uncharacterized protein	LBRM_09_0300					0.609646	0.571452	0.31538	7.734e-06	7.142e-06	6.415e-06	0.0816567	0.0754332	0.067753	189.903	176.722	140.869			ATP binding [GO:0005524];protein kinase activity [GO:0004672]
A4H5K6	A4H5K6	Uncharacterized protein	LBRM_09_0310					0.125244	0.553924	0.702425	2.124e-05	1.398e-05	1.87525e-05	0.24998	0.164728	0.220956	579.393	386.895	454.546		integral component of membrane [GO:0016021]
A4H5K8	A4H5K8	Uncharacterized protein	LBRM_09_0330					0.312748	0.972548	0.596663	5.95e-06	4.914e-06	5.7075e-06	0.0532218	0.0439529	0.051127	123.964	102.432	108.028		integral component of membrane [GO:0016021]
A4H5L0	A4H5L0	Putative DNA photolyase (EC 4.1.99.3)	LBRM_09_0350		+	+	Lg_Lb;Lp_Lg	0.208365	0.00143119	0.000470588	1.682e-06	1.3474e-06	5.7075e-06	0.0160251	0.0128238	0.0542965	37.5317	29.9593	114.618			deoxyribodipyrimidine photo-lyase activity [GO:0003904]
A4H5L1	A4H5L1	Uncharacterized protein	LBRM_09_0360	+	+	+	Lb_Lp;Lg_Lb;Lp_Lg	0.00361518	0.00994189	0.000375839	2.376e-05	1.3682e-05	7.3675e-06	1.06318	0.611761	0.32946	2481.87	1434.29	692.112
A4H5L2	A4H5L2	Uncharacterized protein	LBRM_09_0370	+			Lb_Lp	0.000134078	0.375189	0.0246183	1.25082e-06	5.19e-06	4.32e-06	0.111668	0.542544	0.451921	261.721	1278.63	977.578
A4H5L4	A4H5L4	Uncharacterized protein	LBRM_09_0390					0.145161	0.225658	0.983701	6.734e-05	5.552e-05	6.79e-05	1.34793	1.11217	1.35967	3128.57	2615.23	2885.11
A4H5L5	A4H5L5	Uncharacterized protein	LBRM_09_0400					0.264943	0.976653	0.219307	6.912e-06	8.868e-06	8.74e-06	0.0330459	0.0423606	0.0417499	76.9522	99.2937	88.3535
A4H5L6	A4H5L6	Uncharacterized protein (Fragment)	LBRM_09_0410					0.14632	0.197528	0.786275	1.1101e-06	7.09546e-07	1.42729e-06	0.0299471	0.0173785	0.018436	71.4507	40.95	38.2016			ATP binding [GO:0005524];protein kinase activity [GO:0004672]
A4H5L7	A4H5L7	Uncharacterized protein	LBRM_09_0420		+	+	Lg_Lb;Lp_Lg	0.561249	0.0004	0.00038247	7.57e-05	7.078e-05	0.000170155	1.39544	1.30445	3.13516	3241.89	3054.79	6618.86			ATP binding [GO:0005524];protein serine/threonine kinase activity [GO:0004674]
A4H5L8	A4H5L8	Putative tyrosine phosphatase (EC 3.1.3.48)	LBRM_09_0430					0.0824089	0.0397167	0.300811	4.992e-06	3.202e-06	5.99e-06	0.0439773	0.0282107	0.0527575	102.237	65.7983	110.967	regulation of exit from mitosis [GO:0007096]		protein tyrosine phosphatase activity [GO:0004725];protein tyrosine/serine/threonine phosphatase activity [GO:0008138]
A4H5L9	A4H5L9	Uncharacterized protein	LBRM_09_0440	+		+	Lb_Lp;Lg_Lb	0.000148936	0.236806	0.000534031	3.274e-05	6.556e-05	5.9525e-05	0.643747	1.28841	1.17026	1500.01	3024.31	2476.52			DNA binding [GO:0003677]
A4H5M0	A4H5M0	Hypothetical tetratricopeptide repeat protein	LBRM_09_0450	+			Lb_Lp	0.00630016	0.451817	0.035191	2.434e-05	3.396e-05	3.1475e-05	0.349991	0.488349	0.452234	813.477	1144.69	959.683	non-motile cilium assembly [GO:1905515]	BBSome [GO:0034464]
A4H5M1	A4H5M1	Uncharacterized protein	LBRM_09_0460					0.0978739	0.9043	0.0109379	1.0318e-05	1.461e-05	1.435e-05	0.0944039	0.133528	0.131292	219.559	312.884	277.034
A4H5M3	A4H5M3	Uncharacterized protein	LBRM_09_0480					0.725521	0.572258	0.88004	2.038e-05	2.13e-05	1.9275e-05	0.0939688	0.0982284	0.0889662	217.983	229.85	183.45	protein transport [GO:0015031]
A4H5M4	A4H5M4	Serine/threonine-protein phosphatase (EC 3.1.3.16)	LBRM_09_0490					0.0137853	0.668317	0.0428514	6.74e-05	8.94536e-05	8.6625e-05	0.95787	1.27113	1.23103	2232.73	2980.87	2606.94			phosphoprotein phosphatase activity [GO:0004721]
A4H5M5	A4H5M5	Uncharacterized protein	LBRM_09_0500					0.0783939	0.395904	0.669092	7.75e-06	5.274e-06	7.08e-06	0.105459	0.0717639	0.0963167	244.416	168.437	199.344	regulation of ion transmembrane transport [GO:0034765]	integral component of membrane [GO:0016021]	inward rectifier potassium channel activity [GO:0005242]
A4H5M6	A4H5M6	Uncharacterized protein	LBRM_09_0510					0.547195	0.56311	0.938546	1.3192e-05	1.503e-05	1.3125e-05	0.300359	0.341283	0.298511	695.07	797.064	634.661		integral component of membrane [GO:0016021]
A4H5M7	A4H5M7	Uncharacterized protein	LBRM_09_0520					0.0966697	0.259997	0.053877	7.262e-06	4.764e-06	3.27925e-06	0.0366898	0.0240744	0.0165697	84.7875	56.4855	33.3795
A4H5M8;A4H5M2	A4H5M8	Uncharacterized protein	LBRM_09_0530					0.0117007	0.481289	0.0613465	7.01e-07	1.8874e-06	4.26275e-06	0.0157485	0.0424482	0.0957734	36.6831	99.0432	200.695
A4H5M9	A4H5M9	Uncharacterized protein	LBRM_09_0540					0.0401289	0.0690731	0.927325	0.000561265	0.000645353	0.0005652	6.47895	7.44961	6.52437	15133.2	17473.4	13803.4
A4H5N0	A4H5N0	Putative leucine-rich repeat protein	LBRM_09_0550					0.302271	0.987251	0.440314	0.000135842	0.000121462	0.000121555	1.2859	1.14978	1.15065	3009.06	2695.04	2434.11
A4H5N1	A4H5N1	Uncharacterized protein	LBRM_09_0560	+		+	Lb_Lp;Lg_Lb	0.00147669	0.43959	0.0085061	6.596e-05	2.93e-05	3.6025e-05	0.542032	0.240848	0.295963	1260.71	565.072	621.593
A4H5N2	A4H5N2	Uncharacterized protein	LBRM_09_0570	+			Lb_Lp	0.00135044	0.171804	0.145348	9.748e-06	4.476e-06	6.62e-06	0.154801	0.0709765	0.104928	359.682	166.483	223.029			protein tyrosine phosphatase activity [GO:0004725];protein tyrosine/serine/threonine phosphatase activity [GO:0008138]
A4H5N3	A4H5N3	Uncharacterized protein	LBRM_09_0580	+		+	Lb_Lp;Lg_Lb	0.000119048	0.317005	0.000564232	2.684e-05	6.716e-05	5.9775e-05	0.771298	1.93105	1.71915	1793.02	4537.07	3646.29
A4H5N6	A4H5N6	Uncharacterized protein	LBRM_09_0610					0.357009	0.012453	0.0197266	3.398e-05	3.924e-05	1.945e-05	0.588249	0.679836	0.336937	1374.21	1591.66	716.813
A4H5N7	A4H5N7	Histone h1-like protein	LBRM_09_0620	+		+	Lb_Lp;Lg_Lb	0.00133601	0.495109	0.00209704	3.842e-06	1.1044e-05	1.3245e-05	0.0749203	0.215457	0.258477	173.89	507.611	541.842
A4H5N8	A4H5N8	Putative phospholipid transporting ATPase-like protein	LBRM_09_0630					0.251717	0.295704	0.966408	1.576e-05	1.328e-05	1.5525e-05	0.0595069	0.0501823	0.0586851	137.663	117.605	122.756		integral component of membrane [GO:0016021]	ATP binding [GO:0005524];magnesium ion binding [GO:0000287];phospholipid-translocating ATPase activity [GO:0004012]
A4H5P0	A4H5P0	Surface antigen-like protein	LBRM_09_0660					0.443677	0.0433129	0.0557193	1.56e-05	2.25e-05	6.8175e-06	0.504109	0.726397	0.219842	1167.96	1722.35	442.711		integral component of membrane [GO:0016021]
A4H5P1	A4H5P1	Putative ATP-dependent DNA helicase	LBRM_09_0670					0.0642244	0.364578	0.399522	3.33e-06	1.7268e-06	2.41725e-06	0.0268219	0.0139043	0.019458	61.8937	32.3513	41.4953			ATP binding [GO:0005524];ATP-dependent DNA helicase activity [GO:0004003];DNA binding [GO:0003677]
A4H5P2	A4H5P2	Putative serine peptidase family S51, peptidase E	LBRM_09_0680					0.273652	0.0546625	0.0369592	2.29e-05	2.554e-05	3.8225e-05	0.629823	0.70178	1.0505	1472.92	1643.78	2232.11			serine-type peptidase activity [GO:0008236]
A4H5P3	A4H5P3	Uncharacterized protein	LBRM_09_0700	+			Lb_Lp	0.00262575	0.997773	0.0227017	3.426e-06	1.06075e-06	1.1645e-06	0.0406382	0.0113679	0.0138347	93.8797	27.0086	28.5576
A4H5P4	A4H5P4	Uncharacterized protein	LBRM_09_0710					0.0630222	0.589718	0.319488	1.594e-05	2.15e-05	1.9975e-05	0.119496	0.161409	0.149896	277.757	378.17	314.36
A4H5P5	A4H5P5	Palmitoyltransferase (EC 2.3.1.225)	LBRM_09_0720	+	+		Lb_Lp;Lp_Lg	0.00117697	0.00634812	0.806165	2.306e-05	4.132e-05	2.4325e-05	0.405296	0.726632	0.427772	946.496	1702.77	910.625		integral component of membrane [GO:0016021]	protein-cysteine S-palmitoyltransferase activity [GO:0019706]
A4H5P6	A4H5P6	Uncharacterized protein	LBRM_09_0730					0.0918374	0.109154	0.0156834	5.474e-07	1.0898e-06	2.95e-06	0.00791483	0.0157706	0.042644	18.1691	36.9763	90.2364
A4H5P7	A4H5P7	Uncharacterized protein	LBRM_09_0740					0.0414841	0.395395	0.75531	8.274e-06	5.822e-06	8.01e-06	0.237107	0.166825	0.229672	554.162	390.097	491.901
A4H5P8	A4H5P8	Putative prefoldin subunit 2	LBRM_09_0750					0.896791	0.432464	0.481578	0.000160767	0.000152252	0.000131053	6.19168	5.86374	5.04712	14559.2	13822.5	10749.9	protein folding [GO:0006457]	prefoldin complex [GO:0016272]	unfolded protein binding [GO:0051082]
A4H5Q0;A4H5N9	A4H5Q0;A4H5N9	Uncharacterized protein	LBRM_09_0770					0.0126543	0.364429	0.100185	4.632e-06	9.69768e-07	1.90575e-06	0.132654	0.0194674	0.0546251	305.023	45.5347	114.633
A4H5Q1	A4H5Q1	Uncharacterized protein	LBRM_09_0780					0.199924	0.169185	0.790397	0.000114601	0.000139086	0.000108434	2.29499	2.78517	2.17149	5354.99	6517.02	4561.31
A4H5Q3	A4H5Q3	Putative cleavage and polyadenylation specificity factor 30 kDa subunit	LBRM_09_0800	+		+	Lb_Lp;Lg_Lb	0.00124239	0.783286	0.00563484	2.66e-05	5.81e-05	6.175e-05	0.710393	1.55197	1.64814	1656.48	3641.08	3499.43			nucleic acid binding [GO:0003676];zinc ion binding [GO:0008270]
A4H5Q4	A4H5Q4	Uncharacterized protein	LBRM_09_0810					0.0983114	0.12986	0.78983	4.176e-06	2.36502e-06	4.8875e-06	0.0587381	0.0282871	0.0687649	136.258	66.0995	141.105
A4H5Q5	A4H5Q5	Putative ubiquitin ligase (EC 6.3.2.19)	LBRM_09_0820					0.203947	0.511966	0.0220818	0.000116716	0.000101359	9.0422e-05	0.473628	0.411319	0.366953	1102.11	965.243	770.982	ubiquitin-dependent protein catabolic process via the N-end rule pathway [GO:0071596]		ligase activity [GO:0016874];ubiquitin protein ligase activity [GO:0061630];zinc ion binding [GO:0008270]
A4H5Q6	A4H5Q6	Putative acyl-CoA binding protein	LBRM_09_0830					0.719869	0.754535	0.875462	0.000128884	0.000124007	0.000125747	0.978692	0.941657	0.954872	2289.3	2206.62	2011.85			fatty-acyl-CoA binding [GO:0000062]
A4H5Q7	A4H5Q7	Uncharacterized protein	LBRM_09_0840					0.417433	0.61586	0.828882	0.000119916	0.00012814	0.000123574	0.210801	0.225246	0.217242	490.704	527.97	456.297
A4H5Q8	A4H5Q8	OPB protein (EC 3.4.21.83)	OPB LBRM_09_0850	+	+		Lb_Lp;Lp_Lg	0.000659854	0.00404545	0.416834	0.00102893	0.00145945	0.0010971	12.3825	17.5637	13.203	28765	41186.5	27971.7			serine-type endopeptidase activity [GO:0004252];serine-type exopeptidase activity [GO:0070008]
A4H5Q9	A4H5Q9	Uncharacterized protein	LBRM_09_0860					0.136971	0.0148248	0.108411	4.42e-05	4.91e-05	3.7925e-05	1.66883	1.85448	1.4311	3887.13	4347.28	3016.41
A4H5R0	A4H5R0	Uncharacterized protein	LBRM_09_0870					0.164325	0.646529	0.0641426	6.856e-05	5.514e-05	5.75e-05	0.498889	0.401237	0.418176	1161.56	948.982	880.125		integral component of membrane [GO:0016021]
A4H5R2	A4H5R2	Uncharacterized protein	LBRM_09_0890			+	Lg_Lb	0.951115	0.0100404	0.00371455	5.644e-06	5.92e-06	1.935e-05	0.244589	0.256586	0.839698	567.091	601.583	1739.7
A4H5R3	A4H5R3	Uncharacterized protein	LBRM_09_0900			+	Lg_Lb	0.937315	0.0141291	0.00738795	2.652e-05	2.63e-05	4.98e-05	0.435507	0.43228	0.818694	1017.22	1009.83	1709.88
A4H5R4	A4H5R4	DEAD/DEAH box helicase-like protein	LBRM_09_0910	+			Lb_Lp	0.000384	0.221552	0.0188442	6.146e-06	2.254e-05	1.569e-05	0.0709409	0.260192	0.181165	164.326	607.739	389.441			ATP binding [GO:0005524];helicase activity [GO:0004386];nucleic acid binding [GO:0003676]
A4H5R5	A4H5R5	Uncharacterized protein	LBRM_09_0920					0.106332	0.852805	0.18046	0.000240991	0.000212555	0.00021679	5.46837	4.82313	4.91921	12750.9	11311.1	10363.9
A4H5R6	A4H5R6	Ras family protein-like protein	LBRM_09_0930					0.124647	0.803096	0.0897287	4.156e-05	2.416e-05	2.15e-05	1.21505	0.706772	0.628126	2849.52	1656.21	1328.08			GTP binding [GO:0005525];GTPase activity [GO:0003924]
A4H5R7	A4H5R7	Uncharacterized protein	LBRM_09_0940					0.071604	0.0875896	0.468071	3.558e-06	1.593e-06	9.245e-06	0.303273	0.135644	0.788959	701.099	315.336	1718.97		integral component of membrane [GO:0016021]
A4H5R8	A4H5R8	Putative ef-hand protein 5	LBRM_09_0950					0.782114	0.275648	0.520432	2.202e-05	1.98e-05	2.58e-05	1.05321	0.945839	1.23237	2485.28	2212.13	2628.02			calcium ion binding [GO:0005509]
A4H5R9	A4H5R9	Putative calmodulin	LBRM_09_0960 LBRM_09_0970 LBRM_09_0980					0.230024	0.628897	0.271748	0.00282199	0.00311391	0.00318716	167.736	185.087	189.441	392799	434208	399249			calcium ion binding [GO:0005509]
A4H5S2	A4H5S2	Uncharacterized protein	LBRM_09_0990					0.0102785	0.815163	0.0812833	0.000145488	0.000109936	0.000113657	1.11879	0.845348	0.874047	2600.81	1984.34	1848.73
A4H5S3	A4H5S3	SLA/LP autoantigen-like protein	LBRM_09_1000					0.992705	0.0138115	0.02017	1.0314e-05	1.024e-05	1.68e-05	0.14767	0.146473	0.240424	345.318	344.02	508.297	selenocysteinyl-tRNA(Sec) biosynthetic process [GO:0097056]		transferase activity, transferring selenium-containing groups [GO:0016785]
A4H5S4	A4H5S4	Uncharacterized protein	LBRM_09_1010					0.3781	0.810882	0.416596	7.5482e-05	8.4475e-05	8.77897e-05	1.00819	1.12816	1.17244	2353.7	2653.72	2488.4
A4H5S5	A4H5S5	Elongation factor-1 gamma	LBRM_09_1020					0.85622	0.0625165	0.0891934	0.00101767	0.00100124	0.0012173	21.9416	21.5873	26.2456	51145	50728.1	55372.3			translation elongation factor activity [GO:0003746]
A4H5S6	A4H5S6	Uncharacterized protein	LBRM_09_1030	+		+	Lb_Lp;Lg_Lb	0.000740741	0.343753	0.00514011	0.000108114	0.000157937	0.000178969	0.947134	1.38371	1.56798	2210.35	3247.48	3275.33
A4H5S8	A4H5S8	Uncharacterized protein	LBRM_09_1050	+			Lb_Lp	0.00570488	0.152978	0.106857	1.6248e-05	3.194e-06	5.695e-06	0.454947	0.0894462	0.159799	1050.61	209.884	332.145
A4H5S9	A4H5S9	Uncharacterized protein	LBRM_09_1060					0.157673	0.06773	0.175048	0.000560316	0.000516765	0.000620352	8.32614	7.67899	9.21825	19396.6	18007.7	19428.8
A4H5T1	A4H5T1	Uncharacterized protein	LBRM_09_1080	+			Lb_Lp	0.00424921	0.169155	0.1847	1.352e-05	2.296e-05	1.7925e-05	0.198032	0.336181	0.262232	463.125	790.758	553.032		integral component of membrane [GO:0016021]
A4H5T2	A4H5T2	Uncharacterized protein	LBRM_09_1090		+		Lp_Lg	0.409551	0.00839286	0.254225	4.2372e-06	2.168e-06	6.25e-06	0.0955759	0.048868	0.14096	218.33	114.606	297.432
A4H5T3	A4H5T3	Putative phospholipid:diacylglycerol acyltransferase (EC 2.3.1.158)	LBRM_09_1100			+	Lg_Lb	0.0223379	0.036333	0.00440767	9.65964e-05	7.696e-05	5.7525e-05	1.19643	0.953693	0.712775	2779.25	2237.96	1495.36	lipid metabolic process [GO:0006629]	integral component of membrane [GO:0016021]	O-acyltransferase activity [GO:0008374];phospholipid:diacylglycerol acyltransferase activity [GO:0046027]
A4H5T4	A4H5T4	Uncharacterized protein	LBRM_09_1110					0.832507	0.29285	0.334697	0.000227959	0.000220399	0.000200599	8.53972	8.25652	7.51477	19996.6	19364.8	15928.9		endoplasmic reticulum membrane [GO:0005789];integral component of membrane [GO:0016021]
A4H5T6	A4H5T6	Putative eukaryotic translation initiation factor 2 subunit	LBRM_09_1130					0.0180225	0.604758	0.0701991	0.000569256	0.000650355	0.000682839	10.8219	12.3637	12.9812	25210.4	29014.7	27395.6			GTP binding [GO:0005525];GTPase activity [GO:0003924];translation initiation factor activity [GO:0003743]
A4H5T7	A4H5T7	Putative translation initiation factor EIF-2B gamma subunit	LBRM_09_1140					0.0357954	0.758017	0.0431936	8.34637e-07	2.5686e-06	3.25775e-06	0.0114549	0.0396878	0.0503486	26.7218	93.3821	102.722			GTP binding [GO:0005525];GTPase activity [GO:0003924];translation initiation factor activity [GO:0003743]
A4H5T8	A4H5T8	Uncharacterized protein	LBRM_09_1150			+	Lg_Lb	0.963954	0.0161961	0.00605037	6.466e-05	6.534e-05	9.70322e-05	2.31977	2.34348	3.48068	5400.28	5506.3	7355.56
A4H5T9	A4H5T9	Uncharacterized protein	LBRM_09_1160					0.0181942	0.617217	0.440761	0.000108651	0.000132278	0.000125101	1.84454	2.24561	2.12378	4296.12	5276.64	4435.86
A4H5U0	A4H5U0	Mitochondrial RNA binding protein 2	LBRM_09_1170					0.0730744	0.863687	0.12381	0.000296835	0.000231002	0.000233719	11.0846	8.62625	8.72769	25703.3	20226.6	18361.8	regulation of transcription, DNA-templated [GO:0006355]		DNA binding [GO:0003677]
A4H5U1	A4H5U1	Putative inner membrane preprotein translocase Tim17	LBRM_09_1180		+		Lp_Lg	0.0232991	0.00509784	0.0925757	6.892e-06	4.79e-06	8.6775e-06	0.270573	0.188021	0.340663	632.668	440.179	717.254	protein import into mitochondrial inner membrane [GO:0045039]	integral component of membrane [GO:0016021];TIM22 mitochondrial import inner membrane insertion complex [GO:0042721]
A4H5U2	A4H5U2	Uncharacterized protein	LBRM_09_1190					0.028915	0.319245	0.157752	5.084e-05	7.016e-05	6.0675e-05	1.95659	2.69937	2.33307	4549.38	6344.04	4908.85	intraciliary transport [GO:0042073]	cilium [GO:0005929];intraciliary transport particle B [GO:0030992]
A4H5U3	A4H5U3	Uncharacterized protein	LBRM_09_1200					0.985525	0.260069	0.658104	3.69e-06	3.382e-06	4.025e-06	0.112265	0.102897	0.122487	260.326	241.44	256.649
A4H5U4	A4H5U4	Uncharacterized protein	LBRM_09_1210					0.244138	0.629044	0.891044	2.938e-05	3.336e-05	3.165e-05	0.35438	0.402714	0.381842	823.089	942.679	790.648		integral component of membrane [GO:0016021]
A4H5U5	A4H5U5	Uncharacterized protein	LBRM_09_1220	+			Lb_Lp	0.000650602	0.512019	0.0212179	1.862e-05	7.37e-06	9.4275e-06	0.834006	0.330067	0.422303	1948.56	772.045	910.475	ubiquitin-dependent protein catabolic process [GO:0006511]
A4H5U6	A4H5U6	Uncharacterized protein	LBRM_09_1230	+			Lb_Lp	0.00536703	0.0282085	0.183096	2.042e-05	2.752e-05	1.595e-05	0.20547	0.276884	0.160685	478.405	650.082	343.247
A4H5U7	A4H5U7	Uncharacterized protein	LBRM_09_1240					0.626734	0.702071	0.576532	1.3886e-06	1.476e-06	2.8355e-06	0.0215454	0.0229026	0.0439773	49.9751	53.5136	88.4858
A4H5U8	A4H5U8	Uncharacterized protein	LBRM_09_1250					0.609677	0.918297	0.682189	1.8298e-05	1.0902e-05	1.0155e-05	0.110327	0.0657685	0.0611754	252.264	153.499	130.216
A4H5U9	A4H5U9	Uncharacterized protein	LBRM_09_1260		+	+	Lg_Lb;Lp_Lg	0.63675	0.0019901	0.0053913	8.47522e-05	6.72e-05	1.9475e-05	1.9869	1.57562	0.456133	4700.84	3696.05	962.368		integral component of membrane [GO:0016021]
A4H5V0	A4H5V0	Putative AAA family ATPase	LBRM_09_1270	+			Lb_Lp	0.00820253	0.107107	0.0617013	6.97e-05	4.75e-05	5.995e-05	0.545714	0.372094	0.469635	1270.93	876.778	985.775			ATP binding [GO:0005524]
A4H5V1	A4H5V1	Uncharacterized protein	LBRM_09_1280					0.163872	0.203481	0.866636	8.03e-06	6.822e-06	8.335e-06	0.167907	0.142724	0.174229	390.443	334.973	363.415
A4H5V2	A4H5V2	Uncharacterized protein	LBRM_09_1290					0.144831	0.179705	0.0522344	3.948e-05	3.252e-05	2.7825e-05	0.140557	0.115718	0.0989555	326.411	271.064	208.709
A4H5V3	A4H5V3	Uncharacterized protein	LBRM_09_1300	+			Lb_Lp	0.00709602	0.0414366	0.835975	2.8514e-06	8.064e-06	2.833e-06	0.142976	0.404472	0.142119	334.876	947.904	309.467
A4H5V4	A4H5V4	Uncharacterized protein	LBRM_09_1310					0.952268	0.29542	0.205424	5.268e-05	5.258e-05	4.4425e-05	0.744166	0.742275	0.627151	1734.19	1737.41	1328.15
A4H5V6	A4H5V6	Uncharacterized protein	LBRM_09_1330	+			Lb_Lp	0.00828959	0.240834	0.482544	8.442e-06	1.216e-05	1.01325e-05	0.218351	0.314888	0.262762	507.332	739.683	559.255
A4H5V7	A4H5V7	Uncharacterized protein	LBRM_09_1340	+			Lb_Lp	0	0.24743	0.178825	3.204e-05	0.000196911	0.000128355	1.36538	8.39136	5.4695	3182.18	19737.5	11192.2
A4H5V8	A4H5V8	Uncharacterized protein	LBRM_09_1350			+	Lg_Lb	0.0367636	0.0436311	0.00397457	1.6274e-05	8.382e-06	3.8475e-06	0.658428	0.338592	0.155463	1545.57	791.53	322.854
A4H5W0	A4H5W0	Putative paraflagellar rod component	LBRM_09_1380		+	+	Lg_Lb;Lp_Lg	0.0187489	0.000371134	0.000243478	0.000525328	0.000636763	0.000183077	7.75495	9.39997	2.7026	17995.6	22046.5	5758.41		motile cilium [GO:0031514]	calmodulin binding [GO:0005516]
A4H5W2	A4H5W2	Histone H2B	LBRM_09_1400	+			Lb_Lp	0.00597321	0.865888	0.0224967	0.00081713	0.000441846	0.000432871	65.7597	35.5582	34.8359	153195	83000.7	72638.4		nucleosome [GO:0000786];nucleus [GO:0005634]	DNA binding [GO:0003677];protein heterodimerization activity [GO:0046982]
A4H5W3	A4H5W3	Uncharacterized protein	LBRM_09_1410					0.377768	0.0115779	0.0148482	2.012e-05	2.274e-05	3.575e-05	0.924862	1.04536	1.64396	2161.69	2450.25	3470.84		integral component of membrane [GO:0016021]
A4H5W4	A4H5W4	Uncharacterized protein	LBRM_09_1420					0.92224	0.327592	0.507206	4.85849e-06	4.666e-06	2.38325e-06	0.152339	0.163117	0.0832951	352.523	379.801	174.054
A4H5W5	A4H5W5	Uncharacterized protein	LBRM_09_1430					0.0284547	0.487588	0.323175	4.602e-06	8.026e-06	7.2e-06	0.0730924	0.127402	0.114162	170.589	297.974	240.113
A4H5W7	A4H5W7	Uncharacterized protein	LBRM_09_1460					0.129137	0.373071	0.906828	1.384e-05	9.994e-06	1.464e-05	0.237259	0.171223	0.251196	552.367	402.877	517.961		integral component of membrane [GO:0016021]	calcium ion binding [GO:0005509];mannosyl-oligosaccharide 1,2-alpha-mannosidase activity [GO:0004571]
A4H5W8	A4H5W8	Uncharacterized protein	LBRM_09_1470					0.837835	0.18681	0.475698	6.092e-06	5.144e-06	8.1625e-06	0.0950536	0.0803206	0.127327	220.846	188.562	263.529
A4H5W9	A4H5W9	Uncharacterized protein	LBRM_09_1480			+	Lg_Lb	0.0209908	0.369643	0.00792622	0.000114091	7.96e-05	6.8575e-05	7.00401	4.88635	4.21066	16311.7	11466.9	8826.54
A4H5X0	A4H5X0	Ubiquinone biosynthesis protein COQ4 homolog, mitochondrial (Coenzyme Q biosynthesis protein 4 homolog)	LbrM09_V2.1490 LbrM_09_1490			+	Lg_Lb	0.825558	0.112875	0.00536441	2.034e-05	2.202e-05	2.96e-05	0.958023	1.03743	1.39594	2227.78	2426.11	2948.01	ubiquinone biosynthetic process [GO:0006744]	extrinsic component of mitochondrial inner membrane [GO:0031314]
A4H5X1	A4H5X1	Uncharacterized protein	LBRM_09_1500					0.692171	0.614975	0.939388	6.682e-06	6.112e-06	6.725e-06	0.14414	0.131896	0.145113	334.375	309.04	303.46
A4H5X2	A4H5X2	Uncharacterized protein	LBRM_09_1510	+		+	Lb_Lp;Lg_Lb	0.000403738	0.796457	0.00107581	5.93e-05	2.45e-05	2.3375e-05	3.96654	1.63876	1.56353	9209.77	3832.37	3275.73
A4H5X4	A4H5X4	Sulfurtransferase	LBRM_09_1530		+		Lp_Lg	0.155462	0.00284733	0.0108739	7.95928e-05	5.396e-05	3.1325e-05	6.13056	4.15939	2.41156	14448.3	9770.79	5094.37			thiosulfate sulfurtransferase activity [GO:0004792]
A4H5X5	A4H5X5	Thymine dioxygenase JBP1 (EC 1.14.11.6) (J-binding protein 1) (Thymidine hydroxylase JBP1)	JBP1 LbrM09_V2.1540 LbrM_09_1540					0.0695063	0.874844	0.170849	4.626e-05	3.5e-05	3.63e-05	0.500837	0.379165	0.393144	1160.07	890.336	824.383		nucleus [GO:0005634]	DNA binding [GO:0003677];metal ion binding [GO:0046872];thymine dioxygenase activity [GO:0050341]
A4H5X6	A4H5X6	Putative cytochrome b5-like protein	LBRM_09_1550					0.565144	0.970259	0.544313	0.000192378	0.000214829	0.000213896	14.6251	16.3318	16.2609	34068.6	38440.9	34256.9		integral component of membrane [GO:0016021]
A4H5X7	A4H5X7	Uncharacterized protein	LBRM_09_1570		+	+	Lg_Lb;Lp_Lg	0.206521	0.00121333	0.00943781	2.934e-05	3.436e-05	1.4375e-05	2.09972	2.46178	1.03034	4878.28	5773.46	2189.97
A4H5X8	A4H5X8	Uncharacterized protein	LBRM_09_1580			+	Lg_Lb	0.47767	0.0532408	0.00294054	0.000252745	0.000304609	0.000175977	1.36442	1.6444	0.949993	3177.1	3844.01	1996.42
A4H5X9	A4H5X9	Uncharacterized protein	LBRM_09_1590	+			Lb_Lp	0.00116073	0.0386408	0.594956	3.868e-05	6.896e-05	4.37e-05	1.059	1.88752	1.19576	2469.97	4426.44	2524.32
A4H5Y0	A4H5Y0	Uncharacterized protein	LBRM_09_1600					0.388241	0.813012	0.151009	3.44e-05	2.86e-05	2.3875e-05	1.93843	1.61317	1.3459	4501.89	3790.86	2827.86			calcium ion binding [GO:0005509]
A4H5Y1	A4H5Y1	Uncharacterized protein	LBRM_09_1610					0.141701	0.0395537	0.568888	2.902e-05	2.224e-05	3.295e-05	0.386655	0.296371	0.439169	909.767	694.068	937.947
A4H5Y2	A4H5Y2	Uncharacterized protein	LBRM_09_1620					0.385878	0.0444571	0.302535	1.974e-05	1.5448e-05	2.525e-05	0.961989	0.752017	1.22947	2249.72	1757.27	2571.11		integral component of membrane [GO:0016021]
A4H5Y5;A4H6C2	A4H5Y5;A4H6C2	Phosphate transporter	LBRM_10_0030					0.837728	0.0470766	0.0854941	1.0878e-05	1.0968e-05	6.335e-06	0.207457	0.209139	0.120973	481.536	491.001	258.342	phosphate ion transport [GO:0006817]	integral component of membrane [GO:0016021]	inorganic phosphate transmembrane transporter activity [GO:0005315]
A4H5Y6	A4H5Y6	Uncharacterized protein	LBRM_10_0040					0.156885	0.439055	0.663238	1.201e-05	1.746e-05	1.41375e-05	0.138882	0.201842	0.163256	318.65	475.924	351.449
A4H5Y7	A4H5Y7	Uncharacterized protein	LBRM_10_0050					0.816805	0.236988	0.530535	2.752e-05	2.76e-05	3.07e-05	0.264971	0.26592	0.29576	614.395	624.481	623.682	protein maturation by iron-sulfur cluster transfer [GO:0097428]
A4H5Y8	A4H5Y8	Thymidylate kinase-like protein (EC 2.7.4.9)	LBRM_10_0060					0.0213072	0.16438	0.827648	1.5506e-05	6.44e-06	1.612e-05	0.385889	0.160002	0.401306	890.395	375.94	843.013			thymidylate kinase activity [GO:0004798]
A4H5Y9	A4H5Y9	Putative ribosomal protein l35a	LBRM_10_0070	+		+	Lb_Lp;Lg_Lb	0	1	0.000246696	0.000153724	8.12736e-07	1.72009e-06	9.3481	0	0	21980	0	0	translation [GO:0006412]	ribosome [GO:0005840]	structural constituent of ribosome [GO:0003735]
A4H5Z1	A4H5Z1	Dehydrogenase-like protein	LBRM_10_0090	+		+	Lb_Lp;Lg_Lb	0.000122699	0.0219759	0.000272727	4.334e-06	7.974e-05	0.000115465	0.0902889	1.66063	2.40441	208.169	3897.27	5059.71		integral component of membrane [GO:0016021]
A4H5Z2	A4H5Z2	Uncharacterized protein	LBRM_10_0100	+		+	Lb_Lp;Lg_Lb	0.00110438	0.632299	0.00112566	9.75634e-05	4.386e-05	4.71e-05	3.49675	1.57159	1.68864	8147.09	3676.01	3562.74
A4H5Z3	A4H5Z3	Probable cytosolic iron-sulfur protein assembly protein CIAO1 homolog	LBRM_10_0110			+	Lg_Lb	0.057587	0.05635	0.00749632	3.602e-05	2.806e-05	1.8425e-05	0.835007	0.650595	0.426883	1942.31	1529.49	886.918	iron-sulfur cluster assembly [GO:0016226]	CIA complex [GO:0097361]
A4H5Z4	A4H5Z4	Uncharacterized protein	LBRM_10_0130		+	+	Lg_Lb;Lp_Lg	0.912279	0.000349515	0.00252581	0.000128274	0.000125432	0.000213505	1.54307	1.50889	2.56835	3602.37	3540.14	5408
A4H5Z5	A4H5Z5	Putative DEAD/DEAH box helicase	LBRM_10_0140					0.984444	0.123291	0.0599643	4.212e-07	5.03181e-07	1.05575e-06	0.00533202	0.00298925	0.0133509	12.4658	7.03288	27.6145			ATP binding [GO:0005524];helicase activity [GO:0004386];nucleic acid binding [GO:0003676]
A4H5Z6	A4H5Z6	Uncharacterized protein	LBRM_10_0150	+		+	Lb_Lp;Lg_Lb	0.000112853	0.0763171	0.000247788	5.132e-06	1.226e-05	1.4575e-05	0.136062	0.324523	0.386438	317.153	760.114	815.169
A4H5Z7	A4H5Z7	Uncharacterized protein	LBRM_10_0160					0.377822	0.939254	0.449708	4.604e-05	4.944e-05	4.99e-05	0.929905	0.997638	1.00783	2164.49	2342.21	2135.08
A4H5Z8	A4H5Z8	Putative nucleoside phosphatase (EC 3.6.1.42)	LBRM_10_0170	+	+		Lb_Lp;Lp_Lg	0	0.000564103	0.343587	1.402e-05	4.678e-06	1.6425e-05	0.187441	0.0624842	0.219662	435.093	146.621	468.938		integral component of membrane [GO:0016021]	guanosine-diphosphatase activity [GO:0004382]
A4H5Z9	A4H5Z9	Putative leucine-rich repeat protein	LBRM_10_0180		+	+	Lg_Lb;Lp_Lg	0.0502567	0.000737864	0.000215385	0.000109981	9.27748e-05	3.9975e-05	4.04863	3.41474	1.47226	9423.78	7999.98	3100.65
A4H600	A4H600	Uncharacterized protein	LBRM_10_0190	+		+	Lb_Lp;Lg_Lb	0.000272941	0.48996	0	0.000155903	3.582e-06	1.54817e-06	2.22309	0.0510816	0.00829415	5199.24	119.917	18.8913
A4H601	A4H601	Putative mitogen-activated protein kinase	LBRM_10_0200	+	+		Lb_Lp;Lp_Lg	0	0.00053012	0.012245	9.58464e-05	0.000212367	0.000120841	2.06302	4.57136	2.6012	4805.7	10724.6	5480.36			ATP binding [GO:0005524];protein kinase activity [GO:0004672]
A4H602	A4H602	Putative nucleolar protein	LBRM_10_0210					0.150512	0.103913	0.0261784	0.00103205	0.0011226	0.0012023	19.646	21.3698	22.887	45614.9	50120	48270.6
A4H603	A4H603	Uncharacterized protein	LBRM_10_0220	+		+	Lb_Lp;Lg_Lb	0.000730618	0.602693	0.0076235	2.174e-05	8.91e-06	8.11e-06	0.288051	0.118075	0.10734	673.391	277.009	228.804
A4H604	A4H604	Uncharacterized protein	LBRM_10_0230	+		+	Lb_Lp;Lg_Lb	0.000126582	0.413696	0.000789809	1.852e-05	2.024e-06	1.61314e-06	0.635821	0.0695586	0.0323192	1491.36	162.481	71.1609		integral component of membrane [GO:0016021]
A4H605	A4H605	Uncharacterized protein	LBRM_10_0240					0.110303	0.177529	0.066776	0.000187659	0.000152306	0.000139363	3.31593	2.69125	2.46255	7757.6	6314.53	5201.81		integral component of membrane [GO:0016021]
A4H606	A4H606	Uncharacterized protein	LBRM_10_0250			+	Lg_Lb	0.375673	0.0220453	0.000219178	1.47145e-06	2.29921e-06	6.8e-06	0.0272178	0.0473795	0.147432	63.7803	110.016	312.004		integral component of membrane [GO:0016021]
A4H607	A4H607	Uncharacterized protein	LBRM_10_0260					0.897991	0.727667	0.717436	3.502e-06	3.538e-06	4.6775e-06	0.0438444	0.0442601	0.0585677	103.251	104.338	124.582
A4H608	A4H608	Uncharacterized protein	LBRM_10_0270					0.467378	0.0900109	0.394268	1.91498e-06	2.438e-06	1.14625e-06	0.0570285	0.0766426	0.0360311	130.75	179.148	73.889	tetrahydrobiopterin biosynthetic process [GO:0006729]		4-alpha-hydroxytetrahydrobiopterin dehydratase activity [GO:0008124]
A4H609	A4H609	Uncharacterized protein	LBRM_10_0280	+	+	+	Lb_Lp;Lg_Lb;Lp_Lg	0.00390594	0.00307308	0.000986916	4.788e-06	2.326e-06	6.445e-07	0.33976	0.165231	0.0457456	787.854	387.285	96.2238		integral component of membrane [GO:0016021]
A4H610	A4H610	Uncharacterized protein	LBRM_10_0290		+		Lp_Lg	0.0354247	0.00675645	0.0858979	7.094e-06	4.092e-06	1.027e-05	0.0715435	0.0412519	0.103484	166.906	96.8875	217.452			nucleic acid binding [GO:0003676]
A4H611	A4H611	Uncharacterized protein	LBRM_10_0300					0.131737	0.0355348	0.355617	4.934e-05	6.044e-05	4.3875e-05	0.203032	0.248665	0.1805	471.488	583.845	379.82
A4H612	A4H612	Isocitrate dehydrogenase [NADP] (EC 1.1.1.42)	LBRM_10_0310		+		Lp_Lg	0.0406539	0.00298355	0.033152	0.00235494	0.00258186	0.00200148	48.4875	53.1598	41.2098	113051	124649	87133.5	isocitrate metabolic process [GO:0006102];tricarboxylic acid cycle [GO:0006099]		isocitrate dehydrogenase (NADP+) activity [GO:0004450];magnesium ion binding [GO:0000287];NAD binding [GO:0051287]
A4H613	A4H613	Uncharacterized protein	LBRM_10_0320					0.0170258	0.0717396	0.0105931	1.912e-05	2.852e-05	5.1125e-05	0.232635	0.346721	0.622015	541.75	815.07	1280.25
A4H614	A4H614	Uncharacterized protein	LBRM_10_0330			+	Lg_Lb	0.0426842	0.0379352	0.00932916	0.000205778	0.000228756	0.000248654	1.82525	2.02905	2.20555	4243.1	4755.69	4659.09	endoplasmic reticulum to Golgi vesicle-mediated transport [GO:0006888];intracellular protein transport [GO:0006886]	COPII vesicle coat [GO:0030127]	zinc ion binding [GO:0008270]
A4H615	A4H615	Uncharacterized protein	LBRM_10_0340					0.186331	0.873038	0.404237	4.134e-05	4.556e-05	4.5125e-05	0.186485	0.205503	0.203546	434.33	481.464	427.981		integral component of membrane [GO:0016021]
A4H616	A4H616	Uncharacterized protein	LBRM_10_0360	+			Lb_Lp	0.0048401	0.0852687	0.733085	2.54e-06	4.382e-06	2.62e-06	0.0512808	0.0884764	0.052956	118.638	207.986	108.178
A4H617	A4H617	Putative folate/biopterin transporter	LBRM_10_0380	+		+	Lb_Lp;Lg_Lb	0.00627122	0.0111553	0.00325156	5.16e-05	7.7e-05	0.000121552	0.678387	1.0122	1.59808	1577.04	2373.76	3338.31		integral component of membrane [GO:0016021]
A4H618	A4H618	Putative folate/biopterin transporter (Fragment)	LBRM_10_0390	+	+		Lb_Lp;Lp_Lg	0.00753285	0.00298901	0.0379318	1.29662e-06	7.20039e-07	2.6775e-06	0.01528	0.00808175	0.0358811	35.7511	18.7499	76.0878		integral component of membrane [GO:0016021]
A4H619	A4H619	Putative folate/biopterin transporter	LBRM_10_0400	+	+		Lb_Lp;Lp_Lg	0.00111404	0.00144892	0.99184	6.17e-06	7.23297e-07	5.435e-06	0.0810945	0.00664309	0.0714998	188.578	15.4768	149.237		integral component of membrane [GO:0016021]
A4H620	A4H620	Putative folate/biopterin transporter	LBRM_10_0410	+	+	+	Lb_Lp;Lg_Lb;Lp_Lg	0	0.00087218	0.000874494	0.000264962	4.516e-05	0.000117264	3.44913	0.588107	1.52648	8010.44	1383.91	3193.48		integral component of membrane [GO:0016021]
A4H621	A4H621	Dihydroxyacetone kinase 1-like protein (EC 2.7.1.29)	LBRM_10_0420	+		+	Lb_Lp;Lg_Lb	0	0.226958	0	3.034e-05	0.000158389	0.000142242	0.441462	2.30478	2.06982	1025.3	5406.46	4366.23	glycerol metabolic process [GO:0006071]		glycerone kinase activity [GO:0004371]
A4H624;A4H623	A4H624	Uncharacterized protein	LBRM_10_0450					0.0919025	0.170289	0.870945	8.394e-07	5.81517e-07	9.1525e-07	0.0261131	0.0111696	0.0285084	60.7653	26.043	61.1765		integral component of membrane [GO:0016021]
A4H625	A4H625	Uncharacterized protein	LBRM_10_0460					0.0649006	0.210784	0.0264342	1.78e-05	1.1612e-05	8.3875e-06	1.86291	1.21436	0.877953	4382.79	2842.05	1822.45
A4H626	A4H626	GP63-1 protein (EC 3.4.24.36)	GP63-1 LBRM_10_0470	+	+	+	Lb_Lp;Lg_Lb;Lp_Lg	0.000128205	0.000571429	0.000239316	3.384e-05	0.000223356	1.19067e-06	0.541322	3.57357	0.01619	1255.22	8426.04	34.4744	cell adhesion [GO:0007155]	membrane [GO:0016020]	metalloendopeptidase activity [GO:0004222]
A4H629	A4H629	GP63, leishmanolysin (EC 3.4.24.36)	LBRM_10_0500					0.371888	1	0.692496	6.48896e-07	8.91578e-07	7.67978e-07	0.0124749	0	0	28.5845	0	0	cell adhesion [GO:0007155]	membrane [GO:0016020]	metalloendopeptidase activity [GO:0004222]
A4H630	A4H630	GP63-3 protein (EC 3.4.24.36)	GP63-3 LBRM_10_0510	+		+	Lb_Lp;Lg_Lb	0.000248756	0.313201	0.000394737	4.192e-05	3.354e-06	4.715e-06	0.625377	0.050045	0.0703493	1469.81	116.883	146.44	cell adhesion [GO:0007155]	integral component of membrane [GO:0016021]	metalloendopeptidase activity [GO:0004222]
A4H632	A4H632	GP63, leishmanolysin (EC 3.4.24.36) (Fragment)	LBRM_10_0530	+	+		Lb_Lp;Lp_Lg	0.00148092	0.0044878	0.363442	5.71714e-07	3.802e-06	8.08342e-07	0.00175741	0.0698796	0	4.18354	164.534	0	cell adhesion [GO:0007155]	integral component of membrane [GO:0016021]	metalloendopeptidase activity [GO:0004222]
A4H633;A4H631	A4H633;A4H631	GP63, leishmanolysin (EC 3.4.24.36)	LBRM_10_0540	+	+	+	Lb_Lp;Lg_Lb;Lp_Lg	0.00772343	0	0.000271186	3.252e-06	9.93062e-07	0.000143347	0.0534583	0	2.3561	123.333	0	4922.66	cell adhesion [GO:0007155]	membrane [GO:0016020]	metalloendopeptidase activity [GO:0004222]
A4H638;A4H6E6	A4H638	GP63, leishmanolysin (EC 3.4.24.36)	LBRM_10_0590	+		+	Lb_Lp;Lg_Lb	0	0.030679	0.00025	0.00180306	0.000710233	0.000536317	28.7657	11.3309	8.5563	66981.8	26603.4	17988.1	cell adhesion [GO:0007155]	membrane [GO:0016020]	metalloendopeptidase activity [GO:0004222]
A4H639	A4H639	GP63, leishmanolysin (EC 3.4.24.36)	LBRM_10_0600					0.0531519	1	0.673076	1.508e-06	1.01449e-06	1.69392e-06	0.0227901	0	0	53.0757	0	0	cell adhesion [GO:0007155]	integral component of membrane [GO:0016021]	metalloendopeptidase activity [GO:0004222]
A4H640	A4H640	GP63, leishmanolysin (EC 3.4.24.36)	LBRM_10_0610					0.0937953	0.459703	0.515081	2.984e-06	6.052e-06	4.175e-06	0.0446026	0.0904948	0.062417	103.977	210.315	130.578	cell adhesion [GO:0007155]	integral component of membrane [GO:0016021]	metalloendopeptidase activity [GO:0004222]
A4H641	A4H641	Mitogen-activated protein kinase (EC 2.7.11.24)	LBRM_10_0620	+			Lb_Lp	0.000380198	0.0892518	0.866393	0.000349048	0.00041532	0.000357955	7.98482	9.50085	8.18857	18597.1	22267.4	17151.2			ATP binding [GO:0005524];MAP kinase activity [GO:0004707]
A4H642	A4H642	Uncharacterized protein	LBRM_10_0630	+			Lb_Lp	0.00196543	0.100284	0.0289181	0.000109203	0.000144838	0.000125268	0.153977	0.204222	0.176628	358.23	479.463	371.48		integral component of membrane [GO:0016021]
A4H643	A4H643	Glycerol-3-phosphate dehydrogenase [NAD(+)] (EC 1.1.1.8)	GPD LBRM_10_0640	+		+	Lb_Lp;Lg_Lb	0.00103687	0.574162	0.00295187	0.00170631	0.00127624	0.00132797	43.2831	32.3738	33.6859	100825	75804.5	71188.6	carbohydrate metabolic process [GO:0005975];glycerol-3-phosphate catabolic process [GO:0046168]	glycerol-3-phosphate dehydrogenase complex [GO:0009331]	glycerol-3-phosphate dehydrogenase [NAD+] activity [GO:0004367];NAD binding [GO:0051287];protein homodimerization activity [GO:0042803]
A4H645	A4H645	Uncharacterized protein	LBRM_10_0660					0.197357	0.522438	0.762967	8.27242e-05	7.292e-05	7.89223e-05	0.645158	0.568475	0.61534	1509.93	1335.31	1301.82
A4H647	A4H647	Uncharacterized protein	LBRM_10_0680					0.78017	0.797514	0.628193	1.3068e-05	1.125e-05	1.00025e-05	0.272988	0.234687	0.20905	644.129	549.017	437.088
A4H648	A4H648	Zinc binding dehydrogenase-like protein	LBRM_10_0690					0.98542	0.0274808	0.448353	4.42674e-05	3.36e-05	5.005e-05	1.11093	0.84327	1.25646	2565.62	1977.61	2650.47			oxidoreductase activity [GO:0016491]
A4H649	A4H649	Zinc-binding dehydrogenase-like protein	LBRM_10_0700					0.147711	0.100901	0.510267	3.188e-05	2.416e-05	3.615e-05	0.620868	0.470952	0.704173	1447.08	1101.3	1487.07			oxidoreductase activity [GO:0016491]
A4H650	A4H650	Uncharacterized protein	LBRM_10_0710	+			Lb_Lp	0.00113109	0.0510691	0.210746	6.812e-05	0.000134938	9.12088e-05	0.869131	1.72169	1.16372	2012.7	4035.68	2481.08
A4H652	A4H652	Uncharacterized protein	LBRM_10_0740	+			Lb_Lp	0.00223988	0.0543971	0.0806503	5.05e-05	3.454e-05	4.1725e-05	0.748104	0.511571	0.618166	1739.85	1197.97	1298.31		integral component of membrane [GO:0016021]
A4H653	A4H653	Putative endonuclease G (EC 3.1.30.-)	LBRM_10_0750		+		Lp_Lg	0.0115639	0.00613647	0.276801	4.7236e-06	1.678e-05	6.9025e-06	0.087563	0.310659	0.12787	206.68	726.455	273.577			endonuclease activity [GO:0004519];metal ion binding [GO:0046872];nucleic acid binding [GO:0003676]
A4H654	A4H654	Uncharacterized protein	LBRM_10_0760					0.0595741	0.0595625	0.013588	4.614e-05	6.486e-05	8.73808e-05	0.565425	0.795145	1.07108	1306.29	1862.37	2241.02		integral component of membrane [GO:0016021]
A4H655	A4H655	Flagellar glycoprotein-like protein	LBRM_10_0770	+	+		Lb_Lp;Lp_Lg	0.000117647	0.00326917	0.126816	8.182e-05	0.0001811	9.88777e-05	1.551	3.43258	1.87403	3605.18	8068.04	3920.89		integral component of membrane [GO:0016021];motile cilium [GO:0031514]
A4H656	A4H656	Uncharacterized protein	LBRM_10_0780					0.124458	0.315843	0.981515	2.19945e-06	4.024e-06	2.51975e-06	0.0778465	0.155319	0.0973241	185.238	361.688	204.823			metal ion binding [GO:0046872]
A4H657	A4H657	Uncharacterized protein	LBRM_10_0790					0.352856	0.323033	0.500514	2.442e-06	1.9202e-06	3.015e-06	0.0580737	0.0456871	0.0717006	134.551	107.494	149.401
A4H659	A4H659	Uncharacterized protein	LBRM_10_0810					0.116133	0.412596	0.0774762	1.828e-05	2.164e-05	2.3875e-05	0.432803	0.512289	0.564459	1004.67	1201.71	1200.22		integral component of membrane [GO:0016021]
A4H660	A4H660	Uncharacterized protein	LBRM_10_0820					0.798275	0.0363599	0.543795	2.684e-05	2.032e-05	2.8675e-05	0.14667	0.111113	0.156834	341.036	261.73	332.13
A4H661	A4H661	Uncharacterized protein	LBRM_10_0830					0.0947433	0.0861877	0.734645	1.772e-05	1.398e-05	1.91e-05	0.17404	0.137084	0.187326	406.295	321.163	391.826			RNA binding [GO:0003723]
A4H662	A4H662	AAT20 protein	AAT20 LBRM_10_0840	+		+	Lb_Lp;Lg_Lb	0.000548885	0.0515455	0.00216032	3.504e-05	1.426e-05	8.2425e-06	0.657925	0.267566	0.154673	1528.65	628.843	333.976		integral component of membrane [GO:0016021]
A4H666	A4H666	Uncharacterized protein	LBRM_10_0880	+			Lb_Lp	0.000386318	0.0458783	0.0559237	0.000149405	0.00023699	0.000185183	3.24076	5.14057	4.0168	7548.45	12042.9	8488.97
A4H667	A4H667	Uncharacterized protein	LBRM_10_0890					0.0120932	0.0779415	0.212224	0.000148419	0.000240187	0.000165986	5.73046	9.2736	6.40872	13366	21774.3	13564
A4H668	A4H668	Uncharacterized protein	LBRM_10_0900	+		+	Lb_Lp;Lg_Lb	0.00161641	0.0680228	0.00177465	9.55866e-05	0.000119031	0.000135595	0.711767	0.886373	1.00972	1657.24	2078.71	2136.27
A4H669	A4H669	Uncharacterized protein	LBRM_10_0910	+		+	Lb_Lp;Lg_Lb	0.00443317	0.295592	0.00642181	5.344e-05	6.834e-05	7.195e-05	0.272117	0.347973	0.366174	634.926	816.911	773.331
A4H670	A4H670	Uncharacterized protein	LBRM_10_0920					0.810896	0.530668	0.827298	1.832e-05	1.602e-05	1.945e-05	0.399555	0.349201	0.424052	944.1	817.767	911.087
A4H671	A4H671	Uncharacterized protein	LBRM_10_0930					0.0692005	0.312497	0.0515022	7.578e-06	1.0638e-05	1.1775e-05	0.0418132	0.0586458	0.0648446	96.7171	137.233	136.766			ATP binding [GO:0005524];protein kinase activity [GO:0004672]
A4H672	A4H672	Uncharacterized protein	LBRM_10_0940					0.891496	0.754372	0.771638	1.702e-05	1.648e-05	1.6075e-05	0.214256	0.207136	0.20225	496.693	485.222	425.624			deaminase activity [GO:0019239]
A4H673	A4H673	Putative nuclear transport factor 2	LBRM_10_0950					0.259848	0.209895	0.982562	0.000138473	0.000185329	0.000133171	10.016	13.404	9.6324	23324.9	31442.2	20500
A4H674	A4H674	Uncharacterized protein	LBRM_10_0960			+	Lg_Lb	0.0137512	0.798218	0.00611713	7.378e-05	5.464e-05	5.2875e-05	3.26464	2.4178	2.34036	7614.88	5680.85	4935.36
A4H675	A4H675	Histone H3	LBRM_10_0970 LBRM_10_1070 LBRM_10_1080 LBRM_10_1090		+	+	Lg_Lb;Lp_Lg	0.0220848	0.00209113	0.00469906	0.00434557	0.00491851	0.00558105	294.435	333.255	378.146	683514	781749	797009		nucleosome [GO:0000786];nucleus [GO:0005634]	DNA binding [GO:0003677];protein heterodimerization activity [GO:0046982]
A4H676	A4H676	Uncharacterized protein (Fragment)	LBRM_10_0980					0.47071	0.339424	0.885022	1.4674e-05	1.025e-05	1.56975e-05	0.291133	0.203299	0.311119	687.414	476.967	637.37
A4H677	A4H677	Peptidylprolyl isomerase (EC 5.2.1.8)	LBRM_10_0990	+			Lb_Lp	0.0012688	0.785048	0.0197604	0.00068726	0.000486053	0.000502761	41.2175	29.1504	30.1524	96288.6	68325.8	63394.5			peptidyl-prolyl cis-trans isomerase activity [GO:0003755]
A4H678	A4H678	Uncharacterized protein	LBRM_10_1000	+		+	Lb_Lp;Lg_Lb	0.000135593	0.0654251	0.00171429	6.21e-05	0.000139977	0.000222308	0.361061	0.813586	1.29211	846.101	1906.38	2719.2
A4H679	A4H679	Rab11 protein	Rab11 LBRM_10_1010					0.0612516	0.730323	0.191766	0.000451206	0.000542468	0.000519235	19.3153	23.2221	22.2275	44904.1	54321.9	46833.6			GTP binding [GO:0005525];GTPase activity [GO:0003924]
A4H680	A4H680	Uncharacterized protein	LBRM_10_1020					0.987985	0.721488	0.728842	4.03e-05	4.03e-05	3.8375e-05	1.88083	1.88104	1.79224	4360.76	4408.51	3753.39		integral component of membrane [GO:0016021]
A4H682	A4H682	Uncharacterized protein	LBRM_10_1040					0.0328	0.585753	0.0351368	7.504e-06	1.2594e-05	1.395e-05	0.0578138	0.0969538	0.107536	134.789	228.4	229.019
A4H684	A4H684	Uncharacterized protein	LBRM_10_1060					0.976998	0.417468	0.391843	0.000106144	0.000106082	8.885e-05	1.22156	1.22099	1.02275	2855.34	2856.14	2151.2
A4H689	A4H689	Nucleoside phosphorylase-like protein (EC 2.4.2.-)	LBRM_10_1110			+	Lg_Lb	0.358245	0.0174114	0.00363706	6.064e-05	6.68e-05	9.74552e-05	1.67007	1.83997	2.68499	3881.86	4306.35	5695.03	nucleoside metabolic process [GO:0009116]		transferase activity, transferring glycosyl groups [GO:0016757]
A4H690	A4H690	Putative carrier protein	LBRM_10_1120	+		+	Lb_Lp;Lg_Lb	0.0002494	0.0206339	0.00457682	1.088e-06	9.278e-06	4.96e-06	0.0242412	0.206581	0.110327	56.2094	483.148	232.712		integral component of membrane [GO:0016021]	transmembrane transporter activity [GO:0022857]
A4H691	A4H691	RNA-binding protein-like protein	LBRM_10_1130	+		+	Lb_Lp;Lg_Lb	0.0028916	0.256047	0.00567683	0.000133221	8.338e-05	7.855e-05	3.18433	1.99374	1.87751	7441.32	4678.17	3958.5			RNA binding [GO:0003723]
A4H692	A4H692	Uncharacterized protein	LBRM_10_1140					0.636658	0.0628894	0.0541058	7.72e-05	8.15e-05	6.08e-05	0.593074	0.626024	0.466949	1380.22	1465.04	980.269
A4H694	A4H694	Uncharacterized protein	LBRM_10_1160					0.692098	0.589356	0.92164	4.084e-05	4.242e-05	4.0675e-05	1.21865	1.26586	1.21357	2837.38	2968.44	2554.54
A4H696	A4H696	Uncharacterized protein	LBRM_10_1180					0.0637877	0.120796	0.0332087	0.000363854	0.000337077	0.000295154	4.09764	3.79608	3.32396	9533.16	8899.53	6962.19			RNA binding [GO:0003723]
A4H697	A4H697	Uncharacterized protein	LBRM_10_1200					0.17629	0.0307417	0.0225226	0.000160351	0.000181408	0.000222636	8.32388	9.41696	11.5571	19404.6	22121.9	24345.9		integral component of membrane [GO:0016021]
A4H699	A4H699	Uncharacterized protein	LBRM_10_1220	+			Lb_Lp	0.00629703	0.0444482	0.115322	0.000249702	0.000402474	0.000315978	4.43528	7.14886	5.61249	10338.4	16789.5	11866.8
A4H6A0	A4H6A0	Uncharacterized protein	LBRM_10_1230					0.0665569	0.922526	0.0889418	8.956e-06	6.186e-06	6.2775e-06	0.55094	0.380498	0.386408	1283.38	896.268	813.746
A4H6A1	A4H6A1	Uncharacterized protein	LBRM_10_1240	+	+		Lb_Lp;Lp_Lg	0.0086584	0.00541697	0.654839	0.000132069	0.000107769	0.000126648	0.938659	0.765951	0.900127	2179.97	1797.08	1896.11
A4H6A2	A4H6A2	Uncharacterized protein	LBRM_10_1250					0.0727998	0.219548	0.0245406	5.6188e-06	1.8454e-06	1.03325e-06	0.144344	0.047376	0.0265577	337.927	110.402	55.3019
A4H6A3	A4H6A3	Uncharacterized protein	LBRM_10_1260	+	+		Lb_Lp;Lp_Lg	0.000104869	0.00339778	0.227044	0.000422728	0.000621888	0.000373935	7.42958	10.9299	6.57203	17296.4	25619.6	13982
A4H6A4	A4H6A4	Putative rab1 small GTP-binding protein	LBRM_10_1270					0.0120467	0.382267	0.265716	0.000173768	0.000234894	0.000208155	7.12925	9.63708	8.54006	16550	22563.6	17915.6			GTP binding [GO:0005525];GTPase activity [GO:0003924]
A4H6A5	A4H6A5	Putative small GTP-binding protein Rab7	LBRM_10_1280	+			Lb_Lp	0.00156892	0.0163916	0.0329062	3.106e-05	6.714e-05	4.5025e-05	1.26215	2.72761	1.82891	2925.12	6385.95	3855.59			GTP binding [GO:0005525];GTPase activity [GO:0003924]
A4H6A7	A4H6A7	Flagellar protofilament ribbon protein-like protein	LBRM_10_1300					0.261123	0.314065	0.964981	0.000226832	0.000269216	0.00022533	5.18414	6.15281	5.14981	12108.7	14499.6	10826.9		motile cilium [GO:0031514]
A4H6A9	A4H6A9	Uncharacterized protein	LBRM_10_1320					0.395647	0.144113	0.43328	2.118e-06	1.742e-06	2.7175e-06	0.017931	0.0147573	0.0230008	41.838	34.5479	47.6485
A4H6B0	A4H6B0	Uncharacterized protein	LBRM_10_1330		+	+	Lg_Lb;Lp_Lg	0.0198044	0.00054321	0.0029582	1.8696e-06	5.588e-06	2.7475e-05	0.0294987	0.0882415	0.433689	67.7793	207.907	914.714
A4H6B1	A4H6B1	Uncharacterized protein	LBRM_10_1340					0.0258122	0.0482977	0.916936	7.64e-06	4.184e-06	7.77e-06	0.222973	0.122243	0.226706	522.867	285.863	473.379
A4H6B3	A4H6B3	Uncharacterized protein	LBRM_10_1360					0.457792	0.283991	0.240361	1.1154e-06	1.2616e-06	1.6545e-06	0.0407114	0.0460739	0.0603706	95.3958	108.135	128.842
A4H6B4	A4H6B4	Uncharacterized protein	LBRM_10_1370	+			Lb_Lp	0.00192333	0.0160515	0.0235133	1.64378e-06	1.1474e-05	6.5175e-06	0.033987	0.415894	0.236393	83.9396	976.186	504.218
A4H6B5	A4H6B5	Uncharacterized protein	LBRM_10_1380					0.0183022	0.785149	0.0220829	1.0814e-05	2.434e-05	2.1125e-05	0.291377	0.656482	0.570085	689.781	1537.27	1202.98
A4H6B6	A4H6B6	Uncharacterized protein	LBRM_10_1390	+		+	Lb_Lp;Lg_Lb	0.000702332	0.61638	0.00813902	6.198e-05	8.808e-05	9.38607e-05	1.74777	2.48321	2.64635	4064.73	5829.44	5629.9
A4H6B7	A4H6B7	Uncharacterized protein	LBRM_10_1400					0.0543603	0.571062	0.365858	8.35452e-05	0.000110308	0.000101448	2.32709	3.07244	2.82546	5433.26	7188.11	6005.27
A4H6B8	A4H6B8	Uncharacterized protein	LBRM_10_1410					0.0411218	0.325822	0.0651442	3.402e-05	2.122e-05	1.757e-05	0.97005	0.605152	0.501532	2270.28	1421.07	1031.48
A4H6B9	A4H6B9	Uncharacterized protein	LBRM_10_1420		+		Lp_Lg	0.12617	0.00438174	0.0304332	2.736e-05	3.786e-05	1.4675e-05	0.778956	1.07808	0.417721	1801.88	2521.77	880.537
A4H6C0	A4H6C0	Uncharacterized protein	LBRM_10_1430	+		+	Lb_Lp;Lg_Lb	0.00126359	0.608515	0.00751246	0.00015137	0.000213051	0.000204187	4.24279	5.97167	5.72321	9859.5	14015.6	12101.1
A4H6C1	A4H6C1	Uncharacterized protein	LBRM_10_1440	+	+		Lb_Lp;Lp_Lg	0.00807336	0.00269034	0.426263	1.1984e-06	2.08e-06	9.305e-07	0.0345817	0.0599944	0.0268242	80.2168	140.808	56.4228
A4H6C4;A4H5Y3	A4H6C4;A4H5Y3	Putative fatty acid desaturase (EC 1.14.19.1)	LBRM_10_1470	+			Lb_Lp	0.00161786	0.806538	0.0104536	1.086e-05	4.882e-06	4.7475e-06	0.239994	0.107855	0.104895	558.07	253.021	222.91	lipid metabolic process [GO:0006629]	integral component of membrane [GO:0016021]	stearoyl-CoA 9-desaturase activity [GO:0004768]
A4H6C5	A4H6C5	Uncharacterized protein	LBRM_10_1480					0.431321	0.355502	0.907537	2.338e-05	2.536e-05	2.2675e-05	0.430444	0.46711	0.417511	1000.71	1096.53	882.509
A4H6C6	A4H6C6	Uncharacterized protein	LBRM_10_1490	+		+	Lb_Lp;Lg_Lb	0.000142857	0.0755699	0.00126316	4.28e-05	8.38e-05	6.915e-05	0.975129	1.90938	1.57545	2265.77	4480.21	3341.55
A4H6C7	A4H6C7	Uncharacterized protein	LBRM_10_1500	+	+		Lb_Lp;Lp_Lg	0.000270396	0.00371298	0.0728564	2.716e-05	8.9729e-05	3.8725e-05	0.766538	2.53004	1.09255	1789.27	5964.52	2293.44
A4H6C8	A4H6C8	Amastin	LBRM_10_1520					0.36003	0.985143	1	1.30437e-06	7.952e-07	7.86837e-07	0	0.0358543	0	0	84.7052	0		integral component of membrane [GO:0016021]
A4H6D6	A4H6D6	Uncharacterized protein	LbrM_10_1600					0.465292	0.943651	0.675366	5.54e-06	6.992e-06	7.81e-06	0.839515	1.06063	1.18582	1989.64	2497.43	2506.66
A4H6E0	A4H6E0	GP63, leishmanolysin	GP63-2 LbrM_10_1640	+			Lb_Lp	0.00192654	0.0444286	0.296404	1.08852e-06	3.68e-06	1.77858e-06	0	0.0479342	0.00239169	0	112.049	4.61674	cell adhesion [GO:0007155]	integral component of membrane [GO:0016021]	metalloendopeptidase activity [GO:0004222]
A4H6F0	A4H6F0	ATP-dependent DNA helicase (EC 3.6.4.12)	LBRM_11_0020			+	Lg_Lb	0.0104348	0.174618	0.00752387	1.3982e-06	3.44e-06	6.0175e-06	0.0120879	0.029757	0.0520329	28.1262	70.1057	108.675	DNA recombination [GO:0006310];DNA repair [GO:0006281];telomere maintenance [GO:0000723]		ATP binding [GO:0005524];DNA helicase activity [GO:0003678]
A4H6F2	A4H6F2	Putative 14-3-3 protein	LBRM_11_0040	+			Lb_Lp	0.00110067	0.0857183	0.0879889	0.00103985	0.00128391	0.00115349	35.7558	44.1481	39.6633	83268.2	103663	83695.6			protein domain specific binding [GO:0019904]
A4H6F3	A4H6F3	Uncharacterized protein	LBRM_11_0050					0.0980021	0.115469	0.276761	4.868e-06	6.478e-06	3.0945e-06	0.114534	0.152494	0.0727965	267.15	357.734	156.282
A4H6F4	A4H6F4	Uncharacterized protein	LBRM_11_0060					0.940681	0.731978	0.824999	3.832e-05	3.848e-05	3.7475e-05	0.561725	0.564179	0.54926	1307.6	1321.62	1169.6		integral component of membrane [GO:0016021]
A4H6F5	A4H6F5	Uncharacterized protein	LBRM_11_0070					0.0786118	0.146969	0.704249	5.386e-05	3.606e-05	4.7075e-05	0.433099	0.289873	0.378416	1004.77	677.539	806.331
A4H6F6	A4H6F6	Tubulin-tyrsoine ligase-like protein	LBRM_11_0080	+	+	+	Lb_Lp;Lg_Lb;Lp_Lg	0.00698294	0.000996491	0.00294668	0.000221092	0.000338111	0.000460752	1.88372	2.88073	3.92563	4368.14	6755.84	8262.88	cellular protein modification process [GO:0006464]		ATP binding [GO:0005524];ligase activity [GO:0016874]
A4H6F7	A4H6F7	Ribosome biogenesis protein BOP1 homolog	LbrM11_V2.0090 LbrM_11_0090	+			Lb_Lp	0.0058371	0.0918514	0.0914575	0.000180697	0.000131877	0.000155773	2.14312	1.56409	1.84751	4976.99	3661.77	3895.25	maturation of 5.8S rRNA from tricistronic rRNA transcript (SSU-rRNA, 5.8S rRNA, LSU-rRNA) [GO:0000466];maturation of LSU-rRNA from tricistronic rRNA transcript (SSU-rRNA, 5.8S rRNA, LSU-rRNA) [GO:0000463]	nucleolus [GO:0005730];nucleoplasm [GO:0005654];preribosome, large subunit precursor [GO:0030687]	ribonucleoprotein complex binding [GO:0043021]
A4H6F8	A4H6F8	Putative chromatin binding protein	LBRM_11_0100					0.959102	0.462174	0.518831	5.48e-06	5.316e-06	6.8975e-06	0.0704913	0.068389	0.0886043	161.153	161.51	182.235
A4H6F9	A4H6F9	Uncharacterized protein	LBRM_11_0110					0.0296922	0.709158	0.146088	1.0064e-05	5.022e-06	6.5125e-06	0.141703	0.0708979	0.0918143	328.451	165.395	188.86
A4H6G0	A4H6G0	Uncharacterized protein	LBRM_11_0120					0.0186645	0.14926	0.022505	5.194e-06	1e-05	1.185e-05	0.0795886	0.153261	0.181785	184.123	359.835	382.433
A4H6G2	A4H6G2	Uncharacterized protein	LBRM_11_0140					0.0807256	0.134857	0.756631	1.2542e-05	7.836e-06	1.0975e-05	0.176742	0.11039	0.154774	414.028	259.449	330.742
A4H6G3	A4H6G3	PUF10 protein	PUF10 LBRM_11_0150					0.0111477	0.147459	0.884245	0.000169064	0.000203738	0.00016846	2.09209	2.52117	2.08462	4870.31	5913.09	4438.18			RNA binding [GO:0003723]
A4H6G4	A4H6G4	Uncharacterized protein	LBRM_11_0160					0.0140645	0.0998586	0.0144967	5.446e-06	1.218e-05	1.5875e-05	0.0753761	0.168712	0.220122	177.572	395.888	463.235
A4H6G5	A4H6G5	Uncharacterized protein (Fragment)	LBRM_11_0170					0.227171	0.518728	0.551899	2.80597e-06	1.04747e-06	1.36713e-06	0.0988816	0.00878361	0	234.496	20.6612	0
A4H6G6	A4H6G6	Uncharacterized protein	LBRM_11_0180			+	Lg_Lb	0.0639882	0.0510935	0.0084836	0.000119585	0.000133738	0.000153527	1.00958	1.12907	1.29613	2349.07	2648.8	2745.47			mRNA (guanine-N7-)-methyltransferase activity [GO:0004482]
A4H6G7	A4H6G7	Tetratricopeptide repeat (TPR) protein	LBRM_11_0190	+	+		Lb_Lp;Lp_Lg	0.00145977	0.00765	0.841739	7.826e-05	0.000117413	8.045e-05	1.72234	2.58391	1.77088	4010.74	6059.73	3756.72
A4H6G8	A4H6G8	Uncharacterized protein	LBRM_11_0200	+			Lb_Lp	0.00337103	0.358355	0.0855204	6.9663e-07	3.872e-06	2.60962e-06	0.0239698	0.251466	0.138427	56.7971	586.559	273.414		integral component of membrane [GO:0016021]
A4H6G9	A4H6G9	Uncharacterized protein	LBRM_11_0210					0.0751844	0.708678	0.541641	1.15897e-06	1.96e-06	2.65115e-06	0.0236577	0.0722047	0.0904321	54.1493	169.581	178.696		integral component of membrane [GO:0016021]
A4H6H1	A4H6H1	Uncharacterized protein	LBRM_11_0230					0.746977	0.29454	0.242558	8.01484e-05	8.448e-05	0.000126444	1.04324	1.09946	1.64548	2377.53	2560.12	3449.56
A4H6H2	A4H6H2	Uncharacterized protein	LBRM_11_0240					0.400982	0.21828	0.473355	6.234e-05	5.322e-05	9.28813e-05	0.425101	0.363022	0.633474	994.375	852.06	1320.9	exocytosis [GO:0006887];vesicle docking [GO:0048278]	exocyst [GO:0000145]
A4H6H3	A4H6H3	Uncharacterized protein	LBRM_11_0250	+	+	+	Lb_Lp;Lg_Lb;Lp_Lg	0.000661743	0.00076	0.000212121	0.000229513	0.000357956	0.000632161	4.25189	6.63138	11.7112	9873.36	15550.8	24747.3		integral component of membrane [GO:0016021]	Rab GTPase binding [GO:0017137]
A4H6H4	A4H6H4	Uncharacterized protein (Fragment)	LBRM_11_0260					0.687086	0.130442	0.0495009	6.21e-06	6.63e-06	8.3175e-06	0.0960522	0.10249	0.128608	223.294	241.299	270.095
A4H6H5	A4H6H5	Uncharacterized protein	LBRM_11_0270					0.650229	0.101981	0.322438	6.702e-06	7.446e-06	4.3475e-06	0.154328	0.171426	0.100123	355.389	401.833	208.605		integral component of membrane [GO:0016021]
A4H6H6	A4H6H6	Uncharacterized protein	LBRM_11_0280					0.914965	0.578218	0.930511	2.452e-06	1.856e-06	2.0025e-06	0.0387696	0.0293847	0.0317203	91.4863	68.9845	67.1731			ATP binding [GO:0005524];protein kinase activity [GO:0004672]
A4H6H8	A4H6H8	Uncharacterized protein	LBRM_11_0300					0.661392	0.522515	0.866662	1.342e-05	1.41e-05	1.299e-05	0.170175	0.178434	0.164331	396.367	419.193	345.993	pseudouridine synthesis [GO:0001522]		pseudouridine synthase activity [GO:0009982];RNA binding [GO:0003723]
A4H6H9	A4H6H9	Uncharacterized protein	LBRM_11_0310					0.851016	0.86358	0.923167	6.558e-06	4.106e-06	4.2175e-06	0.0898426	0.0561527	0.0576833	214.892	131.351	120.956		integral component of membrane [GO:0016021]	transferase activity, transferring glycosyl groups [GO:0016757]
A4H6I0	A4H6I0	NT4 protein	NT4 LBRM_11_0320	+			Lb_Lp	0.00212581	0.0346489	0.0893635	6.648e-06	9.962e-07	3.4925e-06	0.111039	0.0166638	0.0583326	255.969	39.3731	121.314		integral component of membrane [GO:0016021]	nucleoside transmembrane transporter activity [GO:0005337]
A4H6I1	A4H6I1	Stearic acid desaturase	LBRM_11_0330	+		+	Lb_Lp;Lg_Lb	0.00484588	0.21618	0.00275455	2.322e-05	1.0884e-05	7.275e-06	0.448764	0.210616	0.14062	1039.26	496.306	299.537	unsaturated fatty acid biosynthetic process [GO:0006636]	integral component of membrane [GO:0016021]	stearoyl-CoA 9-desaturase activity [GO:0004768]
A4H6I3	A4H6I3	Putative transcription modulator/accessory protein	LBRM_11_0350					0.622998	0.25359	0.0467166	9.304e-06	1.0016e-05	1.204e-05	0.0792161	0.0851975	0.102408	184.315	199.592	216.553	nucleobase-containing compound metabolic process [GO:0006139]
A4H6I4;A4HH63	A4H6I4	Uncharacterized protein	LBRM_11_0360	+	+		Lb_Lp;Lp_Lg	0.00054	0.008284	0.186908	0.0011083	0.000786548	0.00102094	11.0202	7.8209	10.1515	25714.3	18367.8	21440.7	gene silencing by RNA [GO:0031047]		nucleic acid binding [GO:0003676]
A4H6I5	A4H6I5	Putative 3-methylcrotonoyl-CoA carboxylase beta subunit (EC 6.4.1.4)	LBRM_11_0370					0.0264151	0.118379	0.955487	0.000186733	0.000222879	0.000189582	2.94833	3.51904	2.99332	6861.48	8257.76	6293.88			methylcrotonoyl-CoA carboxylase activity [GO:0004485]
A4H6I6	A4H6I6	Uncharacterized protein	LBRM_11_0380					0.821192	0.975877	0.92239	5.578e-05	5.744e-05	5.84e-05	0.867442	0.892953	0.907596	2020.4	2093.85	1918.82			nucleic acid binding [GO:0003676];zinc ion binding [GO:0008270]
A4H6I8;A4H6I7	A4H6I8	Putative aminopeptidase (EC 3.4.11.-)	LBRM_11_0410		+	+	Lg_Lb;Lp_Lg	0.0259731	0.0029945	0.00664793	0.00197687	0.00228425	0.00154545	34.5239	39.8919	26.9896	80546.9	93466	56663.4		cytoplasm [GO:0005737]	aminopeptidase activity [GO:0004177];manganese ion binding [GO:0030145];metalloexopeptidase activity [GO:0008235]
A4H6I9	A4H6I9	Uncharacterized protein	LBRM_11_0420					0.440608	0.656587	0.238054	1.6076e-05	1.357e-05	1.20325e-05	0.0797338	0.06739	0.0596551	184.318	158.13	125.144
A4H6J0	A4H6J0	Uncharacterized protein	LBRM_11_0430	+	+		Lb_Lp;Lp_Lg	0.000121212	0.000533333	0.0441462	7.402e-06	5.61019e-07	3.64e-06	0.104507	0.00311662	0.0514527	240.829	7.36981	109.23	transmembrane transport [GO:0055085]	integral component of membrane [GO:0016021]
A4H6J1;E9AI43	A4H6J1	Uncharacterized protein	LBRM_11_0440					0.0189326	0.0260025	0.902045	4.114e-05	2.308e-05	3.89e-05	0.567585	0.318451	0.536628	1313.38	745.623	1124.27		integral component of membrane [GO:0016021]
A4H6J2	A4H6J2	Putative cytochrome b5	LBRM_11_0460					0.225038	0.0162023	0.0410023	0.000143334	9.11144e-05	5.66e-05	9.08991	5.77899	3.59095	20879.9	13593	7636.26		integral component of membrane [GO:0016021]
A4H6J3	A4H6J3	Uncharacterized protein	LBRM_11_0470		+	+	Lg_Lb;Lp_Lg	0.185471	0.00062069	0.00027451	1.4224e-05	1.003e-05	3.70033e-07	0.224476	0.158175	0.00350804	518.436	369.609	7.36422		integral component of membrane [GO:0016021]
A4H6J4	A4H6J4	Uncharacterized protein	LBRM_11_0480	+			Lb_Lp	0.000253041	0.0745002	0.0483069	7.532e-05	3.112e-05	4.635e-05	2.97857	1.23156	1.83262	6944.59	2889.09	3930.19
A4H6J5	A4H6J5	ATPase ASNA1 homolog (EC 3.6.-.-) (Arsenical pump-driving ATPase homolog) (Arsenite-stimulated ATPase)	LbrM11_V2.0490 LbrM_11_0490					0.330103	0.16112	0.146224	0.000150684	0.000161575	0.000176183	3.45209	3.7016	4.03627	8057.07	8679.56	8499.94	protein insertion into ER membrane [GO:0045048]	endoplasmic reticulum [GO:0005783]	ATP binding [GO:0005524];ATPase activity [GO:0016887];metal ion binding [GO:0046872]
A4H6J6	A4H6J6	Uncharacterized protein	LBRM_11_0500					0.0825373	0.968186	0.171045	1.8964e-06	3.398e-06	3.47e-06	0.0301755	0.0540592	0.0551961	70.2531	126.583	115.512
A4H6J7	A4H6J7	PUF nine target 1	LBRM_11_0510					0.790146	0.0596705	0.106925	1.26359e-05	1.77002e-05	6.7525e-07	0.177811	0.253268	0.00966853	424.887	595.313	20.5258
A4H6J8	A4H6J8	Uncharacterized protein	LBRM_11_0520		+	+	Lg_Lb;Lp_Lg	0.864092	0.0005625	0.0002	2.702e-05	2.738e-05	5.9275e-05	0.179265	0.181653	0.393252	417.147	426.308	829.724
A4H6J9	A4H6J9	Uncharacterized protein	LBRM_11_0530					0.965261	0.29772	0.238534	7.642e-05	7.624e-05	6.5325e-05	1.58781	1.58429	1.35709	3690.54	3724.3	2866.43
A4H6K0	A4H6K0	Uncharacterized protein	LBRM_11_0540	+			Lb_Lp	0.00666236	0.509102	0.0253345	1.836e-05	2.822e-05	3.3e-05	0.868258	1.33516	1.55884	2015.51	3135.18	3233.08
A4H6K1	A4H6K1	Putative 40S ribosomal protein S21	LBRM_11_0550 LBRM_11_0560					0.0217274	0.359681	0.68293	0.000673725	0.000950029	0.000813253	39.3738	55.5215	47.5281	91166.4	130429	98897.8	translation [GO:0006412]	ribosome [GO:0005840]	structural constituent of ribosome [GO:0003735]
A4H6K3	A4H6K3	Uncharacterized protein	LBRM_11_0570					0.306551	0.718096	0.642017	1.43057e-06	1.77835e-06	1.6575e-06	0.0315782	0.0496124	0.0558703	75.1368	115.072	119.332
A4H6K4	A4H6K4	Uncharacterized protein	LBRM_11_0580	+			Lb_Lp	0.00360245	0.0458987	0.998464	6.352e-06	2.734e-06	7.2125e-06	0.395725	0.170436	0.449121	922.541	400.656	917.535
A4H6K5	A4H6K5	Uncharacterized protein	LBRM_11_0590			+	Lg_Lb	0.34255	0.0489915	0.00519555	0.000457592	0.000428946	0.000355068	4.3386	4.067	3.36653	10105.5	9545.25	7102.58			calcium ion binding [GO:0005509]
A4H6K6	A4H6K6	Uncharacterized protein	LBRM_11_0600					0.648108	0.24108	0.210406	0.000770773	0.000803034	0.00089661	15.5514	16.2023	18.0903	36378	38032.8	38013.3
A4H6K7	A4H6K7	Uncharacterized protein	LBRM_11_0610					0.885416	0.806572	0.962968	3.216e-05	3.136e-05	3.2175e-05	0.565719	0.551408	0.565762	1313.47	1295.73	1197.23
A4H6K8	A4H6K8	Tubulin-tyrsoine ligase-like protein (Fragment)	LBRM_11_0620		+		Lp_Lg	0.0695265	0.0018342	0.0198028	2.98e-05	4.69e-05	7.6275e-05	0.390662	0.614501	0.999228	915.557	1443.43	2098.86	cellular protein modification process [GO:0006464]		ligase activity [GO:0016874]
A4H6K9	A4H6K9	Uncharacterized protein	LBRM_11_0630	+		+	Lb_Lp;Lg_Lb	0.000345898	0.0106691	0.000225352	9.68772e-05	0.00013705	0.000169484	0.661721	0.936069	1.1576	1543.89	2194.45	2433.47
A4H6L0	A4H6L0	Uncharacterized protein	LBRM_11_0640					0.48289	0.572234	0.805111	4.546e-06	3.33055e-06	3.6125e-06	0.0833887	0.0508294	0.0662081	196.027	118.07	139.035
A4H6L2	A4H6L2	Uncharacterized protein	LBRM_11_0660					0.951533	0.261053	0.27566	5.94e-05	5.91e-05	7.0475e-05	0.316534	0.314983	0.37558	738.323	740.271	783.582	mitotic sister chromatid cohesion [GO:0007064]
A4H6L3	A4H6L3	Putative kinesin (EC 3.6.4.4)	LBRM_11_0670					0.0776742	0.0108738	0.113993	4.666e-05	5.272e-05	3.945e-05	0.299441	0.338393	0.253182	697.134	793.067	531.358	microtubule-based movement [GO:0007018]		ATP binding [GO:0005524];ATP-dependent microtubule motor activity, plus-end-directed [GO:0008574];microtubule binding [GO:0008017]
A4H6L4	A4H6L4	Uncharacterized protein	LBRM_11_0680	+			Lb_Lp	0.0014781	0.0996464	0.301491	0.000192313	0.000137701	0.000168987	5.16583	3.69886	4.53925	12076.7	8675.6	9591.99			lipid binding [GO:0008289]
A4H6L5	A4H6L5	Uncharacterized protein	LBRM_11_0690					0.172039	0.0237892	0.0122068	0.000322215	0.000269426	0.000203463	3.02919	2.53291	1.91278	7076.71	5939.47	4048.58
A4H6L6	A4H6L6	Putative 60S ribosomal protein L24	LBRM_11_0700					0.176024	0.99225	0.370624	6.25e-05	7.458e-05	7.56e-05	2.7505	3.28261	3.32684	6391.87	7681.04	7084.3		ribosome [GO:0005840]
A4H6L7	A4H6L7	Putative ATPase	LBRM_11_0710			+	Lg_Lb	0.0118826	0.0853567	0.00848906	4.79e-05	6.744e-05	7.86e-05	0.281549	0.396452	0.462231	652.906	929.64	977.451			ATP binding [GO:0005524]
A4H6L8	A4H6L8	Uncharacterized protein	LBRM_11_0720					0.77276	0.111126	0.467661	2.008e-05	1.798e-05	1.6075e-05	0.312565	0.279745	0.249889	728.597	655.665	528.106
A4H6L9	A4H6L9	Uncharacterized protein	LBRM_11_0730		+		Lp_Lg	0.615866	0.00342029	0.0227925	5.8e-05	5.512e-05	7.565e-05	1.36521	1.29848	1.78095	3177.84	3043.24	3748.76
A4H6M0	A4H6M0	Uncharacterized protein	LBRM_11_0740		+		Lp_Lg	0.0536542	0.0017957	0.0489066	3.158e-05	3.962e-05	2.2575e-05	0.199891	0.250769	0.142935	463.217	587.7	300.72
A4H6M1	A4H6M1	Uncharacterized protein	LBRM_11_0750	+			Lb_Lp	0.00374536	0.020278	0.654222	7.288e-06	1.604e-05	8.185e-06	0.136159	0.299694	0.152904	319.406	703.562	325.413
A4H6M2;A4H6M3	A4H6M2;A4H6M3	40S ribosomal protein S5	LBRM_11_0760					0.131729	0.0415646	0.865936	0.0027017	0.00210725	0.00254473	126.852	98.9411	119.482	293240	232246	252011	translation [GO:0006412]	small ribosomal subunit [GO:0015935]	structural constituent of ribosome [GO:0003735]
A4H6M4	A4H6M4	Uncharacterized protein	LBRM_11_0780					0.952223	0.12168	0.0907299	7.618e-06	7.57e-06	1.043e-05	0.148747	0.14771	0.203608	348.054	344.669	431.661	histone exchange [GO:0043486]
A4H6M5	A4H6M5	Adaptin-related protein-like protein	LBRM_11_0790	+	+		Lb_Lp;Lp_Lg	0.00253944	0.00160684	0.0546277	4.31e-05	8.14114e-05	3.2625e-05	0.392948	0.742118	0.297372	910.477	1737.17	630.473	intracellular protein transport [GO:0006886];vesicle-mediated transport [GO:0016192]	membrane coat [GO:0030117]
A4H6M6	A4H6M6	Pyruvate, phosphate dikinase (EC 2.7.9.1)	LBRM_11_0800	+	+		Lb_Lp;Lp_Lg	0.000345133	0.00555288	0.0136298	0.00565875	0.0042672	0.00493896	56.2332	42.4049	49.0804	130998	99454.1	103544	pyruvate metabolic process [GO:0006090]		ATP binding [GO:0005524];kinase activity [GO:0016301];metal ion binding [GO:0046872];pyruvate, phosphate dikinase activity [GO:0050242]
A4H6M7	A4H6M7	Putative inositol-1,4,5-trisphosphate (IP3) 5-phosphatase (EC 3.1.3.56)	LBRM_11_0810					0.501261	0.68812	0.755692	1.324e-05	1.5384e-05	1.375e-05	0.260641	0.302624	0.270641	607.823	707.781	572.563			inositol-1,3,4,5-tetrakisphosphate 5-phosphatase activity [GO:0052659];inositol-1,4,5-trisphosphate 5-phosphatase activity [GO:0052658];inositol-polyphosphate 5-phosphatase activity [GO:0004445]
A4H6M8	A4H6M8	Uncharacterized protein	LBRM_11_0820	+		+	Lb_Lp;Lg_Lb	0.00100465	0.831687	0.00303419	5.81985e-07	5.622e-06	6.595e-06	0.00300669	0.0387327	0.0454682	6.99956	90.438	95.679
A4H6M9	A4H6M9	Uncharacterized protein	LBRM_11_0830					0.010425	0.0129869	0.843917	0.000673188	0.000586428	0.000665355	24.4351	21.286	24.1508	56828.2	49932.6	51013
A4H6N0	A4H6N0	Uncharacterized protein	LBRM_11_0840					0.838737	0.785086	0.883877	2.428e-05	2.9718e-05	2.5325e-05	0.283299	0.346594	0.295199	657.743	816.516	628.956
A4H6N1	A4H6N1	Putative pretranslocation protein, alpha subunit	LBRM_11_0850	+			Lb_Lp	0.00119409	0.0224877	0.691048	0.000354194	0.000286677	0.00034355	6.58206	5.32739	6.38427	15304.2	12495.6	13419.5	protein transport [GO:0015031]	integral component of membrane [GO:0016021]
A4H6N2	A4H6N2	Palmitoyltransferase (EC 2.3.1.225)	LBRM_11_0860					0.0671656	0.800977	0.11959	1.3064e-05	7.954e-06	8.585e-06	0.229576	0.139896	0.151332	533.322	326.161	313.525		integral component of membrane [GO:0016021]	protein-cysteine S-palmitoyltransferase activity [GO:0019706]
A4H6N3	A4H6N3	Palmitoyltransferase (EC 2.3.1.225)	LBRM_11_0870	+		+	Lb_Lp;Lg_Lb	0.000749686	0.299272	0.00293096	3.716e-06	9.31469e-07	6.73251e-07	0.0762538	0.0148825	0	178.467	34.4534	0		integral component of membrane [GO:0016021]	protein-cysteine S-palmitoyltransferase activity [GO:0019706]
A4H6N4	A4H6N4	Putative lanosterol 14-alpha-demethylase (EC 1.14.13.70)	LBRM_11_0880	+	+		Lb_Lp;Lp_Lg	0.00248755	0.00822846	0.935781	0.00074264	0.000876842	0.000746423	13.712	16.1898	13.7818	31919.6	37955.3	28996.4			heme binding [GO:0020037];iron ion binding [GO:0005506];methyltransferase activity [GO:0008168];sterol 14-demethylase activity [GO:0008398]
A4H6N5;A4H6N7	A4H6N5;A4H6N7	Putative 60S ribosomal protein L28	LBRM_11_0890					0.24903	0.013575	0.0936744	0.00123897	0.00114465	0.00141703	76.2863	70.4791	87.2499	177660	165106	184547	translation [GO:0006412]	ribosome [GO:0005840]	structural constituent of ribosome [GO:0003735]
A4H6N6	A4H6N6	Uncharacterized protein	LBRM_11_0900	+			Lb_Lp	0.0050924	0.0553292	0.0213686	1.1288e-05	3.1618e-06	7.6825e-06	0.328056	0.0919177	0.223329	764.762	214.162	466.191
A4H6N8	A4H6N8	Uncharacterized protein	LBRM_11_0920	+			Lb_Lp	0.000720721	0.0166543	0.0244202	0.000337462	0.000520272	0.000439035	2.75524	4.24781	3.58454	6426.71	9956.44	7555.86	endoplasmic reticulum to Golgi vesicle-mediated transport [GO:0006888]	cytoplasm [GO:0005737]
A4H6N9	A4H6N9	Putative eukaryotic release factor 3 (Fragment)	LBRM_11_0930					0.465817	0.401245	0.584684	1.778e-05	1.7572e-05	2.0925e-05	0.583387	0.575744	0.685568	1375.65	1335.5	1441.97
A4H6P0	A4H6P0	Uncharacterized protein	LBRM_11_0940					0.0279658	0.27619	0.0815428	4.778e-06	1.0714e-05	9.775e-06	0.074603	0.167536	0.15271	171.466	392.315	321.759		integral component of membrane [GO:0016021]
A4H6P1	A4H6P1	Cyclin A/CDK2-associated protein	LBRM_11_0950			+	Lg_Lb	0.0137522	0.568256	0.00231683	3.896e-05	5.948e-05	6.3875e-05	1.85651	2.83413	3.04388	4320.52	6628.41	6434.36	ubiquitin-dependent protein catabolic process [GO:0006511]
A4H6P2	A4H6P2	Putative ABC transporter	LBRM_11_0960					0.699132	0.820635	0.927572	1.6294e-06	2.89058e-06	2.17275e-06	0.00827764	0.0121028	0.0110218	19.3166	27.876	22.3661		integral component of membrane [GO:0016021]	ATP binding [GO:0005524];ATPase activity, coupled to transmembrane movement of substances [GO:0042626]
A4H6P3	A4H6P3	Putative eukaryotic release factor 3	LBRM_11_0970	+		+	Lb_Lp;Lg_Lb	0.000108761	0.247533	0.00661462	0.000617022	0.000944643	0.000873351	8.72881	13.3636	12.355	20384.7	31346.5	26234.5			GTP binding [GO:0005525];GTPase activity [GO:0003924]
A4H6P4	A4H6P4	Uncharacterized protein	LBRM_11_0980	+			Lb_Lp	0.00488333	0.329577	0.0475478	1.886e-05	3.744e-05	2.9925e-05	0.429212	0.85157	0.681339	1003.42	2005.69	1437.22		integral component of membrane [GO:0016021]	membrane insertase activity [GO:0032977]
A4H6P6;A4H6P7	A4H6P6;A4H6P7	Putative ABC1 transporter	LBRM_11_1000					0.0397608	0.1255	0.722336	1.117e-05	4.3e-06	9.255e-06	0.0527662	0.0203261	0.0437281	122.831	47.1089	91.3768		integral component of membrane [GO:0016021]	ATP binding [GO:0005524];ATPase activity, coupled to transmembrane movement of substances [GO:0042626]
A4H6P8	A4H6P8	Putative ABC transporter	LBRM_11_1020					0.148264	0.0612797	0.108491	7.906e-06	1.3508e-05	4.28175e-06	0.040003	0.0684225	0.0216614	93.6614	160.977	47.2536		integral component of membrane [GO:0016021]	ATP binding [GO:0005524];ATPase activity, coupled to transmembrane movement of substances [GO:0042626]
A4H6P9	A4H6P9	Putative tatD related deoxyribonuclease	LBRM_11_1030	+		+	Lb_Lp;Lg_Lb	0.00784008	0.738321	0.00591058	2.506e-05	4.594e-05	4.1675e-05	0.675728	1.23849	1.1234	1568.51	2920.83	2374.24			endodeoxyribonuclease activity, producing 5'-phosphomonoesters [GO:0016888]
A4H6Q0	A4H6Q0	Putative ABC transporter	LBRM_11_1040	+		+	Lb_Lp;Lg_Lb	0	0.0215617	0.000467066	4.558e-05	7.736e-06	3.075e-06	0.221006	0.0375156	0.0149168	513.63	87.9398	30.4261		integral component of membrane [GO:0016021]	ATP binding [GO:0005524];ATPase activity, coupled to transmembrane movement of substances [GO:0042626]
A4H6Q1	A4H6Q1	Uncharacterized protein	LBRM_11_1050	+			Lb_Lp	0.00783548	0.0188911	0.567787	4.682e-06	3.09e-06	5.3625e-06	0.216613	0.142951	0.248331	505.202	335.113	530.942
A4H6Q2	A4H6Q2	Uncharacterized protein	LBRM_11_1060					0.874079	0.757966	0.766388	5.062e-05	4.926e-05	4.8275e-05	1.13503	1.10521	1.08284	2630.27	2593.2	2301.62
A4H6Q3	A4H6Q3	Uncharacterized protein	LBRM_11_1070					0.85455	0.213423	0.416625	5.4148e-06	4.444e-06	8.98e-06	0.115581	0.0948553	0.191603	267.253	223.332	402.692		integral component of membrane [GO:0016021]
A4H6Q4	A4H6Q4	Uncharacterized protein	LBRM_11_1080					0.457131	0.0250665	0.0191752	0.000141911	0.000135305	0.000107144	0.741555	0.707032	0.559968	1726.02	1659.85	1173.86
A4H6Q5	A4H6Q5	Uncharacterized protein	LBRM_11_1090					0.0407038	0.435543	0.13092	4.974e-06	2.226e-06	3.015e-06	0.0728884	0.03265	0.0442473	171.413	76.4943	90.8681		integral component of membrane [GO:0016021]
A4H6Q6	A4H6Q6	Uncharacterized protein	LBRM_11_1100					0.0183095	0.0809798	0.883829	1.3264e-05	6.44e-06	1.2725e-05	0.252956	0.122958	0.242746	591.579	290.018	513.861
A4H6Q7	A4H6Q7	Uncharacterized protein	LBRM_11_1110					0.443696	0.541088	0.928774	1.958e-05	2.282e-05	2e-05	0.877529	1.02252	0.896272	2055.69	2391.15	1900.6
A4H6Q8	A4H6Q8	Uncharacterized protein	LBRM_11_1120					0.0127455	0.136018	0.725528	4.142e-05	5.056e-05	4.325e-05	0.864658	1.05569	0.902921	2014.01	2472.03	1907.68	translation [GO:0006412]	ribosome [GO:0005840]	structural constituent of ribosome [GO:0003735]
A4H6Q9	A4H6Q9	Uncharacterized protein	LBRM_11_1130					0.0172707	0.170359	0.322502	1.7162e-06	2.98e-06	2.3025e-06	0.0585383	0.101603	0.0784398	135.174	239.117	165.679		integral component of membrane [GO:0016021]
A4H6R0	A4H6R0	Uncharacterized protein	LBRM_11_1140	+	+		Lb_Lp;Lp_Lg	0.00899609	0.00295749	0.832087	8.526e-06	1.368e-05	7.925e-06	0.123457	0.19815	0.114767	289.043	464.45	241.424	pseudouridine synthesis [GO:0001522]		pseudouridine synthase activity [GO:0009982];RNA binding [GO:0003723]
A4H6R5	A4H6R5	Putative translation initiation factor EIF-2b alpha subunit	LBRM_12_0020	+			Lb_Lp	0.00496934	0.118416	0.881938	6.774e-05	5.438e-05	7.125e-05	2.03204	1.63111	2.13683	4727.6	3830.43	4490.22			translation initiation factor activity [GO:0003743]
A4H6R6	A4H6R6	Uncharacterized protein	LBRM_12_0030					0.617986	0.207988	0.319597	1.1702e-05	1.238e-05	1.435e-05	0.683772	0.722684	0.835976	1586.48	1696.79	1750.74
A4H6R7	A4H6R7	Proteasome subunit beta (EC 3.4.25.1)	LBRM_12_0040					0.231336	0.172051	0.975121	0.000210625	0.000242416	0.00020706	6.95156	8.00077	6.83389	16300.4	18738.2	14491.4	proteasome-mediated ubiquitin-dependent protein catabolic process [GO:0043161]	cytoplasm [GO:0005737];nucleus [GO:0005634];proteasome core complex [GO:0005839]	threonine-type endopeptidase activity [GO:0004298]
A4H6R8	A4H6R8	Uncharacterized protein	LBRM_12_0050					0.0279129	0.67304	0.0613656	5.754e-05	4.62e-05	4.4225e-05	1.00172	0.804758	0.770192	2342.45	1889.49	1611.78
A4H6R9	A4H6R9	Uncharacterized protein	LBRM_12_0060					0.365749	0.527706	0.702182	2.86758e-06	1.45025e-06	1.74497e-06	0.229836	0.080237	0.088064	527.606	186.655	186.172
A4H6S0	A4H6S0	Uncharacterized protein	LBRM_12_0070	+			Lb_Lp	0.00555074	0.149853	0.0113461	1.688e-05	1.1398e-05	8.635e-06	0.358172	0.242115	0.183464	832.964	566.716	385.79			hydrolase activity [GO:0016787]
A4H6S1	A4H6S1	Ribonuclease mar1	LBRM_12_0080			+	Lg_Lb	0.0317155	0.0205339	0.00237546	0.000410472	0.000329769	0.000240885	19.0386	15.2954	11.1728	44220.8	35850	23538.7			catalytic activity [GO:0003824]
A4H6S2	A4H6S2	Uncharacterized protein	LBRM_12_0090	+		+	Lb_Lp;Lg_Lb	0.00139417	0.408939	0.00883929	5.002e-05	6.63e-05	7.23e-05	0.701096	0.929151	1.01307	1634.29	2178.6	2131.18
A4H6S4	A4H6S4	Uncharacterized protein	LBRM_12_0110					0.834665	0.0289835	0.0220934	6.446e-06	6.796e-06	1.3165e-05	0.280174	0.295773	0.57368	649.921	690.616	1196.03
A4H6S5	A4H6S5	Uncharacterized protein	LBRM_12_0120					0.385466	0.224232	0.838766	2.176e-05	1.78e-05	2.2975e-05	0.46685	0.381868	0.493386	1079.34	897.93	1034.27
A4H6S6	A4H6S6	Uncharacterized protein	LBRM_12_0130	+		+	Lb_Lp;Lg_Lb	0.000375734	0.373992	0.00155922	2.606e-05	5.994e-05	5.455e-05	0.773105	1.77853	1.61803	1805.38	4176.03	3429.74	histone modification [GO:0016570];transcription elongation from RNA polymerase II promoter [GO:0006368]	Cdc73/Paf1 complex [GO:0016593]	DNA binding [GO:0003677]
A4H6S8	A4H6S8	Uncharacterized protein	LBRM_12_0150					0.362239	0.0164322	0.179962	1.502e-05	1.21e-05	2.0925e-05	0.105859	0.0853687	0.147479	244.745	200.697	312.65
A4H6S9	A4H6S9	Uncharacterized protein	LBRM_12_0160	+		+	Lb_Lp;Lg_Lb	0.000357724	0.154025	0.00315878	1.1806e-05	2.696e-05	2.22e-05	0.184742	0.421975	0.347437	428.558	987.732	727.913			ATP binding [GO:0005524];protein kinase activity [GO:0004672]
A4H6T1	A4H6T1	Putative leucine-rich repeat protein	LBRM_12_0180	+		+	Lb_Lp;Lg_Lb	0.00128862	0.562872	0.0062853	2.374e-05	1.512e-05	1.625e-05	0.181382	0.115496	0.124383	421.518	270.672	263.336
A4H6T3	A4H6T3	Uncharacterized protein	LBRM_12_0200					0.815679	0.701587	0.908667	2.61125e-06	2.3954e-06	2.781e-06	0.0187072	0.0188088	0.0284588	43.9499	44.3175	58.9314
A4H6T4	A4H6T4	Putative ubiquitin hydrolase	LBRM_12_0210					0.132361	0.0447067	0.264273	1.856e-05	1.3408e-05	2.4525e-05	0.107662	0.0778651	0.142376	248.779	182.912	299.856	protein deubiquitination [GO:0016579];ubiquitin-dependent protein catabolic process [GO:0006511]		thiol-dependent ubiquitinyl hydrolase activity [GO:0036459]
A4H6T5	A4H6T5	Uncharacterized protein	LBRM_12_0220					0.679438	0.696201	0.859992	1.76528e-05	1.4668e-05	1.202e-05	0.153519	0.12773	0.104431	362.482	299.404	214.456
A4H6T6	A4H6T6	Putative proteasome regulatory ATPase subunittcc1l8.3	LBRM_12_0230	+			Lb_Lp	0.00145629	0.0541438	0.734243	0.000419454	0.000577414	0.000449317	10.3571	14.2575	11.0945	24035.9	33429.1	23496.4	protein catabolic process [GO:0030163]	cytoplasm [GO:0005737];proteasome complex [GO:0000502]	ATP binding [GO:0005524];proteasome-activating ATPase activity [GO:0036402]
A4H6T7	A4H6T7	Putative hydroxyacylglutathione hydrolase (EC 3.1.2.6)	LBRM_12_0240			+	Lg_Lb	0.954595	0.0104571	0.00313376	0.000157381	0.000156943	0.000124395	4.78114	4.76784	3.77907	11122.9	11203.8	7983.22			hydroxyacylglutathione hydrolase activity [GO:0004416]
A4H6T8	A4H6T8	Uncharacterized protein	LBRM_12_0250	+		+	Lb_Lp;Lg_Lb	0.000525952	0.827787	0.000378947	2.008e-06	1.2656e-05	1.08725e-05	0.0120463	0.075909	0.0652095	27.9937	177.769	138.45
A4H6T9	A4H6T9	Uncharacterized protein	LBRM_12_0260					0.701932	1	0.609553	7.51276e-07	8.01528e-07	9.68684e-07	0.00527455	0	0	12.0777	0	0		integral component of membrane [GO:0016021]
A4H6U0	A4H6U0	Putative cysteinyl-tRNA synthetase (EC 6.1.1.16)	LBRM_12_0270	+			Lb_Lp	0.000363636	0.0347277	0.0179383	0.000411649	0.000557813	0.000484581	4.66754	6.32484	5.49448	10847	14850.3	11554.8	cysteinyl-tRNA aminoacylation [GO:0006423]		ATP binding [GO:0005524];cysteine-tRNA ligase activity [GO:0004817]
A4H6U1	A4H6U1	Uncharacterized protein	LBRM_12_0280					0.507373	0.815296	0.802778	6.594e-06	4.654e-06	5.6025e-06	0.0239892	0.0169381	0.0203866	55.2025	39.717	42.9041
A4H6U3	A4H6U3	Putative ornithine decarboxylase (EC 4.1.1.17)	LBRM_12_0300	+		+	Lb_Lp;Lg_Lb	0.00159049	0.0944011	0.00256837	6.902e-06	8.774e-07	1.695e-06	0.0987348	0.0125576	0.0242694	230.053	29.9075	51.3591	polyamine biosynthetic process [GO:0006596]		ornithine decarboxylase activity [GO:0004586]
A4H6U4	A4H6U4	Uncharacterized protein	LBRM_12_0310					0.17782	0.780246	0.595289	5.1e-06	6.518e-06	6.45e-06	0.0320089	0.0408896	0.0403951	74.6326	95.9307	86.846
A4H6U5	A4H6U5	Uncharacterized protein	LBRM_12_0320	+	+		Lb_Lp;Lp_Lg	0.000704264	0.00424191	0.0406065	4.636e-06	1.0332e-05	6.3925e-06	0.0974016	0.216892	0.134355	225.432	507.931	284.14
A4H6U6	A4H6U6	Uncharacterized protein	LBRM_12_0330					0.968741	0.171372	0.134135	1.878e-05	1.902e-05	1.52e-05	0.111788	0.113357	0.0906494	259.879	265.502	192.145
A4H6U7	A4H6U7	Uncharacterized protein	LBRM_12_0340					0.718154	0.6245	0.533482	1.756e-05	1.864e-05	2.3325e-05	0.258346	0.274162	0.343152	600.494	645.207	738.152		integral component of membrane [GO:0016021]
A4H6U8	A4H6U8	Uncharacterized protein	LBRM_12_0350		+	+	Lg_Lb;Lp_Lg	0.249307	0.00514213	0.00588006	2.27e-05	2.036e-05	3.415e-05	0.0704646	0.0631338	0.106009	163.639	147.718	222.108			hydrolase activity [GO:0016787]
A4H6U9	A4H6U9	Uncharacterized protein	LBRM_12_0360					0.971378	0.105419	0.12678	6.922e-06	6.816e-06	1.353e-05	0.0488635	0.0481527	0.0955541	114.531	112.978	197.195
A4H6V0	A4H6V0	Uncharacterized protein	LBRM_12_0370					0.0158381	0.218626	0.150698	4.336e-06	9.424e-06	6.895e-06	0.0200412	0.0435127	0.0318633	46.7608	102.411	66.8855
A4H6V1	A4H6V1	Uncharacterized protein	LBRM_12_0380					0.106414	0.402851	0.457549	6.806e-05	8.80228e-05	7.51e-05	1.61851	2.09294	1.78545	3782.48	4924.79	3774.85
A4H6V3	A4H6V3	PUF4 protein	PUF4 LBRM_12_0400					0.486933	0.541872	0.85585	7.978e-06	1.1182e-05	8.915e-06	0.0527198	0.073925	0.0589499	123.217	172.856	119.754			RNA binding [GO:0003723]
A4H6V4	A4H6V4	Uncharacterized protein	LBRM_12_0410					0.0105009	0.486033	0.462359	7.918e-05	6.354e-05	7.1625e-05	1.80384	1.44746	1.63137	4214.59	3394.2	3435.35
A4H6V5	A4H6V5	Putative 3'-nucleotidase/nuclease (Fragment)	LBRM_12_0420		+	+	Lg_Lb;Lp_Lg	0.0851136	0	0.000313725	4.46e-05	5.27e-05	0.000153409	1.10757	1.30921	3.81112	2586.51	3073.3	8029.4	DNA catabolic process [GO:0006308]	integral component of membrane [GO:0016021]	endonuclease activity [GO:0004519];nucleic acid binding [GO:0003676]
A4H6V6	A4H6V6	Uncharacterized protein	LBRM_12_0430					0.264792	0.164377	0.988725	1.33936e-06	7.89161e-07	1.14877e-06	0.0322765	0.0187687	0.0205411	74.4048	43.7726	43.3507
A4H6V7	A4H6V7	Uncharacterized protein	LBRM_12_0440			+	Lg_Lb	0.868405	0.0234754	0.00310969	7.486e-06	7.772e-06	2.14e-06	0.449033	0.467122	0.128498	1051.38	1089.96	271.113
A4H6V8	A4H6V8	Uncharacterized protein	LBRM_12_0450	+			Lb_Lp	0.00251885	0.988328	0.0226566	7.9237e-05	2.774e-05	3e-05	1.12677	0.394831	0.426349	2609.43	923.902	876.705
A4H6V9	A4H6V9	Uncharacterized protein	LBRM_12_0460					0.0358562	0.0458863	0.566098	1.714e-05	2.254e-05	1.51375e-05	0.22205	0.292004	0.195962	514.259	683.95	412.125
A4H6W0	A4H6W0	Uncharacterized protein	LBRM_12_0470					0.179234	0.689209	0.740994	5.66e-05	9.6416e-05	9.17135e-05	0.543962	0.926877	0.881572	1260.31	2177.17	1879.02
A4H6W1	A4H6W1	V-type proton ATPase subunit F	LBRM_12_0480					0.135112	0.937063	0.192881	3.62e-05	5.524e-05	5.5875e-05	2.37168	3.61911	3.66218	5530.25	8503.13	7714.79	ATP hydrolysis coupled proton transport [GO:0015991]	proton-transporting V-type ATPase, V1 domain [GO:0033180]	proton-transporting ATPase activity, rotational mechanism [GO:0046961]
A4H6W2;CON__Q3ZBD7	A4H6W2	Glucose-6-phosphate isomerase (EC 5.3.1.9)	PGI GPI LBRM_12_0490	+		+	Lb_Lp;Lg_Lb	0.000108434	0.0115525	0.000226415	0.000610077	0.000905015	0.00111047	9.43457	13.9956	17.1729	21929.9	32840.2	36381.9	gluconeogenesis [GO:0006094];glycolytic process [GO:0006096]		glucose-6-phosphate isomerase activity [GO:0004347]
A4H6W3	A4H6W3	Uncharacterized protein	LBRM_12_0500			+	Lg_Lb	0.0744649	0.0709712	0.0060958	4.354e-06	2.642e-06	1.18597e-06	0.361656	0.219416	0.0553409	847.868	515.546	114.612
A4H6W4	A4H6W4	Uncharacterized protein	LBRM_12_0510					0.0813241	0.560082	0.1502	5.33853e-06	5.0548e-05	1.72525e-05	0.0591608	0.576647	0.196939	135.583	1347.77	424.162
A4H6W5	A4H6W5	Uncharacterized protein	LBRM_12_0520					0.0257813	0.165279	0.783015	1.376e-05	1.77e-05	1.35125e-05	0.0920824	0.118474	0.0904962	214.611	278.237	187.28			RNA polymerase III transcription regulator recruiting activity [GO:0001004]
A4H6W6	A4H6W6	Uncharacterized protein	LBRM_12_0530					0.990054	0.692214	0.62781	6.432e-05	6.482e-05	6.7575e-05	0.589409	0.593822	0.619186	1369.73	1391.69	1312.51
A4H6X1	A4H6X1	Uncharacterized protein	LBRM_12_0580		+	+	Lg_Lb;Lp_Lg	0.27722	0.000642857	0.00700414	2.384e-05	2.748e-05	4.9375e-05	0.118988	0.137144	0.24656	275.753	322.08	521.704		integral component of membrane [GO:0016021]
A4H6X3	A4H6X3	Uncharacterized protein	LBRM_12_0600	+		+	Lb_Lp;Lg_Lb	0.000269142	0.0946913	0.000752735	6.198e-05	2.36e-05	2.955e-05	1.13492	0.431955	0.541251	2634.13	1012.03	1141.35			catalytic activity [GO:0003824]
A4H6X4	A4H6X4	Uncharacterized protein	LBRM_12_0610					0.129418	0.301339	0.488866	4.27e-05	3.11e-05	3.5625e-05	0.388404	0.282804	0.324162	896.88	664.636	680.734
A4H6X5	A4H6X5	Uncharacterized protein	LBRM_12_0620	+	+		Lb_Lp;Lp_Lg	0.0089912	0.00234361	0.0535357	6.042e-06	1.224e-05	3.59e-06	0.0418725	0.0848146	0.0248802	97.4203	198.306	53.1242
A4H6X6	A4H6X6	ALAT protein	ALAT LBRM_12_0630		+		Lp_Lg	0.118789	0.00515082	0.627857	0.00032798	0.000375754	0.000304844	6.04427	6.92468	5.6179	14019	16254	11816.3	biosynthetic process [GO:0009058]		catalytic activity [GO:0003824];pyridoxal phosphate binding [GO:0030170]
A4H6X7	A4H6X7	Uncharacterized protein	LBRM_12_0640		+	+	Lg_Lb;Lp_Lg	0.0366718	0.00840557	0.000379661	1.756e-05	2.51e-05	4.6575e-05	0.267386	0.382337	0.7093	623.365	896.694	1498.41			hydrolase activity, acting on acid anhydrides [GO:0016817]
A4H6X8	A4H6X8	Uncharacterized protein	LBRM_12_0650	+			Lb_Lp	0.000267898	0.0276884	0.0136833	2.618e-05	1.2506e-05	1.815e-05	0.404295	0.193315	0.28013	944.605	452.397	587.003
A4H6X9	A4H6X9	Serine/threonine-protein phosphatase (EC 3.1.3.16)	LBRM_12_0660					0.10288	0.369938	0.140851	0.000119658	0.000128772	0.000140703	1.1578	1.24598	1.36142	2693.78	2924.13	2889.09			calcium ion binding [GO:0005509];phosphoprotein phosphatase activity [GO:0004721]
A4H6Y0	A4H6Y0	Cytochrome c oxidase subunit IV (EC 1.9.3.1)	LBRM_12_0670					0.327686	0.830243	0.455608	0.00077775	0.000835437	0.00085533	19.8781	21.3525	21.8609	46489.8	50080.7	46038.2			cytochrome-c oxidase activity [GO:0004129]
A4H6Y1	A4H6Y1	Uncharacterized protein	LBRM_12_0680					0.17702	0.528124	0.101899	6e-06	7.512e-06	8.8375e-06	0.132766	0.166331	0.195447	308.254	389.62	409.115		BBSome [GO:0034464]
A4H6Y2	A4H6Y2	Uncharacterized protein	LBRM_12_0690					0.146429	0.628567	0.503648	1.4606e-06	7.516e-06	5.0294e-06	0.0754236	0.387983	0.244667	177.217	914.275	481.183		integral component of membrane [GO:0016021]
A4H6Y4	A4H6Y4	Uncharacterized protein	LBRM_12_0710	+	+		Lb_Lp;Lp_Lg	0.000141593	0	0.714971	0.000156894	0.000386633	0.000145805	13.3459	32.8882	12.4026	30929	77082.7	26224.4		integral component of membrane [GO:0016021]
A4H6Y5	A4H6Y5	Uncharacterized protein	LBRM_12_0720	+	+		Lb_Lp;Lp_Lg	0.000251256	0.00882799	0.184673	8.342e-06	5.032e-05	1.49675e-05	0.689395	4.1564	1.23617	1625.27	9782.85	2678.07		integral component of membrane [GO:0016021]
A4H6Y7	A4H6Y7	Uncharacterized protein	LBRM_12_0740	+			Lb_Lp	0.00211192	0.0749021	0.322723	1.265e-05	2.586e-05	1.65075e-05	0.247312	0.505595	0.322783	575.405	1181.94	671.716
A4H6Y8;A4H6Y9	A4H6Y8	Putative surface antigen protein	LBRM_12_0750					0.415594	0.0532482	0.183264	1.519e-05	1.81e-05	3.2525e-05	0.157534	0.187567	0.3371	368.548	439.452	705.92		integral component of membrane [GO:0016021]
A4H6Z0	A4H6Z0	Uncharacterized protein	LBRM_12_0770	+			Lb_Lp	0.00372926	0.15507	0.384783	9.968e-06	3.804e-06	7.7775e-06	0.0556164	0.0212089	0.0433702	128.607	49.737	92.5087
A4H6Z1	A4H6Z1	Uncharacterized protein	LBRM_12_0780			+	Lg_Lb	0.75412	0.064772	0.00383824	9.91e-07	2.274e-06	5.8e-06	0.0126438	0.0289772	0.0738891	29.789	67.0082	158.548
A4H6Z2	A4H6Z2	Uncharacterized protein	LBRM_12_0790		+		Lp_Lg	0.661406	0.00822022	0.01682	0.000506129	0.000493947	0.000627009	3.42512	3.34268	4.24314	7982.81	7846.29	8919.09
A4H6Z3	A4H6Z3	Putative NADH:flavin oxidoreductase/NADH oxidase	LBRM_12_0810	+	+		Lb_Lp;Lp_Lg	0.000917167	0.000378947	0.0173015	0.000481423	0.000671692	0.00038414	11.7249	16.3588	9.3556	27378.1	38347	19799			FMN binding [GO:0010181];oxidoreductase activity [GO:0016491]
A4H6Z4	A4H6Z4	N-ethylmaleimide reductase-like protein	LBRM_12_0820	+	+	+	Lb_Lp;Lg_Lb;Lp_Lg	0	0.00322069	0.000181818	0.000209756	7.91e-05	4.22e-05	2.23192	0.841505	0.448805	5197.55	1972.3	940.072			FMN binding [GO:0010181];oxidoreductase activity [GO:0016491]
A4H6Z6	A4H6Z6	Uncharacterized protein	LBRM_12_0840	+	+		Lb_Lp;Lp_Lg	0.00358904	0.00340973	0.301682	8.576e-06	1.814e-05	1.042e-05	0.152414	0.322269	0.185349	356.269	755.053	393.244
A4H6Z7	A4H6Z7	Uncharacterized protein	LBRM_12_0850			+	Lg_Lb	0.0422857	0.153242	0.00454342	1.32e-05	1.68e-05	2.065e-05	0.166917	0.212501	0.261222	387.461	498.871	552.036	lipid transport [GO:0006869]	integral component of membrane [GO:0016021]	lipid binding [GO:0008289]
A4H6Z8	A4H6Z8	Uncharacterized protein	LBRM_12_0860					0.61688	0.762976	0.988013	9.348e-06	9.892e-06	9.6275e-06	0.104355	0.110485	0.107444	242.004	259.59	222.995
A4H6Z9	A4H6Z9	Uncharacterized protein	LBRM_12_0870	+	+	+	Lb_Lp;Lg_Lb;Lp_Lg	0.000127854	0.00328667	0.00388645	2.17638e-06	4.09296e-07	9.23605e-07	0.00977772	0.00204137	0.00245803	22.9267	4.79602	4.94782		integral component of membrane [GO:0016021]	ATP binding [GO:0005524]
A4H700	A4H700	Uncharacterized protein	LBRM_12_0880	+			Lb_Lp	0.00413486	0.054638	0.606685	6.312e-05	8.708e-05	6.77e-05	1.17734	1.62376	1.26183	2734.84	3810.43	2669.76
A4H701	A4H701	Uncharacterized protein	LBRM_12_0890		+	+	Lg_Lb;Lp_Lg	0.209972	0.00830339	0.00341061	2.946e-05	3.562e-05	1.93e-05	0.323354	0.390866	0.211836	752.706	918.733	444.983
A4H702	A4H702	Uncharacterized protein	LBRM_12_0900					0.445436	0.456798	0.876426	1.24e-05	1.1248e-05	1.28e-05	0.0826352	0.0749932	0.0853494	192.115	175.721	178.293
A4H703	A4H703	Uncharacterized protein	LBRM_12_0910			+	Lg_Lb	0.384407	0.116592	0.00519874	1.386e-05	1.6822e-05	2.3975e-05	0.43459	0.527496	0.751371	1010.33	1237	1587.71		integral component of membrane [GO:0016021]
A4H704	A4H704	Uncharacterized protein	LBRM_12_0920	+			Lb_Lp	0.0059821	0.0148461	0.755757	4.178e-06	1.2674e-05	3.47825e-06	0.0488732	0.14813	0.04069	113.718	346.586	84.7065			metal ion binding [GO:0046872]
A4H705	A4H705	Puromycin-sensitive aminopeptidase-like protein	LBRM_12_0930	+	+	+	Lb_Lp;Lg_Lb;Lp_Lg	0.00025	0.00438745	0.00735501	4.434e-06	1.81e-05	9.12e-06	0.0299947	0.122322	0.0616385	69.244	286.839	129.302			aminopeptidase activity [GO:0004177];metallopeptidase activity [GO:0008237];zinc ion binding [GO:0008270]
A4H708;A4H6Y6	A4H708;A4H6Y6	Uncharacterized protein	LbrM_12_0960	+			Lb_Lp	0.00828629	0.180976	0.0344701	3.69e-06	2.05e-06	2.56e-06	0.0526358	0.0292611	0.0365096	122.13	68.6142	76.818
A4H709	A4H709	Uncharacterized protein	LBRM_13_0010	+			Lb_Lp	0.00529017	0.0210102	0.432729	2.216e-05	3.344e-05	2.465e-05	0.312961	0.472132	0.348305	726.88	1108.57	732.285
A4H711	A4H711	Uncharacterized protein	LBRM_13_0030	+			Lb_Lp	0.00485167	0.857143	0.0184597	7.96e-06	2.044e-06	2.3865e-06	0.352776	0.0906085	0.105812	817.56	215.294	219.434
A4H712	A4H712	Uncharacterized protein	LBRM_13_0040					0.989718	0.27182	0.119625	1.0576e-05	1.2746e-05	2.123e-05	0.266063	0.320112	0.533788	620.742	751.058	1112.19
A4H713	A4H713	Ribonuclease (EC 3.1.26.4)	LBRM_13_0050	+			Lb_Lp	0.00611111	0.442566	0.0715827	1.39179e-06	5.766e-06	4.13567e-06	0.0418353	0.206617	0.13678	96.634	482.094	301.267			RNA binding [GO:0003723];RNA-DNA hybrid ribonuclease activity [GO:0004523]
A4H714	A4H714	Uncharacterized protein	LBRM_13_0060					0.387032	0.41262	0.185115	1.037e-06	8.28216e-07	6.63e-07	0.0203765	0.0139366	0.0130213	47.6612	32.5545	27.0455
A4H715	A4H715	POLIB protein (EC 2.7.7.7)	POLIB LBRM_13_0070	+		+	Lb_Lp;Lg_Lb	0.000123288	0.0100329	0.00530109	9.69558e-05	5.392e-05	7.45e-05	0.612298	0.340464	0.470382	1426.28	800.097	989.701	DNA-dependent DNA replication [GO:0006261]		DNA binding [GO:0003677];DNA-directed DNA polymerase activity [GO:0003887]
A4H716	A4H716	Putative carboxypeptidase	LBRM_13_0080	+	+	+	Lb_Lp;Lg_Lb;Lp_Lg	0	0.000639053	0	0.00155582	0.000299778	0.000117138	27.0535	5.21272	2.03695	62871.9	12216.6	4296.56			metallocarboxypeptidase activity [GO:0004181]
A4H717	A4H717	Uncharacterized protein	LBRM_13_0090					0.508555	0.0766504	0.0220866	1.1048e-06	1.4024e-06	2.885e-06	0.0326054	0.0413856	0.0852019	75.2328	96.9652	182.842
A4H718	A4H718	SURF1-like protein	LBRM_13_0100					0.129343	0.0717622	0.964227	7.26114e-05	4.476e-05	6.635e-05	1.8117	1.11719	1.65655	4281.98	2624.93	3497.7		integral component of membrane [GO:0016021];mitochondrial inner membrane [GO:0005743]
A4H719	A4H719	Uncharacterized protein	LBRM_13_0110					0.0873834	0.0190663	0.0518452	8.868e-06	1.1994e-05	4.685e-06	0.496048	0.672529	0.262379	1150.72	1574.82	542.822
A4H720	A4H720	Kinesin-like protein	LBRM_13_0120		+	+	Lg_Lb;Lp_Lg	0.0966877	0.00910857	0.00118493	1.626e-05	1.2206e-05	4.315e-06	0.225928	0.170063	0.060016	526.207	400.446	128.383	microtubule-based movement [GO:0007018]	microtubule [GO:0005874]	ATP binding [GO:0005524];microtubule binding [GO:0008017];microtubule motor activity [GO:0003777];zinc ion binding [GO:0008270]
A4H721	A4H721	Uncharacterized protein	LBRM_13_0130					0.162031	0.164628	0.108375	1.8588e-05	1.0694e-05	8.8775e-06	0.875755	0.504433	0.418035	2023.32	1185.87	877.668
A4H722	A4H722	Uncharacterized protein	LBRM_13_0140	+		+	Lb_Lp;Lg_Lb	0.00266864	0.235563	0.00609158	1.1468e-05	6.604e-06	5.1575e-06	0.221032	0.127185	0.0993324	516.119	298.77	213.543
A4H723	A4H723	Uncharacterized protein	LBRM_13_0150	+	+	+	Lb_Lp;Lg_Lb;Lp_Lg	0.000111801	0.000972973	0	0.000791265	0.000593018	0.000396294	13.8147	10.3535	6.91891	32225.7	24296.4	14609.3		cAMP-dependent protein kinase complex [GO:0005952]	cAMP binding [GO:0030552];cAMP-dependent protein kinase regulator activity [GO:0008603]
A4H725	A4H725	Uncharacterized protein	LBRM_13_0170					0.910681	0.128146	0.222202	6.844e-07	6.06379e-07	1.1325e-06	0.0144692	0.00715439	0.0239673	34.2677	16.6365	51.2118
A4H726	A4H726	Uncharacterized protein	LBRM_13_0180	+		+	Lb_Lp;Lg_Lb	0.0051402	0.335216	0.0048581	6.462e-06	2.12032e-06	1.38338e-06	0.164615	0.0472867	0.0214308	384.365	110.079	44.7612
A4H727;A4HHS1;A4H729	A4H727	Tubulin alpha chain	LBRM_13_0190 LBRM_13_0200					0.684445	0.904299	0.83874	0.0121125	0.0118849	0.0119751	243.796	239.214	241.029	566849	561107	507227	microtubule-based process [GO:0007017]	cytoplasm [GO:0005737];microtubule [GO:0005874]	GTP binding [GO:0005525];GTPase activity [GO:0003924];structural constituent of cytoskeleton [GO:0005200]
A4H730	A4H730	Uncharacterized protein	LBRM_13_0230					0.250895	0.0449447	0.212133	2.242e-05	1.93e-05	2.815e-05	0.186945	0.161092	0.234669	433.956	377.633	488.987
A4H731	A4H731	Putative long-chain-fatty-acid-CoA ligase (EC 6.2.1.3)	LBRM_13_0240	+		+	Lb_Lp;Lg_Lb	0.00650136	0.0665893	0.000139535	0.000120449	3.486e-05	1.064e-05	1.62122	0.46932	0.143138	3752.07	1094.56	303.64			decanoate-CoA ligase activity [GO:0102391];long-chain fatty acid-CoA ligase activity [GO:0004467]
A4H732	A4H732	Putative flagellar radial spoke protein	LBRM_13_0250		+	+	Lg_Lb;Lp_Lg	0.0608888	0.000719298	0.00162353	0.00021973	0.000188507	0.000134497	3.3419	2.86702	2.04559	7817.4	6727.32	4314.76		motile cilium [GO:0031514]
A4H733	A4H733	Mitogen-activated protein kinase kinase 2	LBRM_13_0260					0.248389	0.0617507	0.0247788	5.594e-05	4.994e-05	4.0125e-05	0.46311	0.413467	0.332241	1081.12	970.466	695.884			ATP binding [GO:0005524];protein kinase activity [GO:0004672]
A4H734	A4H734	Uncharacterized protein	LBRM_13_0270			+	Lg_Lb	0.498274	0.0282254	0.00743552	0.00136072	0.00130064	0.00109833	103.108	98.5556	83.2256	239906	230889	175614			nucleic acid binding [GO:0003676]
A4H735	A4H735	Uncharacterized protein	LBRM_13_0280		+	+	Lg_Lb;Lp_Lg	0.440383	0.00540273	0.00166571	0.000151556	0.00016253	0.000225643	2.70553	2.90143	4.02811	6311.71	6811.87	8488.54
A4H737	A4H737	Uncharacterized protein	LBRM_13_0300	+		+	Lb_Lp;Lg_Lb	0.00140905	0.78319	0.00296137	3.39e-05	1.27e-05	1.329e-05	0.405011	0.151722	0.158724	937.845	357.993	336.358
A4H738	A4H738	Uncharacterized protein	LBRM_13_0310	+			Lb_Lp	0.000739796	0.295697	0.118246	3.018e-06	4.786e-07	1.5585e-06	0.057159	0.00906692	0.0295414	132.471	21.1243	58.9048
A4H739	A4H739	Putative RNA helicase (EC 3.6.1.-)	LBRM_13_0320	+			Lb_Lp	0	0.0760591	0.0139251	0.000246221	0.000135363	0.000171859	1.09368	0.601266	0.763374	2547.6	1410.81	1624.55			ATP binding [GO:0005524];helicase activity [GO:0004386];nucleic acid binding [GO:0003676]
A4H741	A4H741	Uncharacterized protein	LBRM_13_0340	+			Lb_Lp	0.000669528	0.127928	0.0118542	0.000262459	0.000159959	0.000189331	8.33125	5.07757	6.00993	19387.5	11926.8	12734.9
A4H742	A4H742	Uncharacterized protein	LBRM_13_0350					0.0182174	0.863647	0.308341	1.402e-05	1.123e-05	1.1455e-05	0.129022	0.103257	0.105531	300.465	241.817	219.409
A4H743	A4H743	Uncharacterized protein	LBRM_13_0360					0.613901	0.733046	0.0377771	7.83e-06	7.474e-06	5.6475e-06	0.353975	0.338176	0.255342	821.987	786.197	534.809		integral component of membrane [GO:0016021]
A4H744	A4H744	Uncharacterized protein	LBRM_13_0370	+	+	+	Lb_Lp;Lg_Lb;Lp_Lg	0.00209462	0.00428929	0.000946746	0.00015707	0.000101779	7.6775e-05	2.27345	1.47333	1.11142	5289.65	3456.85	2353.08
A4H746	A4H746	40S ribosomal protein S12	LBRM_13_0390					0.0477746	0.0355395	0.712456	0.00182376	0.00139577	0.00168808	116.676	89.2948	107.996	272482	209682	227283	translation [GO:0006412]	ribosome [GO:0005840]	structural constituent of ribosome [GO:0003735]
A4H747	A4H747	Uncharacterized protein	LBRM_13_0400	+			Lb_Lp	0.00432602	0.434762	0.0170531	6.7486e-05	2.23e-05	2.4975e-05	0.41875	0.138435	0.155054	963.564	325.373	325.367
A4H748	A4H748	Uncharacterized protein	LBRM_13_0410					0.0426372	0.209616	0.878537	1.2882e-05	5.064e-06	1.4595e-05	0.347204	0.136283	0.392911	802.15	318.014	787.095
A4H749	A4H749	Uncharacterized protein	LBRM_13_0420					0.725293	0.40537	0.650095	2.75981e-06	2.0472e-06	8.4815e-06	0.0748225	0.0571917	0.236985	172.894	137.071	474.26	mitochondrial calcium ion homeostasis [GO:0051560]	integral component of membrane [GO:0016021];mitochondrion [GO:0005739]
A4H750	A4H750	Actyltransferase-like protein (EC 2.3.1.-)	LBRM_13_0430					0.117724	0.198811	0.956609	2.916e-05	2.066e-05	2.8625e-05	0.942513	0.66832	0.925282	2210.76	1561.19	1917.26	UDP-N-acetylglucosamine biosynthetic process [GO:0006048]		glucosamine 6-phosphate N-acetyltransferase activity [GO:0004343]
A4H751	A4H751	Uncharacterized protein	LBRM_13_0440	+		+	Lb_Lp;Lg_Lb	0.000245524	0.174571	0.00240097	6.418e-06	2.094e-06	1.49773e-06	0.141735	0.0462541	0.0276075	329.553	108.219	56.6675
A4H752	A4H752	Uncharacterized protein	LBRM_13_0450					0.938726	0.915708	0.866689	2.11581e-06	1.9626e-06	1.85368e-06	0.0434961	0.0616278	0.0400204	102.32	143.107	89.4984
A4H753	A4H753	Uncharacterized protein	LBRM_13_0460					0.211522	0.0132683	0.135075	9.57814e-05	8.42996e-05	0.000110517	0.661917	0.582738	0.763713	1537.18	1364.52	1614.76
A4H754	A4H754	Palmitoyltransferase (EC 2.3.1.225)	LBRM_13_0470	+			Lb_Lp	0.00224451	0.681863	0.0216699	5.588e-05	4.236e-05	4.065e-05	0.838716	0.635369	0.609891	1954.87	1490.2	1301.21		integral component of membrane [GO:0016021]	protein-cysteine S-palmitoyltransferase activity [GO:0019706]
A4H755	A4H755	Uncharacterized protein	LBRM_13_0480					0.16585	0.433083	0.387535	2.082e-05	1.4278e-05	1.745e-05	0.272354	0.186651	0.228153	632.803	434.34	484.551			ubiquitin-protein transferase activity [GO:0004842]
A4H756;A4HFX4	A4H756	Putative lectin	LBRM_13_0490	+			Lb_Lp	0.00010566	0.0310474	0.0288948	0.000195923	0.000326961	0.000259856	3.89308	6.49687	5.16344	9092.72	15229.6	10953.8		integral component of membrane [GO:0016021]	carbohydrate binding [GO:0030246]
A4H757	A4H757	Uncharacterized protein	LBRM_13_0500	+			Lb_Lp	0.00213505	0.370232	0.0646797	0.000143933	8.78e-05	0.000104084	2.51031	1.53174	1.81504	5819.47	3601.02	3812.32
A4H758	A4H758	Uncharacterized protein	LBRM_13_0510					0.0568762	0.136167	0.900976	9.408e-06	7.844e-06	9.2775e-06	0.0855606	0.0713422	0.0844665	199.24	167.292	178.127
A4H759	A4H759	Putative kinesin (EC 3.6.4.4)	LBRM_13_0520					0.905535	0.276458	0.380954	3.02944e-05	2.1116e-05	7.93898e-05	0.263542	0.183719	0.690597	643.396	429.336	1468.09	microtubule-based movement [GO:0007018]		ATP binding [GO:0005524];ATP-dependent microtubule motor activity, plus-end-directed [GO:0008574];microtubule binding [GO:0008017]
A4H760	A4H760	Uncharacterized protein	LBRM_13_0530					0.35993	0.0836931	0.357469	0.000180516	0.000206567	0.000156055	3.9006	4.46352	3.37205	9139.85	10459.5	7112.19			GTPase activator activity [GO:0005096];metal ion binding [GO:0046872]
A4H761	A4H761	Oxidoreductase-like protein	LBRM_13_0540	+			Lb_Lp	0.000111111	0.0552413	0.0365593	3.432e-05	1.576e-05	2.375e-05	0.919367	0.422847	0.636286	2144.81	993.689	1339.93			oxidoreductase activity [GO:0016491]
A4H762	A4H762	Ubiquitin-like protein	LBRM_13_0550	+		+	Lb_Lp;Lg_Lb	0.00126489	0.410526	0.00348387	0.00012361	0.000164935	0.000155599	1.33196	1.77726	1.67666	3100.24	4164.15	3537.4
A4H763	A4H763	Uncharacterized protein	LBRM_13_0560					0.103404	0.0115824	0.17261	1.996e-05	2.31e-05	1.655e-05	0.194349	0.224961	0.161027	452.982	528.083	341.746		integral component of membrane [GO:0016021]
A4H764	A4H764	Uncharacterized protein	LBRM_13_0570					0.313191	0.65867	0.502742	4.83406e-06	2.95432e-06	2.49138e-06	0.168051	0.0903319	0.0687726	383.205	209.801	144.521
A4H765	A4H765	Uncharacterized protein	LBRM_13_0580	+		+	Lb_Lp;Lg_Lb	0.00130496	0.957895	0.00489513	2.98e-05	1.796e-05	1.8075e-05	0.136423	0.0820583	0.0827087	317.232	192.466	174.784			calcium-dependent phospholipid binding [GO:0005544]
A4H766	A4H766	Uncharacterized protein	LBRM_13_0590					0.0809354	0.596252	0.08517	8.49734e-07	2.2722e-06	1.415e-06	0.0105458	0.0394126	0.0123674	24.2222	92.3724	26.3085			protein tyrosine phosphatase activity [GO:0004725];protein tyrosine/serine/threonine phosphatase activity [GO:0008138]
A4H767	A4H767	Uncharacterized protein	LBRM_13_0600	+	+	+	Lb_Lp;Lg_Lb;Lp_Lg	0.00113602	0.0098737	0.000380282	0.000140945	7.802e-05	4.3625e-05	2.06389	1.14263	0.638849	4791.24	2674.78	1340.51			ATP binding [GO:0005524];protein kinase activity [GO:0004672]
A4H768	A4H768	Uncharacterized protein	LBRM_13_0610	+			Lb_Lp	0.00117073	0.294541	0.0127037	1.0824e-05	3.33e-06	4.88e-06	0.149111	0.0458893	0.0672315	345.969	107.385	139.453	tRNA thio-modification [GO:0034227];tRNA wobble uridine modification [GO:0002098]		tRNA binding [GO:0000049]
A4H770	A4H770	Uncharacterized protein	LBRM_13_0630	+	+		Lb_Lp;Lp_Lg	0.00125523	0.0086634	0.142431	1.2106e-05	2.3773e-06	7.2725e-06	0.551578	0.0945227	0.331297	1274.73	219.034	708.346	mitochondrial respiratory chain complex II assembly [GO:0034553]	mitochondrion [GO:0005739]
A4H771	A4H771	Uncharacterized protein	LBRM_13_0640					0.649753	0.0617196	0.0253578	3.874e-05	3.704e-05	2.79e-05	0.286434	0.273703	0.206207	667.375	643.307	434.865
A4H772	A4H772	Uncharacterized protein	LBRM_13_0650					0.0506056	0.202649	0.777491	8.932e-06	6.158e-06	8.4425e-06	0.096948	0.06681	0.0914667	224.685	156.274	191.355
A4H773	A4H773	Uncharacterized protein	LBRM_13_0660	+	+	+	Lb_Lp;Lg_Lb;Lp_Lg	0.00897747	0.00233846	0.000236453	0.000174911	0.000142344	0.000104374	2.08854	1.69967	1.24628	4868.51	3984.56	2626.24
A4H774	A4H774	Uncharacterized protein	LBRM_13_0670					0.963629	0.793474	0.558596	4.436e-06	5.3528e-06	5.09e-06	0.122517	0.147892	0.140557	283.992	347.463	297.249
A4H775	A4H775	Putative mitochondrial processing peptidase alpha subunit (EC 3.4.24.64)	LBRM_13_0680					0.18424	0.931033	0.40668	0.000742889	0.000671823	0.000672213	12.7956	11.5716	11.5783	29899.4	27161.2	24527.4			hydrolase activity [GO:0016787];metal ion binding [GO:0046872]
A4H776	A4H776	Uncharacterized protein	LBRM_13_0690					0.600262	0.447658	0.233212	0.000496956	0.000514422	0.000553311	6.53391	6.76355	7.27485	15238.6	15878.7	15448.7
A4H777	A4H777	Uncharacterized protein	LBRM_13_0700					0.14951	0.27186	0.592589	3.778e-06	2.266e-06	2.845e-06	0.108555	0.0650911	0.0816876	250.244	152.802	173.4
A4H778	A4H778	Uncharacterized protein	LBRM_13_0710	+			Lb_Lp	0.00138537	0.0481096	0.0264667	3.07e-05	1.4638e-05	2.265e-05	0.474001	0.226081	0.349862	1103.83	531.086	743.754
A4H779	A4H779	Uncharacterized protein	LBRM_13_0720	+	+	+	Lb_Lp;Lg_Lb;Lp_Lg	0.00368343	0.00390671	0.000599509	0.000191875	0.000145725	8.98008e-05	2.04429	1.55259	0.956529	4766.34	3640.73	2003.07
A4H780	A4H780	Uncharacterized protein	LBRM_13_0730	+		+	Lb_Lp;Lg_Lb	0.000424028	0.0278327	0.000388489	2.782e-05	1.2576e-05	8.77e-06	0.165206	0.0745955	0.0520474	384.275	175.269	110.385
A4H781	A4H781	Glycosyltransferase family-like protein	LBRM_13_0740		+	+	Lg_Lb;Lp_Lg	0.0446089	0.00511083	0.000808421	3.34e-05	2.652e-05	1.5275e-05	1.07125	0.850238	0.488649	2499	1990.86	1022.34			transferase activity [GO:0016740]
A4H782	A4H782	Putative N(2), N(2)-dimethylguanosine tRNA methyltransferase	LBRM_13_0750					0.841836	0.0286328	0.103679	2.546e-05	2.586e-05	1.715e-05	0.319219	0.324471	0.214972	741.566	761.236	453.046			tRNA (guanine-N2-)-methyltransferase activity [GO:0004809];tRNA binding [GO:0000049]
A4H783	A4H783	Putative actin-like protein	LBRM_13_0760		+		Lp_Lg	0.280868	0.00685017	0.0565656	0.000124567	0.000140727	9.67027e-05	2.36183	2.66823	1.83353	5495.65	6248.88	3865.96
A4H784	A4H784	Katanin p60 ATPase-containing subunit A-like 2 (Katanin p60 subunit A-like 2) (EC 5.6.1.1) (p60 katanin-like 2)	KATNAL2 LBRM_13_0770					0.318605	0.698421	0.268795	2.346e-05	2.104e-05	2.01e-05	0.369114	0.330762	0.316026	859.895	777.645	668.963		cytoplasm [GO:0005737];microtubule [GO:0005874];spindle pole [GO:0000922]	ATP binding [GO:0005524];microtubule binding [GO:0008017];microtubule-severing ATPase activity [GO:0008568]
A4H785	A4H785	Uncharacterized protein	LBRM_13_0780	+			Lb_Lp	0.00990395	0.0282205	0.666149	5.738e-05	3.888e-05	5.46e-05	0.82865	0.561886	0.788388	1928.49	1318.65	1658.55
A4H786	A4H786	Putative AMP deaminase	LBRM_13_0790	+	+	+	Lb_Lp;Lg_Lb;Lp_Lg	0.00033913	0.009954	0.00435983	9.70516e-05	4.02e-05	5.6e-05	0.52317	0.216748	0.301771	1212.31	507.465	636.045	IMP salvage [GO:0032264]		AMP deaminase activity [GO:0003876]
A4H787	A4H787	Uncharacterized protein	LBRM_13_0800	+			Lb_Lp	0.00436341	0.907605	0.021814	3.71e-05	2.784e-05	2.8325e-05	0.680084	0.510159	0.519516	1582.03	1195.15	1096.42
A4H788	A4H788	Uncharacterized protein	LBRM_13_0810	+	+		Lb_Lp;Lp_Lg	0.00147388	0.00723193	0.599337	6.756e-05	9.58822e-05	7.1e-05	1.34606	1.91113	1.41516	3146.24	4486.24	2994.81
A4H789	A4H789	Uncharacterized protein	LBRM_13_0820					0.450315	0.147165	0.240564	7.588e-06	8.62e-06	1.14625e-05	0.210466	0.239024	0.317758	487.126	560.099	675.824		integral component of membrane [GO:0016021]
A4H790	A4H790	Uncharacterized protein	LBRM_13_0830	+			Lb_Lp	0.00210269	0.0656056	0.177559	7.68e-06	1.38e-05	9.9925e-06	0.0588887	0.105945	0.0765933	137.609	248.885	159.536
A4H791	A4H791	Uncharacterized protein	LBRM_13_0850					0.0694349	0.177768	0.633259	1.0418e-05	6.184e-06	8.8275e-06	0.271464	0.160904	0.230327	629.535	375.61	484.264
A4H792	A4H792	Subtilisin-like serine peptidase	LBRM_13_0860					0.789358	0.700397	0.915293	3.926e-06	2.954e-06	3.1125e-06	0.0205787	0.0154912	0.0163079	48.3312	36.2879	34.4841		integral component of membrane [GO:0016021]	serine-type endopeptidase activity [GO:0004252]
A4H793	A4H793	Uncharacterized protein	LBRM_13_0870		+		Lp_Lg	0.0340757	0.00541615	0.0321411	0.000154903	0.000210331	0.000108306	5.88427	7.98979	4.11417	13733.1	18816	8725.25
A4H794	A4H794	NADH-cytochrome b5 reductase (EC 1.6.2.2)	LBRM_13_0880	+		+	Lb_Lp;Lg_Lb	0.000664615	0.149168	0.00184874	0.000338192	0.000195191	0.000230307	9.65959	5.57513	6.57812	22478.7	13063.3	13912.2		integral component of membrane [GO:0016021]	cytochrome-b5 reductase activity, acting on NAD(P)H [GO:0004128]
A4H795	A4H795	Putative proteasome regulatory ATPase subunit 2	LBRM_13_0890	+		+	Lb_Lp;Lg_Lb	0.000550775	0.164633	0.00350339	0.00047327	0.000683284	0.000637931	9.69458	13.9966	13.0675	22535.1	32834.3	27633.5	protein catabolic process [GO:0030163]	cytoplasm [GO:0005737];proteasome complex [GO:0000502]	ATP binding [GO:0005524];proteasome-activating ATPase activity [GO:0036402]
A4H796	A4H796	Putative leucyl-tRNA synthetase (EC 6.1.1.4)	LBRM_13_0900	+		+	Lb_Lp;Lg_Lb	0	0.460489	0.000577114	0.00153678	0.00106259	0.00110626	12.5996	8.71188	9.06997	29354.5	20427.8	19212.8	leucyl-tRNA aminoacylation [GO:0006429]	cytoplasm [GO:0005737]	aminoacyl-tRNA editing activity [GO:0002161];ATP binding [GO:0005524];leucine-tRNA ligase activity [GO:0004823]
A4H797	A4H797	Uncharacterized protein	LBRM_13_0910		+		Lp_Lg	0.0401562	0.0032381	0.0532165	0.000246515	0.000280083	0.000210596	4.09039	4.64737	3.49439	9517.92	10914.8	7371.44
A4H798	A4H798	Putative DNA-directed RNA polymerase ii 8.2 Kd polypeptide	LBRM_13_0920			+	Lg_Lb	0.0188689	0.0998628	0.00458076	4.55e-06	1.0026e-05	1.9645e-05	0.466758	1.02697	2.01505	1080.77	2395.01	4265.39	transcription, DNA-templated [GO:0006351]		DNA binding [GO:0003677];DNA-directed 5'-3' RNA polymerase activity [GO:0003899];zinc ion binding [GO:0008270]
A4H799	A4H799	Uncharacterized protein	LBRM_13_0930	+		+	Lb_Lp;Lg_Lb	0.000906667	0.451341	0.007212	7.93e-05	4.244e-05	4.6325e-05	1.21514	0.650208	0.70979	2818.49	1523.49	1484.44		integral component of membrane [GO:0016021]
A4H7A0	A4H7A0	Uncharacterized protein	LBRM_13_0940	+		+	Lb_Lp;Lg_Lb	0.00844822	0.0552363	0.00716986	1.0328e-05	1.786e-05	3.1125e-05	0.230959	0.39956	0.69727	537.044	938.072	1450.4
A4H7A1	A4H7A1	Uncharacterized protein	LBRM_13_0950		+	+	Lg_Lb;Lp_Lg	0.800876	0.00917871	0.00460326	4.57e-05	4.756e-05	7.905e-05	1.27208	1.32401	2.20079	2967.88	3107.52	4602.82	lipid catabolic process [GO:0016042]	integral component of membrane [GO:0016021]	hydrolase activity [GO:0016787]
A4H7A2	A4H7A2	Outer arm dynein-like protein	LBRM_13_0960		+		Lp_Lg	0.0297801	0.00449389	0.0472966	2.548e-05	3.73e-05	1.4505e-05	1.89217	2.76958	1.07586	4443.65	6487.64	2278.67
A4H7A3	A4H7A3	Adenylosuccinate synthetase (AMPSase) (AdSS) (EC 6.3.4.4) (IMP--aspartate ligase)	LbrM13_V2.0970 LbrM_13_0970					0.279387	0.069691	0.0222545	0.000743126	0.000712509	0.000648295	9.45177	9.06235	8.24561	21978.3	21270.8	17431.7	'de novo' AMP biosynthetic process [GO:0044208]	cytoplasm [GO:0005737]	adenylosuccinate synthase activity [GO:0004019];GTP binding [GO:0005525];magnesium ion binding [GO:0000287]
A4H7A4	A4H7A4	Uncharacterized protein	LBRM_13_0980					0.379537	0.172003	0.915605	9.558e-06	1.1742e-05	8.8875e-06	0.447138	0.549322	0.415599	1049.59	1290.55	873.148
A4H7A5	A4H7A5	NT3 protein	NT3 LBRM_13_0990		+	+	Lg_Lb;Lp_Lg	0.485049	0.00110959	0.00367578	1.1578e-05	1.0126e-05	2.6825e-05	0.211905	0.185166	0.490306	493.514	435.976	1032.58		integral component of membrane [GO:0016021]	nucleoside transmembrane transporter activity [GO:0005337]
A4H7A6	A4H7A6	40S ribosomal protein S4	LBRM_13_1000					0.0506213	0.0527129	0.265664	0.00336516	0.00313319	0.00358981	109.84	102.268	117.172	256050	239656	246951	translation [GO:0006412]	ribosome [GO:0005840]	rRNA binding [GO:0019843];structural constituent of ribosome [GO:0003735]
A4H7A7	A4H7A7	Uncharacterized protein	LBRM_13_1010					0.0828172	0.709509	0.178536	2.796e-05	1.09676e-05	1.5115e-05	0.476782	0.186688	0.257794	1099.13	433.25	545.758	thiamine diphosphate biosynthetic process [GO:0009229]		ATP binding [GO:0005524];thiamine binding [GO:0030975];thiamine diphosphokinase activity [GO:0004788]
A4H7A8	A4H7A8	Uncharacterized protein	LBRM_13_1020		+	+	Lg_Lb;Lp_Lg	0.0144301	0.00313074	0.00112982	5.81e-06	3.018e-06	9.90345e-07	0.361425	0.187807	0	848.029	439.334	0		integral component of membrane [GO:0016021]
A4H7B0	A4H7B0	DNA/RNA non-specific endonuclease-like protein	LBRM_13_1040					0.266395	0.0146335	0.0700951	1.948e-06	1.24394e-06	6.565e-06	0.020363	0.0107137	0.068643	47.5328	24.8724	147.795			endonuclease activity [GO:0004519];metal ion binding [GO:0046872];nucleic acid binding [GO:0003676]
A4H7B1	A4H7B1	GPN-loop GTPase (EC 3.6.5.-)	LBRM_13_1050					0.101879	0.364049	0.383285	1.1022e-05	1.518e-05	1.3575e-05	0.338911	0.466401	0.417512	794.589	1095.72	886.432		cytoplasm [GO:0005737];nucleus [GO:0005634]	GTP binding [GO:0005525];GTPase activity [GO:0003924]
A4H7B2	A4H7B2	Uncharacterized protein	LBRM_13_1060					0.028037	0.0991663	0.407217	2.2262e-06	4.3614e-07	1.25897e-06	0.0198518	0.00388933	0.00645126	45.6856	9.1249	13.4624
A4H7B3	A4H7B3	Uncharacterized protein	LBRM_13_1070					0.061467	0.574187	0.0331047	1.023e-06	1.998e-06	2.375e-06	0.0433767	0.0846307	0.10063	100.227	197.973	212.515
A4H7B4	A4H7B4	Uncharacterized protein	LBRM_13_1080			+	Lg_Lb	0.027341	0.010204	0.00364538	9.636e-06	7.096e-06	2.06227e-06	0.207019	0.152667	0.0367857	483.015	358.832	80.4506		integral component of membrane [GO:0016021]
A4H7B5	A4H7B5	Uncharacterized protein	LBRM_13_1090	+	+	+	Lb_Lp;Lg_Lb;Lp_Lg	0	0.004528	0.000733781	2.032e-05	5.928e-06	7.99525e-07	0.391393	0.114109	0.000722944	910.293	267.53	1.49802		integral component of membrane [GO:0016021]
A4H7B6	A4H7B6	Uncharacterized protein	LBRM_13_1100	+		+	Lb_Lp;Lg_Lb	0.000134454	0.0216792	0.00256471	7.72474e-05	2.718e-05	3.485e-05	1.5134	0.532097	0.682812	3515.74	1249.05	1438.02		integral component of membrane [GO:0016021]
A4H7B7	A4H7B7	Uncharacterized protein	LBRM_13_1110					0.177959	0.093588	0.0167398	3.078e-05	3.568e-05	4.225e-05	0.225408	0.261254	0.309407	526.844	611.418	655.017
A4H7B8	A4H7B8	Uncharacterized protein	LBRM_13_1120		+		Lp_Lg	0.934529	0.00616355	0.0113384	0.000405409	0.000406272	0.000284364	3.20152	3.20834	2.24563	7437.68	7527.74	4696.71	nucleobase-containing compound metabolic process [GO:0006139]		ATP binding [GO:0005524];nucleobase-containing compound kinase activity [GO:0019205]
A4H7B9	A4H7B9	Uncharacterized protein	LBRM_13_1130					0.168761	0.782337	0.381662	0.000715679	0.000656268	0.000666083	7.83662	7.18608	7.29355	18185.1	16864.6	15396.5
A4H7C0	A4H7C0	Uncharacterized protein	LBRM_13_1140					0.0966424	0.863921	0.0489263	4.466e-05	5.168e-05	5.2525e-05	0.579193	0.670474	0.6814	1350.58	1572.6	1436.61	transcription, DNA-templated [GO:0006351]	nucleus [GO:0005634]	DNA-directed 5'-3' RNA polymerase activity [GO:0003899]
A4H7C1	A4H7C1	Transmembrane 9 superfamily member	LBRM_13_1150					0.0146059	0.0426236	0.988084	6.628e-05	4.228e-05	6.69e-05	0.999587	0.637759	1.00825	2315.8	1491.85	2108.16		integral component of membrane [GO:0016021]
A4H7C2	A4H7C2	Uncharacterized protein	LBRM_13_1170					0.0392894	0.31217	0.175543	4.166e-05	1.68e-05	1.99e-05	0.494418	0.199361	0.236067	1150.76	467.521	498.567
A4H7C3	A4H7C3	Uncharacterized protein	LBRM_13_1180	+			Lb_Lp	0.0042737	0.14091	0.883879	2.688e-05	3.67e-05	2.88e-05	0.19416	0.264853	0.207893	451.112	621.075	442.614
A4H7C4	A4H7C4	Uncharacterized protein	LBRM_13_1190	+			Lb_Lp	0.00780031	0.0535512	0.755044	2.112e-05	9.75e-06	2.03e-05	0.784037	0.362052	0.753162	1825.34	856.015	1590.61
A4H7C5	A4H7C5	Uncharacterized protein	LBRM_13_1200					0.0631108	0.993466	0.0319367	1.562e-05	1.1052e-05	1.079e-05	0.230664	0.163344	0.15926	533.85	383.874	336.856
A4H7C6	A4H7C6	Uncharacterized protein	LBRM_13_1210					0.603252	0.184352	0.0382701	3.43e-05	4.42e-05	6.8125e-05	0.190039	0.244873	0.377357	438.267	577.643	800.12
A4H7C7	A4H7C7	Programmed cell death 6 protein-like protein	LBRM_13_1220					0.905115	0.0279857	0.0504872	0.000194505	0.000193918	0.000309248	7.511	7.48835	11.9419	17476.6	17548.1	24792.7			calcium ion binding [GO:0005509]
A4H7C8	A4H7C8	Uncharacterized protein	LBRM_13_1230	+		+	Lb_Lp;Lg_Lb	0.000575121	0.271063	0.00336445	0.000400288	0.000270392	0.000283189	0.675341	0.456189	0.477779	1569.92	1070.2	1007.65			ubiquitin-protein transferase activity [GO:0004842]
A4H7C9	A4H7C9	Putative Ran-binding protein 1	LBRM_13_1240	+	+		Lb_Lp;Lp_Lg	0.000141414	0.00503209	0.0176663	0.000292793	0.000117596	0.000192571	16.403	6.58799	10.7883	38331.8	15461.9	22758.3	intracellular transport [GO:0046907]	cell [GO:0005623]
A4H7D1	A4H7D1	Uncharacterized protein	LBRM_13_1260					0.0861357	0.586525	0.268026	3.8782e-06	7.274e-06	6.105e-06	0.0355153	0.0666289	0.0559459	84.0751	157.282	119.267
A4H7D2	A4H7D2	Serine/threonine-protein phosphatase (EC 3.1.3.16)	LBRM_13_1270					0.783329	0.0715284	0.327212	6.314e-06	6.314e-06	8.1325e-06	0.104484	0.104493	0.134569	242.389	244.95	285.344			phosphoprotein phosphatase activity [GO:0004721]
A4H7D3	A4H7D3	Cysteine-leucine rich protein	LBRM_13_1290	+			Lb_Lp	0.00954393	0.150364	0.0596724	1.419e-05	2.274e-05	2.0175e-05	0.212559	0.340447	0.302033	494.058	798.298	638.926
A4H7D4	A4H7D4	Uncharacterized protein	LBRM_13_1300					0.172754	0.157413	0.758852	0.000121779	0.000105339	0.000128271	2.69269	2.32932	2.83616	6263.02	5453.74	6037.39	intracellular protein transport [GO:0006886]	cell [GO:0005623]
A4H7D5	A4H7D5	Uncharacterized protein	LBRM_13_1310					0.477196	0.21974	0.0981729	8.636e-06	1.4898e-05	6.3225e-06	0.118426	0.204385	0.0866744	275.62	483.405	184.546
A4H7D8	A4H7D8	Uncharacterized protein	LBRM_13_1340					0.181733	0.999666	0.222105	6.862e-06	1.0792e-05	1.014e-05	0.169617	0.266984	0.250999	398.44	622.882	529.014
A4H7D9	A4H7D9	Uncharacterized protein	LBRM_13_1350					0.127094	0.210715	0.0198245	4.064e-05	5.08e-05	6.4125e-05	0.47704	0.596017	0.75272	1111.26	1395.32	1604.19	pseudouridine synthesis [GO:0001522]		pseudouridine synthase activity [GO:0009982];RNA binding [GO:0003723]
A4H7E0	A4H7E0	Uncharacterized protein	LBRM_13_1360					0.838199	0.765047	0.910907	0.000110721	0.000113603	0.000109726	1.35596	1.39122	1.34382	3151.34	3258.76	2831.1	rRNA processing [GO:0006364]		U3 snoRNA binding [GO:0034511]
A4H7E1	A4H7E1	Uncharacterized protein	LBRM_13_1370					0.861301	0.910637	0.986536	1.7922e-06	1.28757e-06	2.21675e-06	0.0240221	0.0142967	0.0296783	54.8986	33.6603	62.0835		integral component of membrane [GO:0016021]
A4H7E2	A4H7E2	Phospholipid-transporting ATPase (EC 7.6.2.1)	LBRM_13_1380	+			Lb_Lp	0.00423276	0.0205205	0.363073	1.6042e-06	5.614e-07	1.1165e-06	0.0129293	0.00452365	0.00899294	29.8979	10.5847	18.9239		integral component of membrane [GO:0016021]	ATP binding [GO:0005524];magnesium ion binding [GO:0000287];phospholipid-translocating ATPase activity [GO:0004012]
A4H7E3	A4H7E3	Uncharacterized protein	LBRM_13_1390					0.835448	0.45854	0.507332	2.31484e-06	1.61349e-06	1.07529e-06	0.0366733	0.0266037	0	83.6532	62.3135	0
A4H7E4	A4H7E4	Phospholipid-transporting ATPase (EC 7.6.2.1)	LBRM_13_1400	+	+		Lb_Lp;Lp_Lg	0.00657344	0.00533501	0.255782	5.884e-05	7.944e-05	5.18e-05	0.487344	0.657975	0.429031	1132.77	1544.86	910.724		integral component of membrane [GO:0016021]	ATP binding [GO:0005524];magnesium ion binding [GO:0000287];phospholipid-translocating ATPase activity [GO:0004012]
A4H7E5	A4H7E5	Uncharacterized protein	LBRM_13_1410	+	+	+	Lb_Lp;Lg_Lb;Lp_Lg	0	0.00156977	0.00223338	5.592e-05	2.082e-05	3.7725e-05	0.481693	0.179096	0.32499	1123.16	420.334	688.018
A4H7E6	A4H7E6	Putative ras-like small GTPases	LBRM_13_1420	+	+		Lb_Lp;Lp_Lg	0.00459549	0.00447122	0.728902	0.00011568	7.976e-05	0.000109728	2.89374	1.99498	2.74524	6715.51	4683.7	5797.73			GTP binding [GO:0005525]
A4H7E8	A4H7E8	Ubiquitin-conjugating enzyme-like protein (EC 6.3.2.19)	LBRM_13_1440	+		+	Lb_Lp;Lg_Lb	0.00302626	0.477582	0.00663566	0.000507044	0.000378516	0.00036325	31.4915	23.5088	22.5607	73206.1	55111.1	47378.7			ligase activity [GO:0016874]
A4H7E9	A4H7E9	Uncharacterized protein	LBRM_13_1450	+			Lb_Lp	0.00867756	0.0377329	0.976638	0.000321156	0.000376287	0.000322178	3.87907	4.54497	3.89141	9037.73	10669	8210.98
A4H7F0	A4H7F0	Uncharacterized protein	LBRM_13_1460		+		Lp_Lg	0.103705	0.00994052	0.819633	0.000256759	0.000210535	0.000243651	1.83426	1.50403	1.74061	4293.08	3528.86	3667.85		integral component of membrane [GO:0016021]
A4H7F1	A4H7F1	Kinesin-like protein	LBRM_13_1470					0.611565	0.883895	0.63265	0.000570421	0.000539774	0.000534518	7.02723	6.64968	6.58493	16418.1	15613.7	13893.1	microtubule-based movement [GO:0007018]	microtubule [GO:0005874]	ATP binding [GO:0005524];microtubule binding [GO:0008017];microtubule motor activity [GO:0003777]
A4H7F2	A4H7F2	Squalene monooxygenase-like protein (EC 1.14.99.7)	LBRM_13_1480	+		+	Lb_Lp;Lg_Lb	0.00447724	0.0560953	0.000697674	6.372e-05	0.000121649	0.000183133	1.00506	1.91898	2.88895	2348.32	4528.44	6151.09	sterol biosynthetic process [GO:0016126]	integral component of membrane [GO:0016021]	flavin adenine dinucleotide binding [GO:0050660];squalene monooxygenase activity [GO:0004506]
A4H7F3	A4H7F3	Putative mitochondrial DNA polymerase I protein D	LBRM_13_1490	+			Lb_Lp	0.00206209	0.0378915	0.408577	0.000156606	0.00010289	0.000140781	0.879068	0.577466	0.790236	2039.85	1355.75	1665.62	DNA-dependent DNA replication [GO:0006261]		DNA binding [GO:0003677];DNA-directed DNA polymerase activity [GO:0003887]
A4H7F5	A4H7F5	Putative dynein heavy chain	LBRM_13_1510	+	+	+	Lb_Lp;Lg_Lb;Lp_Lg	0.00698667	0.000923077	0.000440252	0.00306669	0.00337227	0.00235822	5.79473	6.37214	4.45602	13497.2	14943.7	9403.31	microtubule-based movement [GO:0007018]	dynein complex [GO:0030286]	ATP binding [GO:0005524];microtubule motor activity [GO:0003777]
A4H7F6	A4H7F6	Putative chaperonin TCP20	LBRM_13_1520			+	Lg_Lb	0.551822	0.0107794	0.00420141	0.0019065	0.0018497	0.00232071	32.4219	31.4559	39.4659	75514.1	73879.3	83498.8	protein folding [GO:0006457]	cytoplasm [GO:0005737]	ATP binding [GO:0005524];unfolded protein binding [GO:0051082]
A4H7F7	A4H7F7	Putative 60S ribosomal protein L44	LBRM_13_1530					0.16673	0.023938	0.0349595	0.000859888	0.00100897	0.00124366	69.7678	81.8639	100.905	161227	191834	213211	translation [GO:0006412]	ribosome [GO:0005840]	structural constituent of ribosome [GO:0003735]
A4H7F8	A4H7F8	Pyrroline-5-carboxylate reductase (EC 1.5.1.2)	LBRM_13_1540	+		+	Lb_Lp;Lg_Lb	0.000677871	0.750829	0.000381625	0.000243876	0.000133092	0.000126243	8.47585	4.6258	4.38755	19773.5	10823.1	9290.67	L-proline biosynthetic process [GO:0055129]		pyrroline-5-carboxylate reductase activity [GO:0004735]
A4H7F9	A4H7F9	Uncharacterized protein	LBRM_13_1550					0.13039	0.0945782	0.0456852	1.18758e-06	1.494e-06	3.6015e-06	0	0.0372451	0.0897367	0	87.2776	193.277		integral component of membrane [GO:0016021]
A4H7G0	A4H7G0	Uncharacterized protein	LBRM_13_1560	+			Lb_Lp	0.000135266	0.959298	0.0284661	2.868e-05	1.0246e-05	1.31225e-05	0.573678	0.204799	0.262666	1334.28	480.139	532.292
A4H7G2	A4H7G2	Uncharacterized protein	LbrM_13_1590	+			Lb_Lp	0.00133067	0.042349	0.470949	0.000172197	0.000134435	0.000161477	0.624446	0.487508	0.585572	1454.87	1143.48	1227.72
A4H7G3	A4H7G3	Putative exosome complex exonuclease (EC 3.1.13.-)	LBRM_14_0010					0.0750759	0.491848	0.473053	0.000112596	6.46328e-05	9.40912e-05	3.44114	1.97562	2.87602	8065.64	4686.01	6188.88		exosome (RNase complex) [GO:0000178]	exonuclease activity [GO:0004527];RNA binding [GO:0003723]
A4H7G4	A4H7G4	Uncharacterized protein	LBRM_14_0030	+	+		Lb_Lp;Lp_Lg	0.000318182	0.00204854	0.310886	1.3854e-05	2.648e-06	1.12375e-05	0.47845	0.0913913	0.387706	1115.3	214.736	814.454		integral component of membrane [GO:0016021]
A4H7G5	A4H7G5	Bifunctional helicase and thymine dioxygenase JBP2 (J-binding protein 2) [Includes: Probable DNA helicase JBP2 (EC 3.6.4.12);Thymine dioxygenase JBP2 (EC 1.14.11.6)]	JBP2 LbrM14_V2.0040 LbrM_14_0040					0.10042	0.610655	0.35471	1.872e-05	2.458e-05	2.1875e-05	0.150578	0.197758	0.175984	350.133	463.108	368.68		nucleus [GO:0005634]	ATP binding [GO:0005524];DNA binding [GO:0003677];helicase activity [GO:0004386];metal ion binding [GO:0046872];thymine dioxygenase activity [GO:0050341]
A4H7G9	A4H7G9	Uncharacterized protein	LBRM_14_0080					0.066507	0.213478	0.818295	5.746e-05	4.55e-05	5.51e-05	1.43055	1.13322	1.37195	3329.66	2661.89	2922.91
A4H7H1	A4H7H1	Uncharacterized protein	LBRM_14_0100	+	+		Lb_Lp;Lp_Lg	0.000739541	0.00232373	0.781241	4.058e-05	7.744e-05	4.2275e-05	0.349721	0.667229	0.36417	809.685	1568.03	771.803
A4H7H2	A4H7H2	Uncharacterized protein	LBRM_14_0110	+		+	Lb_Lp;Lg_Lb	0.00273839	0.312098	0.00325438	1.1418e-05	1.9252e-06	2.525e-06	0.193043	0.0325604	0.0427028	445.565	75.9106	89.6794
A4H7H3	A4H7H3	Uncharacterized protein	LBRM_14_0120		+		Lp_Lg	0.359613	0.0055392	0.0232754	1.3664e-05	1.608e-05	3.06e-05	0.38003	0.44748	0.851225	881.206	1047.83	1782.9
A4H7H4	A4H7H4	IG-NH protein	IG-NH LBRM_14_0130					0.0141739	0.0935687	0.437408	0.000153661	0.000214806	0.000171929	3.92785	5.49081	4.3948	9127.12	12904.8	9226.19
A4H7H5	A4H7H5	Histone acetyltransferase (EC 2.3.1.48)	LBRM_14_0140			+	Lg_Lb	0.633762	0.105216	0.00664873	5.962e-06	5.58857e-06	1.83e-06	0.101088	0.0899015	0.0310727	233.206	212.484	64.3971	regulation of transcription, DNA-templated [GO:0006355]	NuA4 histone acetyltransferase complex [GO:0035267]	histone acetyltransferase activity [GO:0004402]
A4H7H6	A4H7H6	Putative 60S ribosomal protein	LBRM_14_0150	+		+	Lb_Lp;Lg_Lb	0.00175457	0.158796	0.00505844	6.724e-05	4.676e-05	3.8175e-05	3.47681	2.4189	1.97339	8074.41	5678.86	4211.23	translation [GO:0006412]	ribosome [GO:0005840]	structural constituent of ribosome [GO:0003735]
A4H7H7	A4H7H7	Uncharacterized protein	LBRM_14_0160					0.172328	0.124092	0.843691	1.335e-06	2.5982e-06	1.17692e-06	0.0332248	0.0646894	0.0129311	77.2243	151.298	27.7586
A4H7H9	A4H7H9	Uncharacterized protein	LBRM_14_0190					0.0483181	0.644891	0.0447416	0.000558097	0.000473814	0.000451366	25.1338	21.3382	20.3272	58557.4	50019	43175
A4H7I0	A4H7I0	Uncharacterized protein	LBRM_14_0200					0.252947	0.0814435	0.233267	2.20318e-06	1.45983e-06	2.9975e-06	0.0989266	0.0516223	0.147727	234.222	118.91	314.231	cilium assembly [GO:0060271]	BBSome [GO:0034464]
A4H7I1	A4H7I1	Uncharacterized protein	LBRM_14_0210			+	Lg_Lb	0.307589	0.166673	0.00821438	5.876e-05	5.3e-05	4.2925e-05	1.152	1.03928	0.842275	2686.77	2429.39	1784.78
A4H7I2	A4H7I2	Uncharacterized protein	LBRM_14_0220					0.982097	0.930027	0.931887	5.124e-05	6.54768e-05	7.01468e-05	0.999227	1.27671	1.36771	2327.09	2987.05	2762.26			phosphatidylinositol binding [GO:0035091]
A4H7I3	A4H7I3	Uncharacterized protein	LBRM_14_0230	+			Lb_Lp	0.00119662	0.0106271	0.31809	5.202e-05	3.628e-05	6.2375e-05	0.267353	0.18667	0.320563	624.114	437.723	667.15	Golgi to plasma membrane transport [GO:0006893]	exocyst [GO:0000145]
A4H7I4	A4H7I4	Uncharacterized protein	LBRM_14_0240					0.449945	0.819247	0.812901	0.000262426	0.000237762	0.000252788	16.8644	15.2794	16.245	39066.2	35974.7	34314.3			catalytic activity [GO:0003824]
A4H7I5	A4H7I5	Uncharacterized protein	LBRM_14_0250					0.0379802	0.78821	0.173373	0.000120394	8.3182e-05	8.356e-05	5.97886	4.13071	4.14972	13867.3	9658.93	8536.59	SRP-dependent cotranslational protein targeting to membrane [GO:0006614]	cell [GO:0005623];integral component of membrane [GO:0016021]
A4H7I6	A4H7I6	Uncharacterized protein	LBRM_14_0260	+	+		Lb_Lp;Lp_Lg	0.00692193	0.00314638	0.943021	8.42284e-05	0.000123218	8.405e-05	1.12716	1.64889	1.1251	2634.98	3865.96	2371.97
A4H7I7	A4H7I7	Uncharacterized protein	LBRM_14_0280					0.0390433	0.918012	0.0189564	0.000122503	0.000107947	0.000106808	1.12937	0.995146	0.984714	2627.09	2336.44	2070.59			nucleic acid binding [GO:0003676];zinc ion binding [GO:0008270]
A4H7I8	A4H7I8	Uncharacterized protein	LBRM_14_0290					0.126297	0.0455458	0.600692	7.75344e-05	5.346e-05	6.3475e-05	2.13239	1.4704	1.74514	5019.17	3447.57	3667.09
A4H7I9	A4H7I9	Uncharacterized protein	LBRM_14_0300					0.988184	0.260957	0.56807	1.688e-05	1.61e-05	1.3875e-05	0.498246	0.474627	0.409346	1160.33	1113.61	867.381
A4H7J0	A4H7J0	Proteasome subunit alpha type (EC 3.4.25.1)	LBRM_14_0310					0.0613083	0.945454	0.0700367	0.00046261	0.000521654	0.000517949	14.3753	16.21	16.0949	33520.6	38010.2	33815.2	ubiquitin-dependent protein catabolic process [GO:0006511]	cytoplasm [GO:0005737];nucleus [GO:0005634];proteasome core complex, alpha-subunit complex [GO:0019773]	threonine-type endopeptidase activity [GO:0004298]
A4H7J1	A4H7J1	AAT21 protein	AAT21 LBRM_14_0320					0.0266551	0.278856	0.213239	7.816e-06	1.4298e-05	1.041e-05	0.0980417	0.179196	0.130559	228.935	420.831	271.302		integral component of membrane [GO:0016021]	transmembrane transporter activity [GO:0022857]
A4H7J2	A4H7J2	Uncharacterized protein	LBRM_14_0330					0.418199	0.971486	0.485328	2.74781e-06	1.71237e-06	1.68111e-06	0.0338313	0.0127888	0.014669	79.1145	30.4485	29.8697		integral component of membrane [GO:0016021]
A4H7J3	A4H7J3	Kinase (EC 2.7.-.-)	LBRM_14_0340					0.0319391	0.0751722	0.421782	2.638e-05	3.676e-05	2.215e-05	0.233365	0.325447	0.196208	546.525	762.086	401.353	inositol phosphate biosynthetic process [GO:0032958]		kinase activity [GO:0016301]
A4H7J4	A4H7J4	Putative threonine synthase (EC 4.2.3.1)	LBRM_14_0350					0.300202	0.0465627	0.0385914	8.024e-05	8.62e-05	9.77215e-05	1.08445	1.16505	1.32042	2531.11	2735.48	2778.02			threonine synthase activity [GO:0004795]
A4H7J5	A4H7J5	Uncharacterized protein	LBRM_14_0360					0.190314	0.122562	0.305999	1.356e-05	1.0958e-05	2.425e-05	0.12435	0.100331	0.222305	289.592	234.723	451.813			zinc ion binding [GO:0008270]
A4H7J6	A4H7J6	Uncharacterized protein	LBRM_14_0370					0.576664	0.0685947	0.0467192	3.51e-06	4.666e-06	1.825e-06	0.0133404	0.0177234	0.00693228	31.245	41.8092	14.9709		trans-Golgi network [GO:0005802]
A4H7J7	A4H7J7	Uncharacterized protein	LBRM_14_0380	+			Lb_Lp	0.000413002	0.873396	0.0884172	1.0764e-05	4.306e-05	7.4498e-05	0.164433	0.657858	1.13799	379.98	1536.69	2249.67		integral component of membrane [GO:0016021]
A4H7J8	A4H7J8	Uncharacterized protein	LBRM_14_0390 LBRM_14_0400	+		+	Lb_Lp;Lg_Lb	0.00772741	0.228441	0.00130492	3.056e-05	5.608e-05	6.745e-05	0.858589	1.57634	1.89641	2004.64	3686.86	3990.59
A4H7K0	A4H7K0	Uncharacterized protein	LBRM_14_0410					0.218825	0.208448	0.703823	1.7164e-06	2.396e-06	1.62325e-06	0.0817757	0.114067	0.0773068	190.784	267.063	158.277
A4H7K1	A4H7K1	Uncharacterized protein	LBRM_14_0420					0.430415	0.411693	0.883988	6.01e-05	5.532e-05	6.16e-05	0.49494	0.455436	0.507124	1150.88	1065.68	1073.92		nucleus [GO:0005634]
A4H7K2	A4H7K2	Uncharacterized protein	LBRM_14_0430	+			Lb_Lp	0.00274041	0.185891	0.0686156	1.2452e-05	2.334e-05	1.8325e-05	0.142591	0.267206	0.209622	332.131	625.125	445.328			nucleic acid binding [GO:0003676]
A4H7K3	A4H7K3	Uncharacterized protein	LBRM_14_0440					0.0134118	0.877789	0.0168968	1.2232e-05	2.234e-05	2.115e-05	0.277404	0.506019	0.478748	642.103	1185.9	1004.89			polynucleotide 5'-phosphatase activity [GO:0004651]
A4H7K4	A4H7K4	Uncharacterized protein	LBRM_14_0450	+			Lb_Lp	0.00108927	0.0138167	0.453343	3.372e-05	2.05e-05	3.1375e-05	0.54538	0.331498	0.506953	1269.7	776.475	1077.02			oxidoreductase activity [GO:0016491]
A4H7K5	A4H7K5	Uncharacterized protein	LBRM_14_0460					0.755517	0.742876	0.435565	0.000576087	0.00056664	0.000551642	15.7113	15.4537	15.0446	36596	36190	31850.8
A4H7K6	A4H7K6	Cystathionine beta-lyase-like protein (EC 4.4.1.8)	LBRM_14_0470	+		+	Lb_Lp;Lg_Lb	0.000284404	0.830215	0.000402985	3.49e-05	8.80272e-05	8.97155e-05	0.615484	1.55159	1.58138	1440.17	3644.38	3324.02	'de novo' L-methionine biosynthetic process [GO:0071266]		cystathionine beta-lyase activity [GO:0004121];pyridoxal phosphate binding [GO:0030170]
A4H7K7	A4H7K7	Uncharacterized protein	LBRM_14_0480					0.201649	0.183989	0.75611	0.000106674	0.000151532	9.96795e-05	1.5368	2.18306	1.43567	3567.54	5166.92	3022.87		integral component of membrane [GO:0016021]	transferase activity, transferring hexosyl groups [GO:0016758]
A4H7K8	A4H7K8	Uncharacterized protein	LBRM_14_0490	+		+	Lb_Lp;Lg_Lb	0.00750705	0.359378	0.00408664	5.452e-06	1.72216e-06	1.07625e-06	0.179207	0.0107756	0	414.056	25.2368	0		integral component of membrane [GO:0016021]
A4H7K9	A4H7K9	Uncharacterized protein	LBRM_14_0500	+			Lb_Lp	0.00398182	0.187907	0.312251	9.00624e-05	4.07e-05	6.7967e-05	2.95235	1.33406	2.22857	6845.19	3131.84	4594.32		integral component of membrane [GO:0016021]
A4H7L0	A4H7L0	Uncharacterized protein	LBRM_14_0510	+	+		Lb_Lp;Lp_Lg	0.00204742	0.00890435	0.0971422	7.2e-05	9.31082e-05	5.87e-05	6.06154	7.8374	4.93938	14135.2	18368.9	10504
A4H7L1	A4H7L1	Uncharacterized protein	LBRM_14_0520					0.316168	0.0227364	0.109194	7.012e-06	5.65e-06	1.0955e-05	0.125754	0.101226	0.196447	290.94	237.753	412.069		integral component of membrane [GO:0016021]	small conductance calcium-activated potassium channel activity [GO:0016286]
A4H7L2	A4H7L2	Ion transport protein-like protein	LBRM_14_0530					0.0231574	0.635198	0.012717	7.088e-06	1.5006e-05	1.69e-05	0.114955	0.243006	0.273862	265.688	570.363	581.275		integral component of membrane [GO:0016021]	small conductance calcium-activated potassium channel activity [GO:0016286]
A4H7L3	A4H7L3	Uncharacterized protein	LBRM_14_0540			+	Lg_Lb	0.178014	0.0176872	0.00813911	1.8942e-05	1.3074e-05	4.33e-06	0.352277	0.243263	0.0805389	811.597	572.243	174.444		integral component of membrane [GO:0016021]
A4H7L4	A4H7L4	Uncharacterized protein	LBRM_14_0550					0.0727657	0.284226	0.469633	8.636e-05	6.872e-05	7.7925e-05	0.690695	0.549571	0.623269	1609.71	1287.4	1307.48
A4H7L7	A4H7L7	Uncharacterized protein	LBRM_14_0580					0.194869	0.110228	0.522591	4.39094e-05	7.764e-07	1.30067e-06	0.758234	0.0136897	0	1751.97	32.0738	0	RNA processing [GO:0006396]		RNA methyltransferase activity [GO:0008173]
A4H7L8	A4H7L8	Uncharacterized protein	LBRM_14_0590	+	+		Lb_Lp;Lp_Lg	0.0015709	0.00713326	0.0887853	2.115e-06	9.572e-06	4.1475e-06	0.0360169	0.18718	0.0811086	82.5343	441.067	172.91
A4H7L9	A4H7L9	Uncharacterized protein	LBRM_14_0600					0.225984	0.0677237	0.236102	1.347e-05	1.876e-05	1.0045e-05	0.245232	0.342106	0.182866	569.132	803.219	388.906
A4H7M1	A4H7M1	Elongation of fatty acids protein (EC 2.3.1.199) (Very-long-chain 3-oxoacyl-CoA synthase)	LBRM_14_0620		+	+	Lg_Lb;Lp_Lg	0.155913	0.00341479	0.00140994	3.788e-05	2.86e-05	2.80775e-06	1.1145	0.841993	0.0826134	2604.56	1965	179.241	fatty acid biosynthetic process [GO:0006633]	integral component of membrane [GO:0016021]	3-oxo-arachidoyl-CoA synthase activity [GO:0102336];3-oxo-cerotoyl-CoA synthase activity [GO:0102337];3-oxo-lignoceronyl-CoA synthase activity [GO:0102338];very-long-chain 3-ketoacyl-CoA synthase activity [GO:0102756]
A4H7M2	A4H7M2	Elongation of fatty acids protein (EC 2.3.1.199) (Very-long-chain 3-oxoacyl-CoA synthase)	LBRM_14_0630	+		+	Lb_Lp;Lg_Lb	0.000108527	0.245015	0.00129605	0.000376755	0.000170643	0.000194404	11.6264	5.26595	5.99919	26998.1	12364.9	12745.9	fatty acid biosynthetic process [GO:0006633]	integral component of membrane [GO:0016021]	3-oxo-arachidoyl-CoA synthase activity [GO:0102336];3-oxo-cerotoyl-CoA synthase activity [GO:0102337];3-oxo-lignoceronyl-CoA synthase activity [GO:0102338];very-long-chain 3-ketoacyl-CoA synthase activity [GO:0102756]
A4H7M3	A4H7M3	Elongation of fatty acids protein (EC 2.3.1.199) (Very-long-chain 3-oxoacyl-CoA synthase)	LBRM_14_0640					0.653391	0.0990401	0.274701	0.000358685	0.000341749	0.000414374	11.0918	10.568	12.8138	25838.4	24770.4	26961.2	fatty acid biosynthetic process [GO:0006633]	integral component of membrane [GO:0016021]	3-oxo-arachidoyl-CoA synthase activity [GO:0102336];3-oxo-cerotoyl-CoA synthase activity [GO:0102337];3-oxo-lignoceronyl-CoA synthase activity [GO:0102338];very-long-chain 3-ketoacyl-CoA synthase activity [GO:0102756]
A4H7M4	A4H7M4	Elongation of fatty acids protein (EC 2.3.1.199) (Very-long-chain 3-oxoacyl-CoA synthase)	LBRM_14_0650	+			Lb_Lp	0.00788133	0.624068	0.0231543	0.000251628	0.000157555	0.000166438	7.78526	4.87468	5.14953	18036	11431.5	10788.4	fatty acid biosynthetic process [GO:0006633]	integral component of membrane [GO:0016021]	3-oxo-arachidoyl-CoA synthase activity [GO:0102336];3-oxo-cerotoyl-CoA synthase activity [GO:0102337];3-oxo-lignoceronyl-CoA synthase activity [GO:0102338];very-long-chain 3-ketoacyl-CoA synthase activity [GO:0102756]
A4H7M5	A4H7M5	Elongation of fatty acids protein (EC 2.3.1.199) (Very-long-chain 3-oxoacyl-CoA synthase)	LBRM_14_0660					0.022644	0.139443	0.389059	0.000474478	0.000381941	0.000451892	14.3751	11.5715	13.6908	33468.9	27162.5	28886.3	fatty acid biosynthetic process [GO:0006633]	integral component of membrane [GO:0016021]	3-oxo-arachidoyl-CoA synthase activity [GO:0102336];3-oxo-cerotoyl-CoA synthase activity [GO:0102337];3-oxo-lignoceronyl-CoA synthase activity [GO:0102338];very-long-chain 3-ketoacyl-CoA synthase activity [GO:0102756]
A4H7M6	A4H7M6	Elongation of fatty acids protein (EC 2.3.1.199) (Very-long-chain 3-oxoacyl-CoA synthase)	LBRM_14_0670					0.0359382	0.139839	0.682365	0.000195743	0.000271397	0.000208444	5.67356	7.86634	6.04167	13158.8	18445.4	12850.3	fatty acid biosynthetic process [GO:0006633]	integral component of membrane [GO:0016021]	3-oxo-arachidoyl-CoA synthase activity [GO:0102336];3-oxo-cerotoyl-CoA synthase activity [GO:0102337];3-oxo-lignoceronyl-CoA synthase activity [GO:0102338];very-long-chain 3-ketoacyl-CoA synthase activity [GO:0102756]
A4H7M7	A4H7M7	Elongation of fatty acids protein (EC 2.3.1.199) (Very-long-chain 3-oxoacyl-CoA synthase)	LBRM_14_0690		+		Lp_Lg	0.746564	0.000803419	0.0472874	5.386e-05	4.766e-05	8.66e-05	1.45702	1.28967	2.34205	3369.43	3023.62	4918.43	fatty acid biosynthetic process [GO:0006633]	integral component of membrane [GO:0016021]	3-oxo-arachidoyl-CoA synthase activity [GO:0102336];3-oxo-cerotoyl-CoA synthase activity [GO:0102337];3-oxo-lignoceronyl-CoA synthase activity [GO:0102338];very-long-chain 3-ketoacyl-CoA synthase activity [GO:0102756]
A4H7M9	A4H7M9	Elongation of fatty acids protein (EC 2.3.1.199) (Very-long-chain 3-oxoacyl-CoA synthase)	LBRM_14_0710		+	+	Lg_Lb;Lp_Lg	0.0380092	0.000608	0.000387097	2.224e-05	3.074e-05	2.6375e-06	0.476266	0.658401	0.0565105	1106.68	1539.21	118.319	fatty acid biosynthetic process [GO:0006633]	integral component of membrane [GO:0016021]	3-oxo-arachidoyl-CoA synthase activity [GO:0102336];3-oxo-cerotoyl-CoA synthase activity [GO:0102337];3-oxo-lignoceronyl-CoA synthase activity [GO:0102338];very-long-chain 3-ketoacyl-CoA synthase activity [GO:0102756]
A4H7N0	A4H7N0	Elongation of fatty acids protein (EC 2.3.1.199) (Very-long-chain 3-oxoacyl-CoA synthase)	LBRM_14_0720	+			Lb_Lp	0.00628414	0.926219	0.031299	3.146e-05	5.164e-05	5.38e-05	0.924285	1.51648	1.5804	2152.12	3545.9	3372.99	fatty acid biosynthetic process [GO:0006633]	integral component of membrane [GO:0016021]	3-oxo-arachidoyl-CoA synthase activity [GO:0102336];3-oxo-cerotoyl-CoA synthase activity [GO:0102337];3-oxo-lignoceronyl-CoA synthase activity [GO:0102338];very-long-chain 3-ketoacyl-CoA synthase activity [GO:0102756]
A4H7N1	A4H7N1	Uncharacterized protein	LBRM_14_0730					0.0131204	0.155733	0.803037	2.184e-05	1.2978e-05	2.128e-05	0.114864	0.0683274	0.112074	268.919	160.396	232.735
A4H7N3	A4H7N3	Uncharacterized protein	LBRM_14_0760					0.429365	0.335617	0.0912401	3.478e-05	3.19e-05	2.5525e-05	1.66181	1.52515	1.21932	3864.89	3566.72	2572.06	translation [GO:0006412]	ribosome [GO:0005840]	RNA binding [GO:0003723];structural constituent of ribosome [GO:0003735]
A4H7N4	A4H7N4	Uncharacterized protein	LBRM_14_0770					0.367067	0.624837	0.85724	2.366e-05	2.21e-05	2.7125e-05	0.0530408	0.049535	0.0608051	123.301	116.379	126.815
A4H7N5	A4H7N5	Uncharacterized protein	LBRM_14_0780		+		Lp_Lg	0.117764	0.00948582	0.445209	9.37282e-05	0.000123198	7.21e-05	2.17727	2.86246	1.67467	5131.55	6705.6	3543.7
A4H7N6	A4H7N6	Uncharacterized protein	LBRM_14_0790					0.181799	0.0748795	0.195023	9.829e-05	0.000104832	8.70205e-05	1.58419	1.68968	1.40278	3692.24	3965.9	2967.02
A4H7N7	A4H7N7	Uncharacterized protein	LBRM_14_0800			+	Lg_Lb	0.0620748	0.0421715	0.00578047	3.262e-06	7.108e-06	1.47825e-05	0.0498661	0.108525	0.225983	115.48	252.895	478.389			ATP binding [GO:0005524];protein kinase activity [GO:0004672]
A4H7N8	A4H7N8	Putative SNF2 family helicase-like protein	LBRM_14_0810					0.647134	0.726839	0.295127	2.886e-06	2.59e-06	1.9925e-06	0.0207479	0.0186158	0.0143234	47.7721	44.2359	30.0797			ATP binding [GO:0005524];helicase activity [GO:0004386]
A4H7N9	A4H7N9	Putative calpain-like cysteine peptidase	LBRM_14_0820					0.182233	0.143136	0.0799139	0.00189454	0.00164074	0.00143694	145.109	125.67	110.059	339950	295024	232822
A4H7P0	A4H7P0	Putative calpain-like cysteine peptidase	LBRM_14_0830					0.291743	1	0.365742	7.1104e-06	1.40382e-06	1.33187e-06	0.543018	0	0	1291.42	0	0
A4H7P1	A4H7P1	Uncharacterized protein	LBRM_14_0850		+	+	Lg_Lb;Lp_Lg	0.36718	0.000738739	0.00354826	3.134e-06	3.776e-06	1.26e-05	0.0388886	0.046814	0.156236	91.0933	109.594	330.524
A4H7P2	A4H7P2	Uncharacterized protein	LBRM_14_0860					0.322062	0.963348	0.370137	4.658e-05	4.34e-05	4.3175e-05	0.680422	0.633891	0.630453	1582.04	1483.85	1324.7
A4H7P3	A4H7P3	Protein phosphatase 2C-like protein (EC 3.1.3.16)	LBRM_14_0870					0.0376515	0.0126041	0.395611	2.19e-05	3.334e-05	2.57e-05	0.219711	0.334492	0.257671	516.985	784.706	542.784			protein serine/threonine phosphatase activity [GO:0004722]
A4H7P4	A4H7P4	Glutathione synthetase (GSH-S) (EC 6.3.2.3)	LBRM_14_0880					0.326554	0.061746	0.500673	5.126e-05	4.44e-05	5.7425e-05	0.73468	0.636614	0.823186	1701.8	1491.1	1721.93			ATP binding [GO:0005524];glutathione binding [GO:0043295];glutathione synthase activity [GO:0004363];magnesium ion binding [GO:0000287];protein homodimerization activity [GO:0042803]
A4H7P5	A4H7P5	Putative mitochondrial DNA polymerase I protein C	LBRM_14_0890			+	Lg_Lb	0.493636	0.0169181	0.00382689	7.896e-05	7.56e-05	9.505e-05	0.44144	0.422763	0.531384	1027	992.882	1120.17	DNA-dependent DNA replication [GO:0006261]		DNA binding [GO:0003677];DNA-directed DNA polymerase activity [GO:0003887]
A4H7P6	A4H7P6	Putative immunodominant antigen	LBRM_14_0900					0.923595	0.0435902	0.0603936	0.000555428	0.000558191	0.00048969	6.10039	6.13073	5.37837	14226.8	14390.4	11303.6
A4H7P7	A4H7P7	Uncharacterized protein	LBRM_14_0910					0.120013	0.0219906	0.297391	8.912e-06	1.1174e-05	9.19e-06	0.0933463	0.117236	0.0963168	214.203	275.398	203.063
A4H7P8	A4H7P8	Uncharacterized protein	LBRM_14_0920	+			Lb_Lp	0.000661562	0.0325958	0.138205	9.746e-06	1.872e-05	1.2655e-05	0.508395	0.977201	0.660416	1178.24	2294.35	1405.98	translation [GO:0006412]	ribosome [GO:0005840]	rRNA binding [GO:0019843];structural constituent of ribosome [GO:0003735]
A4H7P9	A4H7P9	RNA editing 3' terminal uridylyl transferase 1	LBRM_14_0930					0.0931163	0.182332	0.0591737	2.134e-05	2.372e-05	2.73e-05	0.17751	0.197298	0.226872	414.021	462.956	480.386			transferase activity [GO:0016740]
A4H7Q1	A4H7Q1	Uncharacterized protein	LBRM_14_0950	+			Lb_Lp	0.000140351	0.118267	0.0347619	2.004e-05	3.972e-05	3.065e-05	0.733397	1.45436	1.12221	1713.01	3406.87	2374.84
A4H7Q2	A4H7Q2	ADP/ATP mitochondrial carrier-like protein	LBRM_14_0970	+			Lb_Lp	0.000133333	0.0456457	0.018664	0.000189759	0.000116309	0.000140452	4.67203	2.86363	3.45805	10871.1	6714.68	7268.16		integral component of membrane [GO:0016021]	transmembrane transporter activity [GO:0022857]
A4H7Q5	A4H7Q5	Uncharacterized protein	LBRM_14_1000	+			Lb_Lp	0.0038262	0.0385936	0.159697	8.5187e-05	0.000128263	0.000102053	2.27747	3.42857	2.72831	5313.55	8058.26	5772.73
A4H7Q6	A4H7Q6	Uncharacterized protein	LBRM_14_1010					0.0162947	0.533057	0.0923541	9.96e-06	1.788e-05	1.61e-05	0.17425	0.31256	0.281559	406.583	732.677	595.188
A4H7Q7	A4H7Q7	Uncharacterized protein	LBRM_14_1020					0.235202	0.212552	0.806154	0.000123706	0.000105792	0.000116806	6.13275	5.24405	5.79012	14368	12306.1	12271.6		integral component of membrane [GO:0016021]
A4H7Q8	A4H7Q8	Uncharacterized protein	LBRM_14_1030					0.26957	0.227748	0.973602	3.738e-06	4.398e-06	3.7025e-06	0.170928	0.201281	0.169329	400.028	471.588	356.817		integral component of membrane [GO:0016021]
A4H7Q9	A4H7Q9	Uncharacterized protein	LBRM_14_1040	+		+	Lb_Lp;Lg_Lb	0.000346667	0.0136685	0.000732143	1.356e-05	5.106e-06	8.515e-06	0.458716	0.172569	0.287793	1067.99	403.154	606.42	ubiquinone biosynthetic process [GO:0006744]
A4H7R0	A4H7R0	Putative dynein heavy chain	LBRM_14_1050	+			Lb_Lp	0.0010615	0.227817	0.063729	0.000198167	0.000320559	0.000273031	0.41759	0.675501	0.575348	969.345	1583.99	1210.22	microtubule-based movement [GO:0007018]	dynein complex [GO:0030286]	ATP binding [GO:0005524];microtubule motor activity [GO:0003777]
A4H7R1	A4H7R1	Uncharacterized protein	LBRM_14_1060	+			Lb_Lp	0.00197697	0.588749	0.0552863	0.000235959	0.000306673	0.000293398	2.08022	2.70363	2.58659	4852.86	6333.8	5485.18			ATP binding [GO:0005524];protein kinase activity [GO:0004672]
A4H7R2	A4H7R2	Uncharacterized protein	LBRM_14_1070		+		Lp_Lg	0.0140739	0.00480104	0.154487	8.332e-06	1.502e-05	5.495e-06	0.180864	0.325557	0.119157	418.455	761.27	254.605
A4H7R3	A4H7R3	Uncharacterized protein	LBRM_14_1080					0.205237	0.347634	0.571544	8.38e-06	4.60344e-06	7.3775e-06	0.286667	0.157531	0.252601	665.642	374.3	521.968		integral component of membrane [GO:0016021]
A4H7R4	A4H7R4	Putative kinesin K39	LBRM_14_1100					0.399919	0.0785674	0.214626	4.14e-05	4.542e-05	5.59e-05	0.173192	0.189911	0.23385	402.532	445.733	496.49	microtubule-based movement [GO:0007018]		ATP binding [GO:0005524];microtubule binding [GO:0008017];microtubule motor activity [GO:0003777]
A4H7R5;A4H7T4	A4H7R5	Putative kinesin K39	LBRM_14_1120	+	+		Lb_Lp;Lp_Lg	0.000678261	0.00167887	0.861957	0.0005611	0.000305293	0.000545302	2.5113	1.36639	2.44059	5878.14	3205.55	5159.95	microtubule-based movement [GO:0007018]		ATP binding [GO:0005524];microtubule binding [GO:0008017];microtubule motor activity [GO:0003777]
A4H7R6	A4H7R6	Uncharacterized protein	LBRM_14_1130	+		+	Lb_Lp;Lg_Lb	0.000315315	0.128566	0.00096875	7.866e-06	1.638e-05	2.065e-05	0.0902316	0.18806	0.236994	209.19	441.404	496.156
A4H7R7	A4H7R7	Uncharacterized protein	LBRM_14_1140					0.127749	0.78375	0.0897338	0.000166051	0.000114954	0.000102666	3.2178	2.22769	1.98991	7520.56	5272.45	4253.41	regulation of transcription, DNA-templated [GO:0006355]		DNA binding [GO:0003677]
A4H7R8	A4H7R8	Tub family protein-like protein	LBRM_14_1150					0.201876	0.0458677	0.0610939	6.866e-06	9.094e-06	1.5075e-05	0.159266	0.210592	0.349627	367.333	493.849	738.018
A4H7R9	A4H7R9	Uncharacterized protein	LBRM_14_1160					0.750219	0.285555	0.030946	5.038e-06	5.38372e-06	8.2425e-06	0.146695	0.152916	0.240093	341.817	354.53	499.532
A4H7S0	A4H7S0	Putative kinesin (EC 3.6.4.4)	LBRM_14_1170					0.0685744	0.947936	0.103585	0.000104689	0.000152878	0.000149099	0.892856	1.30386	1.27164	2063.56	3070.76	2692.36	microtubule-based movement [GO:0007018]		ATP binding [GO:0005524];ATP-dependent microtubule motor activity, plus-end-directed [GO:0008574];microtubule binding [GO:0008017]
A4H7S2;A4H7S1	A4H7S2;A4H7S1	Uncharacterized protein	LBRM_14_1190	+		+	Lb_Lp;Lg_Lb	0.000114754	0.0159545	0.000227642	0.000863989	0.00164113	0.00193663	51.6339	98.0774	115.737	120411	229925	244470
A4H7S3	A4H7S3	Uncharacterized protein	LBRM_14_1200					0.653045	0.0838994	0.0678864	7.79762e-05	7.292e-05	5.4025e-05	1.27075	1.18789	0.880265	2973.05	2783.05	1834.86
A4H7S4	A4H7S4	Uncharacterized protein	LBRM_14_1210					0.328933	0.0985162	0.0769562	6.41e-05	5.444e-05	4.4975e-05	0.712482	0.604776	0.499583	1648.03	1419	1059.99
A4H7S5	A4H7S5	Uncharacterized protein	LBRM_14_1220					0.522592	0.780862	0.891918	0.000159777	0.000149612	0.000157019	4.15913	3.89452	4.08733	9713.02	9135.6	8642.26		integral component of membrane [GO:0016021]	catalytic activity [GO:0003824]
A4H7S7	A4H7S7	Uncharacterized protein	LBRM_14_1240					0.861242	0.0666062	0.0429478	1.824e-05	1.88e-05	3.1175e-05	0.419233	0.432068	0.715737	976.986	1013.99	1500.02	multivesicular body sorting pathway [GO:0071985]	ESCRT II complex [GO:0000814]
A4H7S8	A4H7S8	Uncharacterized protein	LBRM_14_1250					0.124613	0.417512	0.453314	1.289e-05	6.616e-06	8.1825e-06	0.158751	0.0815483	0.100946	367.801	190.332	215.726
A4H7S9	A4H7S9	Uncharacterized protein	LBRM_14_1260					0.271446	0.046585	0.053745	1.1112e-05	1.268e-05	1.6925e-05	0.149845	0.170919	0.227874	348.36	401.297	476.229			nucleic acid binding [GO:0003676]
A4H7T0	A4H7T0	Uncharacterized protein	LBRM_14_1270					0.0627687	0.57149	0.024553	7.70994e-05	5.472e-05	4.8925e-05	0.711182	0.504798	0.451406	1655.89	1179.54	949.545
A4H7T1	A4H7T1	Tyrosine phosphatase isoform (EC 3.1.3.48)	LBRM_14_1280	+			Lb_Lp	0.000748744	0.924704	0.0102819	1.656e-05	3.206e-05	3.3675e-05	0.24881	0.482492	0.506511	577.501	1129.99	1071.65		integral component of membrane [GO:0016021]	protein tyrosine phosphatase activity [GO:0004725];protein tyrosine/serine/threonine phosphatase activity [GO:0008138]
A4H7T2	A4H7T2	Uncharacterized protein	LBRM_14_1290	+	+		Lb_Lp;Lp_Lg	0.00211994	0.0053367	0.0731323	4.404e-05	6.324e-05	3.37e-05	1.46194	2.09822	1.11802	3411.29	4918.59	2378.81
A4H7T3;A4HAQ6	A4H7T3;A4HAQ6	Uncharacterized protein	LBRM_14_1300	+		+	Lb_Lp;Lg_Lb	0.00265179	0.125925	0.00296344	0.000407914	0.000556111	0.00062641	10.9769	14.9649	16.8567	25634	35138.1	35448.6	oxidation-reduction process [GO:0055114]		NAD binding [GO:0051287]
A4H7T5	A4H7T5	ENOL protein (EC 4.2.1.11) (Fragment)	ENOL LBRM_14_1320					0.03567	0.0261493	0.963232	0.00344318	0.00299305	0.00344597	64.0878	55.7095	64.1397	149550	130832	135445	glycolytic process [GO:0006096]	phosphopyruvate hydratase complex [GO:0000015]	magnesium ion binding [GO:0000287];phosphopyruvate hydratase activity [GO:0004634]
A4H7T7	A4H7T7	Putative ras-like small GTPases	LBRM_14_1340					0.0290085	0.0479943	0.841758	1.0126e-05	7.064e-06	1.03775e-05	0.110185	0.076797	0.113039	256.884	179.684	236.807			GTP binding [GO:0005525];GTPase activity [GO:0003924];metal ion binding [GO:0046872]
A4H7T8	A4H7T8	Putative polynucleotide adenylyltransferase (EC 2.7.7.19)	LBRM_14_1350					0.0317378	0.779937	0.217112	7.904e-05	5.742e-05	6.19e-05	1.01602	0.73767	0.795654	2354.87	1727.75	1658.93	RNA 3'-end processing [GO:0031123];RNA polyadenylation [GO:0043631]	nucleus [GO:0005634]	ATP binding [GO:0005524];metal ion binding [GO:0046872];polynucleotide adenylyltransferase activity [GO:0004652];RNA binding [GO:0003723]
A4H7T9	A4H7T9	Bifunctional NAD(P)H-hydrate repair enzyme (Nicotinamide nucleotide repair protein) [Includes: ADP-dependent (S)-NAD(P)H-hydrate dehydratase (EC 4.2.1.136) (ADP-dependent NAD(P)HX dehydratase);NAD(P)H-hydrate epimerase (EC 5.1.99.6) (NAD(P)HX epimerase)]	LBRM_14_1360	+			Lb_Lp	0.00135312	0.618802	0.0127068	2.536e-05	4.744e-05	4.5075e-05	0.432438	0.80873	0.76835	1004.11	1897.41	1606.29	nicotinamide nucleotide metabolic process [GO:0046496]		ADP-dependent NAD(P)H-hydrate dehydratase activity [GO:0052855];ATP binding [GO:0005524];ATP-dependent NAD(P)H-hydrate dehydratase activity [GO:0047453];metal ion binding [GO:0046872];NADHX epimerase activity [GO:0052856]
A4H7U0	A4H7U0	Putative phosphatidylserine synthase (EC 2.7.8.8)	LBRM_14_1370					0.106718	0.609293	0.210536	8.283e-06	1.7e-05	1.6075e-05	0.155305	0.31922	0.30165	362.549	749.392	629.96	phosphatidylserine biosynthetic process [GO:0006659]	integral component of membrane [GO:0016021]	CDP-diacylglycerol-serine O-phosphatidyltransferase activity [GO:0003882]
A4H7U1	A4H7U1	Uncharacterized protein	LBRM_14_1380	+			Lb_Lp	0.00413749	0.185749	0.185525	7.336e-05	0.000101662	8.6345e-05	2.38762	3.30906	2.81051	5551.43	7770.19	5940.94
A4H7U2	A4H7U2	Uncharacterized protein	LBRM_14_1390		+		Lp_Lg	0.283524	0.0010519	0.0412521	0.000500315	0.000548164	0.000373398	4.93699	5.40916	3.6846	11525	12696	7758.73
A4H7U3	A4H7U3	Uncharacterized protein	LBRM_14_1400					0.573514	0.988727	0.701099	3.826e-06	4.702e-06	5.39405e-06	0.0640972	0.0788115	0.0859113	150.864	184.9	182.32
A4H7U4	A4H7U4	Uncharacterized protein	LBRM_14_1410					0.0861422	0.0698293	0.966779	0.000247878	0.000319744	0.000242057	8.33847	10.756	8.14266	19549.6	25266.2	17273.5
A4H7U5	A4H7U5	Uncharacterized protein	LBRM_14_1420					0.0125537	0.324471	0.165603	2.326e-05	3.738e-05	3.3275e-05	1.05125	1.6899	1.5044	2441.59	3963.29	3135.96
A4H7U6	A4H7U6	Uncharacterized protein	LBRM_14_1430					0.0189937	0.247291	0.721958	1.71757e-06	9.831e-06	8.27852e-06	0.100626	0.593659	0.46886	235.585	1397.44	907.214
A4H7U7	A4H7U7	Putative ubiquitin/ribosomal protein S27a	LBRM_14_1440			+	Lg_Lb	0.169247	0.428303	0.00700892	7.234e-05	0.000106738	0.000123368	4.26431	6.29102	7.27107	9946.56	14678.7	15408.7	translation [GO:0006412]	ribosome [GO:0005840]	structural constituent of ribosome [GO:0003735]
A4H7U8	A4H7U8	Uncharacterized protein	LBRM_14_1450					0.722778	0.516664	0.530497	1.6416e-05	1.326e-05	1.1905e-05	0.27111	0.218593	0.196676	625.115	513.369	407.502
A4H7V0	A4H7V0	Uncharacterized protein	LBRM_14_1470					0.286541	0.181007	0.0782266	1.1908e-05	9.678e-06	7.1025e-06	0.157048	0.128008	0.0937332	366.855	299.955	194.279			ATP binding [GO:0005524];protein kinase activity [GO:0004672]
A4H7V1	A4H7V1	Uncharacterized protein	LBRM_14_1480					0.0681704	0.751154	0.139116	1.576e-05	1.0364e-05	1.115e-05	0.405334	0.266281	0.286445	945.83	626.353	609.239
A4H7V2	A4H7V2	Serine hydroxymethyltransferase (EC 2.1.2.1)	SHMT-S LBRM_14_1490	+			Lb_Lp	0.00988661	0.35047	0.0513435	0.000188089	0.000321348	0.000292549	3.69549	6.3137	5.74786	8697.9	14789.3	12188.9	glycine biosynthetic process from serine [GO:0019264];tetrahydrofolate interconversion [GO:0035999]		glycine hydroxymethyltransferase activity [GO:0004372];pyridoxal phosphate binding [GO:0030170]
A4H7V3	A4H7V3	Uncharacterized protein	LBRM_14_1500		+	+	Lg_Lb;Lp_Lg	0.145142	0.00480105	0.00112656	0.000162329	0.000150136	0.00010387	2.79719	2.58709	1.78994	6506.52	6062.32	3790.92
A4H7V4	A4H7V4	Putative delta-4 fatty acid desaturase	LBRM_14_1510	+		+	Lb_Lp;Lg_Lb	0.000127208	0.308965	0.0042238	2.076e-05	5.384e-06	4.5875e-06	0.432763	0.112254	0.0958848	1003.66	263	195.057	lipid metabolic process [GO:0006629]	integral component of membrane [GO:0016021]	oxidoreductase activity [GO:0016491]
A4H7V5	A4H7V5	Uncharacterized protein	LBRM_14_1520					0.585392	0.0516893	0.986336	4.96702e-05	2.118e-05	2.9675e-05	0.621491	0.265022	0.371086	1424.56	623.294	783.252
A4H7V6	A4H7V6	INO1 protein (EC 5.5.1.4)	INO1 LBRM_14_1540	+		+	Lb_Lp;Lg_Lb	0.00140019	0.143793	0.00332593	0.000209625	0.000141349	0.000132143	3.59667	2.42522	2.26727	8415.5	5685.46	4790.78	inositol biosynthetic process [GO:0006021];phospholipid biosynthetic process [GO:0008654]		inositol-3-phosphate synthase activity [GO:0004512]
A4H7V7	A4H7V7	Putative tyrosyl-tRNA synthetase (EC 6.1.1.1)	LBRM_14_1560	+		+	Lb_Lp;Lg_Lb	0.00138402	0.476055	0.00304376	0.000342912	0.000493556	0.000510272	4.56139	6.56525	6.78761	10598.7	15413.8	14354.3	tRNA aminoacylation for protein translation [GO:0006418]		ATP binding [GO:0005524];tyrosine-tRNA ligase activity [GO:0004831]
A4H7V8	A4H7V8	Uncharacterized protein	LBRM_14_1570					0.986069	0.0697164	0.110845	1.384e-05	1.376e-05	1.064e-05	0.301496	0.299553	0.23167	703.163	702.747	484.371
A4H7V9	A4H7V9	Uncharacterized protein	LBRM_14_1580					0.484463	0.970613	0.607335	5.308e-05	4.816e-05	4.8425e-05	2.27449	2.06368	2.07397	5297.53	4841.28	4400.88		integral component of membrane [GO:0016021]
A4H7W0	A4H7W0	Uncharacterized protein	LBRM_14_1590					0.669319	0.0459151	0.0902284	5.482e-05	4.994e-05	3.7975e-05	3.81932	3.47968	2.64708	8957.56	8174.21	5580.28		integral component of membrane [GO:0016021]
A4H7W1	A4H7W1	Uncharacterized protein	LBRM_14_1600					0.23522	0.525229	0.927181	1.23944e-06	1.57e-06	1.55859e-06	0	0.0255842	0.0091333	0	59.939	19.816			ATP binding [GO:0005524];protein kinase activity [GO:0004672]
A4H7W2	A4H7W2	Uncharacterized protein	LBRM_14_1610					0.383291	0.282417	0.938699	1.4598e-05	1.706e-05	1.403e-05	0.197956	0.231042	0.19027	457.128	542.146	404.428
A4H7W3	A4H7W3	Uncharacterized protein	LBRM_14_1620		+	+	Lg_Lb;Lp_Lg	0.434655	0.00485271	0.00631988	0.000197472	0.000187704	0.000140463	1.01842	0.968046	0.724409	2363.69	2269.69	1537.24
A4H7W4	A4H7W4	Uncharacterized protein	LBRM_14_1630					0.572356	0.0548755	0.0877079	0.00105638	0.00109619	0.00126079	10.0935	10.4739	12.0466	23583.6	24557.9	25493.7
A4H7W5	A4H7W5	Uncharacterized protein	LBRM_14_1640					0.0352486	0.134462	0.610117	1.858e-05	1.063e-05	1.63e-05	0.247587	0.141644	0.217527	573.9	331.757	453.167	phosphatidylinositol biosynthetic process [GO:0006661]	PAS complex [GO:0070772]
A4H7W6	A4H7W6	Mitochondrial pyruvate carrier	LBRM_14_1650	+			Lb_Lp	0.00452876	0.0499174	0.0666304	4.38e-05	7.204e-05	5.975e-05	2.81306	4.62867	3.83727	6501.03	10854.8	8054.71	mitochondrial pyruvate transmembrane transport [GO:0006850]	mitochondrial inner membrane [GO:0005743]
A4H7W7	A4H7W7	Uncharacterized protein	LBRM_14_1660					0.481518	0.729406	0.572074	4.532e-06	7.642e-06	5.2875e-06	0.0796637	0.134463	0.0929271	185.712	316.218	193.949
A4H7W8	A4H7W8	Putative glutathione-S-transferase/glutaredoxin	LBRM_14_1670	+		+	Lb_Lp;Lg_Lb	0.000145833	0.0688679	0.00821932	0.000212579	0.000115609	0.000144444	6.03867	3.28407	4.10316	14021.3	7702.75	8726.66	cell redox homeostasis [GO:0045454]	cell [GO:0005623];integral component of membrane [GO:0016021]	electron transfer activity [GO:0009055];prostaglandin-E synthase activity [GO:0050220];protein disulfide oxidoreductase activity [GO:0015035];transferase activity [GO:0016740]
A4H7W9	A4H7W9	Putative inositol 5'-phosphatase	LBRM_14_1680	+			Lb_Lp	0.000544538	0.0882485	0.0596295	2.724e-05	1.514e-05	2.0775e-05	0.292275	0.162571	0.222861	681.19	381.04	474.813			phosphoric ester hydrolase activity [GO:0042578]
A4H7X1;A4HNK4;A4HNL3;A4HBJ5;A4HHY8	A4H7X1;A4HNK4;A4HNL3;A4HBJ5	Histone H4	LBRM_15_0010 LBRM_31_3630 LBRM_34_0030 LBRM_34_0050	+			Lb_Lp	0.00173868	0.021847	0.762885	0.00309022	0.00251237	0.00319732	272.026	221.16	281.455	632678	518407	591973		nucleosome [GO:0000786];nucleus [GO:0005634]	DNA binding [GO:0003677];protein heterodimerization activity [GO:0046982]
A4H7X2	A4H7X2	Uncharacterized protein	LBRM_15_0020					0.238741	0.687219	0.157898	9.18207e-07	1.4498e-06	1.62e-06	0.0131797	0.0221645	0.0247728	30.8267	51.7482	53.1098
A4H7X3	A4H7X3	ATP diphosphohydrolase (EC 3.6.1.5)	LBRM_15_0030					0.951582	0.904921	0.890165	1.1518e-05	1.1004e-05	1.077e-05	0.241301	0.230707	0.225633	560.6	539.939	475.046		integral component of membrane [GO:0016021]	8-oxo-dGTP phosphohydrolase activity [GO:0102490];dATP phosphohydrolase activity [GO:0102485];dCTP phosphohydrolase activity [GO:0102486];dGTP phosphohydrolase activity [GO:0102491];dTTP phosphohydrolase activity [GO:0102488];dUTP phosphohydrolase activity [GO:0102487];GTP phosphohydrolase activity [GO:0102489]
A4H7X4	A4H7X4	Uncharacterized protein	LBRM_15_0040					0.0148295	0.0164814	0.0735499	0.000263048	0.000223127	0.000337309	6.94041	5.88711	8.89974	16166	13814.7	18759.2
A4H7X5	A4H7X5	NADH-cytochrome b5 reductase (EC 1.6.2.2)	LBRM_15_0050					0.0244722	0.332502	0.178883	0.000171424	0.000233373	0.000201472	5.55365	7.56059	6.52709	12911.7	17701.7	13789.5			cytochrome-b5 reductase activity, acting on NAD(P)H [GO:0004128]
A4H7X6	A4H7X6	Uncharacterized protein	LBRM_15_0060	+	+	+	Lb_Lp;Lg_Lb;Lp_Lg	0.00112018	0.000818182	0.000136364	3.18e-05	4.404e-05	9.30923e-05	0.277858	0.384955	0.814199	649.296	903.065	1712.28			RNA binding [GO:0003723]
A4H7X7	A4H7X7	Uncharacterized protein	LBRM_15_0070					0.0380502	0.524888	0.0456843	1.49348e-06	3.004e-06	4.2425e-06	0.0210663	0.0602227	0.0850759	49.3346	140.364	179.868
A4H7X8	A4H7X8	Uncharacterized protein	LBRM_15_0080					0.129606	0.0536919	0.31615	4.682e-05	5.586e-05	4.2025e-05	1.27166	1.51763	1.14191	2952.28	3565.87	2402.86
A4H7X9	A4H7X9	Putative heat shock protein HslVU, ATPase subunit HslU	LBRM_15_0090					0.0914377	0.67056	0.210965	0.000517233	0.000448167	0.000456604	10.1842	8.82427	8.9904	23613.2	20707.6	18914.5		HslUV protease complex [GO:0009376]	ATP binding [GO:0005524];ATPase activity [GO:0016887];peptidase activity, acting on L-amino acid peptides [GO:0070011]
A4H7Y0	A4H7Y0	Uncharacterized protein	LBRM_15_0100					0.0255037	0.014953	0.0468076	2.908e-06	1.545e-06	1.50775e-05	0.0467686	0.0248766	0.242626	108.55	58.2335	510.124			flavin adenine dinucleotide binding [GO:0050660];N,N-dimethylaniline monooxygenase activity [GO:0004499];NADP binding [GO:0050661]
A4H7Y1	A4H7Y1	Uncharacterized protein	LBRM_15_0110	+	+		Lb_Lp;Lp_Lg	0.000273585	0.00989493	0.20771	2.778e-05	4.794e-05	3.255e-05	0.325554	0.561428	0.381243	758.551	1316.11	805.402
A4H7Y2	A4H7Y2	Putative mitochondrial carrier protein	LBRM_15_0120					0.0731551	0.196847	0.0502152	2.152e-05	2.894e-05	3.385e-05	0.610027	0.81997	0.959602	1406.85	1925.85	2006		integral component of membrane [GO:0016021]	transmembrane transporter activity [GO:0022857]
A4H7Y3	A4H7Y3	Putative ATP-dependent RNA helicase	LBRM_15_0130					0.317835	0.350501	0.956342	8.16e-05	7.186e-05	8.0411e-05	1.06498	0.937749	1.04945	2469.45	2197.23	2228.27			ATP binding [GO:0005524];helicase activity [GO:0004386];nucleic acid binding [GO:0003676]
A4H7Y6	A4H7Y6	Uncharacterized protein	LBRM_15_0160					0.189504	0.33634	0.87594	0.000130309	0.000150147	0.000132892	2.93061	3.37674	2.98869	6819.61	7899.15	6311.77			protein serine/threonine phosphatase activity [GO:0004722]
A4H7Y7	A4H7Y7	Putative serine/threonine-protein kinase (EC 2.7.11.1)	LBRM_15_0170					0.403271	0.894928	0.577153	1.338e-05	1.468e-05	1.5625e-05	0.15468	0.169672	0.18045	361.905	398.392	374.119			ATP binding [GO:0005524];protein kinase activity [GO:0004672]
A4H7Y9	A4H7Y9	Uncharacterized protein	LBRM_15_0190	+	+		Lb_Lp;Lp_Lg	0.0023192	0.00550852	0.223897	2.052e-05	5.448e-06	2.45e-05	1.11664	0.296322	1.33244	2596.9	697.472	2794.43		integral component of membrane [GO:0016021]
A4H7Z0	A4H7Z0	Uncharacterized protein	LBRM_15_0200					0.148171	0.276513	0.117622	3.162e-05	2.828e-05	2.59e-05	1.00862	0.903168	0.826434	2348.71	2119.12	1729.97		integral component of membrane [GO:0016021]
A4H7Z1;A4HAJ9	A4H7Z1;A4HAJ9	Putative 60S ribosomal protein L13a	LBRM_15_0210	+			Lb_Lp	0.00553881	0.0397421	0.339822	0.00272755	0.00210079	0.00247397	107.528	82.819	97.5309	249524	194252	204748	translation [GO:0006412]	large ribosomal subunit [GO:0015934]	structural constituent of ribosome [GO:0003735]
A4H7Z2	A4H7Z2	Uncharacterized protein	LBRM_15_0220					0.522949	0.0692432	0.0125245	2.049e-06	2.771e-06	5.935e-06	0.0364087	0.0492324	0.105439	83.9111	114.438	218.696
A4H7Z3	A4H7Z3	Serine/threonine-protein phosphatase (EC 3.1.3.16)	LBRM_15_0230	+			Lb_Lp	0.00830352	0.642674	0.0228273	6.466e-06	1.0578e-05	1.20125e-05	0.152267	0.249397	0.28305	353.81	587.296	605.424			phosphoprotein phosphatase activity [GO:0004721]
A4H7Z4	A4H7Z4	Uncharacterized protein	LBRM_15_0240					0.995823	0.378369	0.559565	1.97847e-06	1.68244e-06	1.26071e-06	0.0616254	0.0487249	0.0311633	142.405	113.168	63.8945
A4H7Z5	A4H7Z5	Uncharacterized protein	LBRM_15_0250	+			Lb_Lp	0.00751072	0.900791	0.0310508	1.0214e-05	1.698e-05	1.755e-05	0.26647	0.44286	0.458365	615.483	1039.76	970.692
A4H7Z6	A4H7Z6	Lysine--tRNA ligase (EC 6.1.1.6) (Lysyl-tRNA synthetase)	LBRM_15_0260	+	+		Lb_Lp;Lp_Lg	0.00037721	0.00340931	0.677774	0.000479164	0.000360424	0.000492783	7.14637	5.37545	7.34949	16628.7	12602.4	15469.1	lysyl-tRNA aminoacylation [GO:0006430]	cytoplasm [GO:0005737]	ATP binding [GO:0005524];lysine-tRNA ligase activity [GO:0004824];nucleic acid binding [GO:0003676]
A4H7Z7	A4H7Z7	Putative sterol carrier protein	LBRM_15_0270	+		+	Lb_Lp;Lg_Lb	0.000246787	0.0386491	0.00164296	8.976e-06	3.222e-05	2.03e-05	0.239879	0.860022	0.541614	557.537	2015.52	1145.57			catalytic activity [GO:0003824]
A4H7Z8	A4H7Z8	Uncharacterized protein	LBRM_15_0280					0.440736	0.0385677	0.0809047	0.000158059	0.000165299	0.000128745	0.773435	0.808863	0.629988	1800.49	1897.56	1323.57
A4H7Z9	A4H7Z9	Uncharacterized protein	LBRM_15_0290					0.88363	0.0595644	0.150987	7.20134e-05	6.89e-05	5.5275e-05	1.38375	1.32422	1.06231	3247.64	3101.98	2256.48
A4H800	A4H800	Putative replication Factor A 28 kDa subunit	LBRM_15_0300					0.445993	0.0140617	0.124963	0.000189509	0.000158064	0.000266444	9.51683	7.93774	13.3804	22086.1	18559.2	27953.6			nucleic acid binding [GO:0003676]
A4H801	A4H801	Putative ribonucleoprotein p18, mitochondrial	LBRM_15_0310 LBRM_15_0320					0.0907185	0.634679	0.316581	0.00113366	0.00131105	0.001261	53.0716	61.3758	59.033	123866	144178	124006
A4H803	A4H803	Uncharacterized protein	LBRM_15_0330			+	Lg_Lb	0.197422	0.0360743	0.00985276	6.05e-06	9.256e-06	1.8675e-05	0.0698084	0.106633	0.215676	160.801	248.47	450.385
A4H804	A4H804	Ecotin-like protein 1 (Inhibitor of serine peptidase 1) (LbISP1)	ISP1 LbrM15_V2.0340 LbrM_15_0340		+	+	Lg_Lb;Lp_Lg	0.0100331	0.00267729	0.00125676	6.2781e-05	2.386e-05	7.45e-06	3.80629	1.44656	0.451651	9014.68	3404.63	967.291
A4H806;A4H807	A4H806	Putative ecotin	LBRM_15_0360	+		+	Lb_Lp;Lg_Lb	0.000111732	0.644824	0.000243478	2.916e-05	7.222e-05	7.4675e-05	0.36227	0.896984	0.927531	842.1	2108.52	1961.99		integral component of membrane [GO:0016021]	hydrolase activity [GO:0016787]
A4H809	A4H809	Uncharacterized protein	LBRM_15_0390			+	Lg_Lb	0.0162685	0.0561008	0.00228429	6.10052e-07	2.2506e-06	5.4325e-06	0.00424187	0.0309496	0.0747281	9.99851	72.7328	157.715		integral component of membrane [GO:0016021]
A4H810	A4H810	Uncharacterized protein	LBRM_15_0400					0.782026	0.161003	0.55785	1.936e-05	1.792e-05	2.1475e-05	0.178452	0.165025	0.197827	413.566	388.228	415.972	pseudouridine synthesis [GO:0001522]		pseudouridine synthase activity [GO:0009982];RNA binding [GO:0003723]
A4H811	A4H811	Cytoplasmic l-asparaginase i-like protein	LBRM_15_0410	+			Lb_Lp	0.00488043	0.186791	0.746176	1.998e-05	1.328e-05	1.945e-05	0.469669	0.311917	0.456958	1093.91	732.578	958.06			asparaginase activity [GO:0004067]
A4H812	A4H812	Uncharacterized protein	LBRM_15_0420					0.286945	0.537339	0.983233	4.614e-06	3.422e-06	5.3875e-06	0.0830782	0.0616283	0.0970217	193.892	143.635	201.408
A4H813	A4H813	Uncharacterized protein	LBRM_15_0430			+	Lg_Lb	0.129822	0.0141201	0.00774322	4.668e-05	3.77e-05	2.66e-05	0.600035	0.484779	0.341835	1400.72	1136.65	716.234
A4H814	A4H814	Uncharacterized protein	LBRM_15_0440					0.31433	0.09254	0.117403	1.0984e-05	1.328e-05	1.6425e-05	0.732199	0.884395	1.0961	1711.78	2075.68	2300.98		integral component of membrane [GO:0016021]
A4H815	A4H815	Uncharacterized protein	LBRM_15_0450			+	Lg_Lb	0.0336629	0.662214	0.000315789	6.332e-06	9.368e-06	9.7975e-06	0.197791	0.292168	0.306043	460.539	683.431	644.314
A4H816	A4H816	Uncharacterized protein (Fragment)	LBRM_15_0460	+	+		Lb_Lp;Lp_Lg	0.000741688	0.000982206	0.0851801	2.084e-05	6.044e-05	1.24025e-05	0.0915589	0.265804	0.0545911	215.084	623.754	113.294
A4H817	A4H817	Uncharacterized protein	LBRM_15_0470		+	+	Lg_Lb;Lp_Lg	0.959097	0.000633333	0.00182328	0.000335886	0.000330084	0.000174572	3.40199	3.34323	1.76814	7917.7	7850.41	3747.09
A4H818	A4H818	Uncharacterized protein	LBRM_15_0480		+		Lp_Lg	0.481675	0.000759259	0.0487888	4.752e-05	5.224e-05	2.7375e-05	0.204532	0.224799	0.117666	472.808	526.827	248.734
A4H819	A4H819	Uncharacterized protein	LBRM_15_0490					0.844107	0.586111	0.548742	2.1226e-06	1.9946e-06	2.22565e-06	0.0281907	0.026508	0.0217577	65.511	61.8215	46.3904
A4H820	A4H820	Katanin-like protein (Fragment)	LBRM_15_0500	+			Lb_Lp	0.00841082	0.023649	0.606468	4.858e-06	2.1072e-06	6.1e-06	0.0477771	0.0207511	0.0599987	111.015	48.3841	129.025			ATP binding [GO:0005524]
A4H821	A4H821	Uncharacterized protein	LBRM_15_0510					0.982999	0.126387	0.0414118	1.36e-05	1.4044e-05	1.88e-05	0.0922545	0.0954308	0.127707	213.713	223.351	268.496
A4H822	A4H822	Uncharacterized protein	LBRM_15_0530					0.0801428	0.0686688	0.0247845	1.6022e-05	2.298e-05	2.9925e-05	0.320046	0.45832	0.596969	739.869	1075.52	1255.97
A4H823	A4H823	Ecotin-like protein 2	LbrM15_V2.0540 LbrM_15_0540	+	+		Lb_Lp;Lp_Lg	0.0012601	0.00479477	0.112641	0.000135483	9.00648e-05	0.000178177	7.85591	5.22286	10.3315	18251.5	12266.2	21511.2
A4H824	A4H824	Ecotin-like protein 3	LbrM15_V2.0550 LbrM_15_0550		+		Lp_Lg	0.0591382	0.000758065	0.0599133	2.06e-05	2.872e-05	1.24975e-05	0.596368	0.831719	0.362181	1393.96	1948.36	769.783
A4H825	A4H825	Uncharacterized protein	LBRM_15_0560					0.930634	0.366375	0.293819	1.359e-06	1.4222e-06	1.91358e-06	0.00626982	0.00656481	0.00751255	14.5732	15.4015	15.7826		integral component of membrane [GO:0016021]
A4H826	A4H826	Uncharacterized protein	LBRM_15_0570					0.582519	0.016313	0.0287549	0.000494593	0.000538638	0.000338465	6.57896	7.16484	4.50218	15379.4	16780	9511.16
A4H827	A4H827	Uncharacterized protein	LBRM_15_0580					0.926582	0.750748	0.750422	1.90807e-06	1.8174e-06	2.17425e-06	0.00756084	0.00995585	0.011916	17.3199	23.3646	24.5013
A4H828	A4H828	Uncharacterized protein	LBRM_15_0590					0.58765	0.12174	0.258338	5.198e-06	4.488e-06	7.49e-06	0.0799482	0.0690122	0.115174	185.92	161.753	247.476
A4H830	A4H830	Uncharacterized protein	LBRM_15_0610	+		+	Lb_Lp;Lg_Lb	0.00710407	0.0356977	0.00185853	0.000101385	6.374e-05	3.8375e-05	2.74814	1.7276	1.04081	6392.65	4049.38	2203.3	signal peptide processing [GO:0006465]	integral component of membrane [GO:0016021];signal peptidase complex [GO:0005787]	peptidase activity [GO:0008233]
A4H831	A4H831	Uncharacterized protein	LBRM_15_0620	+	+		Lb_Lp;Lp_Lg	0.00109944	0.00180054	0.013469	4.228e-05	6.206e-05	3.295e-05	1.63415	2.39868	1.27274	3804.87	5629.86	2668.16
A4H833	A4H833	Uncharacterized protein	LBRM_15_0640					0.448	0.903499	0.416929	3.052e-05	2.802e-05	2.69e-05	0.237855	0.218517	0.209487	554.209	516.652	433.709		integral component of membrane [GO:0016021]
A4H834	A4H834	Uncharacterized protein	LBRM_15_0650	+			Lb_Lp	0.00112987	0.0179371	0.717138	0.000162194	0.0001205	0.000158511	2.79399	2.07576	2.73054	6505.46	4866.87	5748.23
A4H835	A4H835	Uncharacterized protein	LBRM_15_0660	+	+		Lb_Lp;Lp_Lg	0.00599554	0.00560671	0.0564001	1.45e-05	1.0732e-05	1.8775e-05	0.291633	0.216026	0.377803	678.592	508.087	801.633
A4H836	A4H836	Uncharacterized protein	LBRM_15_0670	+		+	Lb_Lp;Lg_Lb	0.000124138	0.0747143	0.00296121	6.666e-05	4.244e-05	3.1375e-05	0.68387	0.435335	0.322089	1594.73	1021.89	678.53
A4H837	A4H837	Uncharacterized protein	LBRM_15_0680					0.268706	0.177762	0.0599409	4.302e-05	4.856e-05	5.9975e-05	0.393317	0.44396	0.54842	916.954	1038.83	1160.36
A4H838	A4H838	Uncharacterized protein	LBRM_15_0690					0.739535	0.0744789	0.143882	2.066e-05	2e-05	2.465e-05	0.850632	0.824423	1.01609	1983.14	1931.26	2155.1
A4H839	A4H839	Uncharacterized protein	LBRM_15_0700	+	+		Lb_Lp;Lp_Lg	0.000703297	0.00764204	0.486236	8.5659e-05	4.45e-05	7.68178e-05	1.58543	0.823569	1.42139	3686.92	1930.28	2972.73			nucleotide binding [GO:0000166]
A4H840	A4H840	Uncharacterized protein	LBRM_15_0710					0.572489	0.275514	0.389669	1.1416e-05	1.444e-05	9.515e-06	0.101768	0.128626	0.0849215	238.426	301.61	178.417
A4H842	A4H842	Putative flavoprotein monooxygenase (Fragment)	LBRM_15_0730					0.202045	0.492419	0.901602	1.11501e-06	1.34286e-06	1.20325e-06	0.0219203	0.0611187	0.0339517	52.6429	144.091	70.3421			monooxygenase activity [GO:0004497]
A4H843	A4H843	Peroxisomal membrane protein PEX16	LBRM_15_0740	+			Lb_Lp	0.000734478	0.0532432	0.0275895	9.81998e-05	5.1e-05	7.4825e-05	1.61559	0.839272	1.23132	3757.44	1969.91	2570.33	peroxisome organization [GO:0007031]	integral component of membrane [GO:0016021];peroxisomal membrane [GO:0005778]
A4H844	A4H844	Uncharacterized protein	LBRM_15_0750	+		+	Lb_Lp;Lg_Lb	0.00317978	0.238812	0.00294875	0.000118766	0.000185152	0.000205181	0.533634	0.83192	0.921913	1243.59	1948.22	1948.16
A4H845	A4H845	Uncharacterized protein	LBRM_15_0760					0.0116758	0.743783	0.0202399	1.47e-05	2.548e-05	2.75e-05	0.0661624	0.114642	0.123647	153.868	268.956	258.503
A4H846	A4H846	Uncharacterized protein	LBRM_15_0770					0.584836	0.715432	0.831861	8.2251e-05	7.56e-05	7.825e-05	1.13858	1.04672	1.08306	2660.88	2454.27	2272.84
A4H848	A4H848	Uncharacterized protein	LBRM_15_0790					0.292654	0.92118	0.361099	0.000148542	0.000135881	0.000136791	1.98374	1.81465	1.8268	4607.81	4249.5	3836.15			ATP binding [GO:0005524];protein kinase activity [GO:0004672]
A4H849	A4H849	Uncharacterized protein	LBRM_15_0800	+		+	Lb_Lp;Lg_Lb	0.000675978	0.0264356	0.00850643	1.48252e-06	1.608e-05	8.6375e-06	0.0503135	0.959141	0.514421	117.486	2245.89	1067.34		integral component of membrane [GO:0016021]
A4H851	A4H851	ABC1 transporter-like protein	LBRM_15_0820					0.0339487	0.1366	0.641978	2.174e-06	3.5e-06	2.081e-06	0.00791062	0.0127315	0.00757107	18.2874	29.9283	15.5956		integral component of membrane [GO:0016021]	ATP binding [GO:0005524];ATPase activity, coupled to transmembrane movement of substances [GO:0042626]
A4H852	A4H852	Uncharacterized protein	LBRM_15_0830		+	+	Lg_Lb;Lp_Lg	0.138985	0.00820503	0.00521098	2.526e-06	3.438e-06	7.895e-06	0.062627	0.0851564	0.195814	145.141	199.775	418.646
A4H854	A4H854	Uncharacterized protein	LBRM_15_0850	+	+		Lb_Lp;Lp_Lg	0.000657856	0.00387463	0.688732	5.43e-05	2.846e-05	5.1625e-05	0.475907	0.249481	0.452269	1108.66	584.91	947.76	small GTPase mediated signal transduction [GO:0007264]		GDP-dissociation inhibitor activity [GO:0005092]
A4H856	A4H856	Uncharacterized protein	LBRM_15_0870					0.990385	0.551047	0.430698	3.824e-06	4.476e-06	4.68e-06	0.0411863	0.0481078	0.0504217	96.7811	112.907	106.12
A4H857	A4H857	Uncharacterized protein	LBRM_15_0880		+		Lp_Lg	0.248964	0.00734258	0.0578706	3.2316e-06	3.484e-06	7.5275e-06	0.0320728	0.034579	0.0746856	73.9483	80.8199	156.368
A4H858	A4H858	Uncharacterized protein	LBRM_15_0890					0.0267412	0.169436	0.17822	6.95175e-07	1.704e-06	1.21125e-06	0.00635674	0.0517283	0.0367367	15.369	120.937	78.3197
A4H860	A4H860	Putative myo-inositol-1 phosphatase (EC 3.1.3.25)	LBRM_15_0910					0.505232	0.652941	0.166737	5.694e-06	7.748e-06	8.2325e-06	0.129958	0.176921	0.188088	303.271	414.457	402.04	phosphatidylinositol phosphorylation [GO:0046854]		inositol monophosphate 1-phosphatase activity [GO:0008934];inositol monophosphate 3-phosphatase activity [GO:0052832];inositol monophosphate 4-phosphatase activity [GO:0052833]
A4H861;A4HLY8	A4H861;A4HLY8	Ubiquitin-conjugating enzyme	LBRM_15_0920					0.905056	0.745265	0.856971	3.386e-05	3.444e-05	3.2975e-05	1.29358	1.31514	1.25936	2997.14	3075.28	2614.38			ATP binding [GO:0005524];transferase activity [GO:0016740]
A4H862	A4H862	Putative ABC transporter	LBRM_15_0930					0.0583029	0.939644	0.196688	0.000161436	0.00013833	0.000138383	1.91345	1.63958	1.64022	4467.75	3852.21	3463.49		integral component of membrane [GO:0016021]	ATP binding [GO:0005524];ATPase activity [GO:0016887]
A4H863	A4H863	Uncharacterized protein	LBRM_15_0940					0.524793	0.300548	0.821255	1.5736e-05	1.354e-05	1.6725e-05	0.275514	0.237302	0.293206	635.812	556.085	613.845
A4H864	A4H864	Uncharacterized protein	LBRM_15_0950					0.428352	0.191261	0.549985	1.88577e-06	1.23158e-06	2.6765e-06	0.00399458	0.00437539	0.010003	9.69627	10.3311	20.7286
A4H865	A4H865	Uncharacterized protein	LBRM_15_0960					0.997441	0.202777	0.177219	1.816e-05	1.848e-05	2.7825e-05	0.19205	0.195521	0.29437	448.717	457.084	606.525
A4H866	A4H866	Calmodulin-like protein	LBRM_15_0970					0.0768696	0.408078	0.0512963	0.000112875	0.000138296	0.00015177	5.54676	6.79555	7.45765	12993	15967.8	15842.2			calcium ion binding [GO:0005509]
A4H867	A4H867	Uncharacterized protein	LBRM_15_0980					0.270786	0.0859429	0.162256	4.5816e-06	6.124e-06	8.9775e-06	0.0345422	0.0461703	0.0676538	78.6932	108.694	142.861
A4H868	A4H868	Putative 40S ribosomal protein S3	LBRM_15_0990					0.0123411	0.350486	0.08426	0.00173364	0.00140855	0.00148042	70.8447	57.56	60.4968	164877	134886	127348	translation [GO:0006412]	small ribosomal subunit [GO:0015935]	RNA binding [GO:0003723];structural constituent of ribosome [GO:0003735]
A4H869	A4H869	Sulfhydryl oxidase (EC 1.8.3.2)	LBRM_15_1000					0.0221252	0.193285	0.0338775	2.302e-05	1.628e-05	1.1615e-05	0.668379	0.472424	0.338097	1559.6	1111.41	696.721			flavin-linked sulfhydryl oxidase activity [GO:0016971]
A4H870	A4H870	Putative NAD/FAD dependent dehydrogenase	LBRM_15_1010	+			Lb_Lp	0.00506338	0.992255	0.0219368	8.162e-05	0.000126863	0.000127892	1.84961	2.87521	2.89855	4300.5	6744.98	6141.99			ubiquitin-like modifier activating enzyme activity [GO:0008641]
A4H871	A4H871	Uncharacterized protein	LBRM_15_1020					0.0712841	0.0384507	0.274242	3.536e-06	4.952e-06	2.815e-06	0.0497088	0.0696032	0.0395699	116.176	163.194	83.0118	DNA damage checkpoint [GO:0000077]	checkpoint clamp complex [GO:0030896]
A4H872	A4H872	Putative succinate dehydrogenase	LBRM_15_1030		+		Lp_Lg	0.0705428	0.00256904	0.0151772	0.000259548	0.000298743	0.00019012	12.2492	14.099	8.9726	28490	33047.5	18844.7			iron-sulfur cluster binding [GO:0051536]
A4H874	A4H874	NAD-specific glutamate dehydrogenase (EC 1.4.1.2)	GDH LBRM_15_1050	+		+	Lb_Lp;Lg_Lb	0	0.126969	0.00161538	0.00136342	0.000790891	0.000902902	11.8322	6.86359	7.83565	27555.4	16117.8	16583.5	glutamate catabolic process to 2-oxoglutarate [GO:0019551]		glutamate dehydrogenase (NAD+) activity [GO:0004352]
A4H875	A4H875	Putative solanesyl-diphosphate synthase (EC 2.5.1.-)	LBRM_15_1060					0.261855	0.0298404	0.510128	1.765e-05	1.0536e-05	2.2025e-05	0.448722	0.267529	0.560134	1046.44	625.983	1161.89	isoprenoid biosynthetic process [GO:0008299]		transferase activity [GO:0016740]
A4H876	A4H876	Uncharacterized protein	LBRM_15_1070			+	Lg_Lb	0.0680383	0.337127	0.0041147	6.834e-05	5.338e-05	4.5725e-05	1.51474	1.18295	1.01346	3530.52	2775.04	2141.38	mRNA splicing, via spliceosome [GO:0000398]	spliceosomal complex [GO:0005681]
A4H877	A4H877	TRYP1 protein	TRYP1 LBRM_15_1080	+			Lb_Lp	0.0042298	0.0325177	0.93151	8.79e-06	2.07e-05	9e-06	0.390994	0.92075	0.399461	918.835	2169.34	849.836	cell redox homeostasis [GO:0045454]	cell [GO:0005623]	peroxiredoxin activity [GO:0051920]
A4H878	A4H878	Putative developmentally regulated protein	LBRM_15_1090					0.671423	0.0645282	0.0613374	7.396e-06	6.95e-06	4.685e-06	0.55743	0.523872	0.353211	1298.96	1227.58	739.49		integral component of membrane [GO:0016021]
A4H879	A4H879	Tryparedoxin peroxidase	LBRM_15_1100	+		+	Lb_Lp;Lg_Lb	0.00154972	0.659721	0.00402534	0.00263021	0.00323873	0.00329917	116.525	143.485	146.162	271693	336763	309183	cell redox homeostasis [GO:0045454]	cell [GO:0005623]	peroxidase activity [GO:0004601];peroxiredoxin activity [GO:0051920]
A4H880	A4H880	Uncharacterized protein	LBRM_15_1110					0.367571	0.204232	0.148318	0.000112829	8.336e-05	6.36935e-05	2.42481	1.79116	1.36847	5725.36	4200.32	2900.58	regulation of transcription, DNA-templated [GO:0006355];transcription preinitiation complex assembly [GO:0070897]	transcription factor TFIIIB complex [GO:0000126]	metal ion binding [GO:0046872];RNA polymerase III general transcription initiation factor activity [GO:0000995]
A4H881	A4H881	Uncharacterized protein	LBRM_15_1120					0.355843	0.205617	0.471784	3.326e-05	3.644e-05	2.9775e-05	0.0964422	0.105662	0.0863295	223.909	248.095	184.768
A4H882	A4H882	Uncharacterized protein	LBRM_15_1130	+		+	Lb_Lp;Lg_Lb	0.000742638	0.847527	0.00207065	0.0001073	0.000182046	0.000178694	0.896325	1.52072	1.49272	2078.79	3569.09	3140.37
A4H883	A4H883	Uncharacterized protein	LBRM_15_1140					0.277281	0.0362512	0.0662349	4.842e-05	4.388e-05	6.15e-05	0.164507	0.149066	0.208921	382.628	350.612	440.532	phosphorelay signal transduction system [GO:0000160];regulation of transcription, DNA-templated [GO:0006355]		ATP binding [GO:0005524];protein kinase activity [GO:0004672]
A4H884	A4H884	60S acidic ribosomal protein P2	LBRM_15_1150					0.0630503	0.292088	0.0473224	0.000594037	0.000444121	0.000398585	53.387	39.9138	35.8214	125100	93526.4	75946.8	translational elongation [GO:0006414]	ribosome [GO:0005840]	structural constituent of ribosome [GO:0003735]
A4H885	A4H885	Putative inositol/phosphatidylinositol phosphatase	LBRM_15_1160	+		+	Lb_Lp;Lg_Lb	0.00157236	0.101207	0.00342069	3.88e-05	5.032e-05	5.6675e-05	0.446357	0.578898	0.652144	1036.4	1357.42	1370.7	phosphatidylinositol dephosphorylation [GO:0046856];signal transduction [GO:0007165]		hydrolase activity [GO:0016787]
A4H886	A4H886	Uncharacterized protein	LBRM_15_1170	+			Lb_Lp	0.00641006	0.449329	0.0201717	1.704e-05	2.376e-05	2.66e-05	0.280962	0.39185	0.438648	653.125	918.661	919.265	protein folding [GO:0006457]		heat shock protein binding [GO:0031072];metal ion binding [GO:0046872];unfolded protein binding [GO:0051082]
A4H887	A4H887	Ubiquitin-fold modifier-conjugating enzyme 1	LBRM_15_1190					0.594851	0.0898115	0.225585	4.068e-05	3.458e-05	5.2875e-05	2.06414	1.75339	2.68199	4765	4086.2	5636.31
A4H888	A4H888	Uncharacterized protein	LBRM_15_1200					0.274919	0.393735	0.811473	1.49334e-06	8.46235e-07	1.198e-06	0.0322847	0.0160352	0.0273277	74.289	37.6209	58.3255
A4H889	A4H889	Uncharacterized protein	LBRM_15_1210					0.684526	0.985533	0.79838	3.8204e-06	4.52736e-06	6.82375e-06	0.0713167	0.0752113	0.127494	170.832	178.086	256.784
A4H890	A4H890	Uncharacterized protein	LBRM_15_1220					0.0353959	0.716598	0.0897138	3.922e-05	2.892e-05	2.7525e-05	0.19774	0.145851	0.138741	460.74	342.559	290.171
A4H891	A4H891	DNA topoisomerase 2 (EC 5.99.1.3)	LBRM_15_1230		+		Lp_Lg	0.174103	0.0036161	0.0231657	0.000215843	0.000194391	0.000273402	1.55071	1.39659	1.96424	3604.41	3279.32	4160.91	DNA topological change [GO:0006265]		ATP binding [GO:0005524];DNA binding [GO:0003677];DNA topoisomerase type II (ATP-hydrolyzing) activity [GO:0003918]
A4H892	A4H892	Putative ubiquitin hydrolase	LBRM_15_1240					0.0728633	0.15491	0.789414	0.000100428	8.728e-05	0.000105957	0.704529	0.612302	0.743428	1637.91	1436.97	1564.67	protein deubiquitination [GO:0016579];ubiquitin-dependent protein catabolic process [GO:0006511]		thiol-dependent ubiquitinyl hydrolase activity [GO:0036459]
A4H893	A4H893	Phosphodiesterase (EC 3.1.4.-)	LBRM_15_1250	+	+		Lb_Lp;Lp_Lg	0.000112994	0.00059893	0.716752	0.00049972	0.000835702	0.000483578	4.82308	8.06584	4.66729	11236.9	18925	9853.65	signal transduction [GO:0007165]		3',5'-cyclic-nucleotide phosphodiesterase activity [GO:0004114];metal ion binding [GO:0046872]
A4H894	A4H894	MGT1 protein	MGT1 LBRM_15_1260					0.217354	0.47403	0.940848	5.726e-05	5.108e-05	6.0425e-05	0.624414	0.557019	0.659263	1449.78	1305.5	1372.78		integral component of membrane [GO:0016021]	metal ion transmembrane transporter activity [GO:0046873]
A4H895	A4H895	Uncharacterized protein	LBRM_15_1270					0.0153555	0.252725	0.0730075	0.000173466	0.000128146	0.00014532	1.08369	0.80056	0.90785	2514.75	1872.19	1907.22			RNA binding [GO:0003723]
A4H896	A4H896	Putative actin-like protein (Fragment)	LBRM_15_1280	+			Lb_Lp	0.00161296	0.0673707	0.63271	1.5306e-06	9.982e-06	3.9065e-06	0.152629	1.61881	0.633602	344.179	3812.31	1411.35
A4H897	A4H897	Uncharacterized protein	LBRM_15_1290					0.145268	0.252691	0.70508	8.90364e-05	6.804e-05	8.0775e-05	2.24429	1.71538	2.03551	5220.96	4035.84	4269.92
A4H8A0	A4H8A0	Uncharacterized protein	LBRM_15_1320		+		Lp_Lg	0.0108738	0.00702086	0.303099	0.000132332	0.000239092	0.000164796	1.70037	3.07217	2.11752	3977.76	7199.16	4439.56
A4H8A1	A4H8A1	Putative DNA repair helicase	LBRM_15_1330					0.520405	0.469806	0.987955	1.13398e-06	6.61606e-07	1.02567e-06	0.0096157	0.0071026	0.0113368	22.2549	16.9324	25.2438	nucleobase-containing compound metabolic process [GO:0006139]		ATP binding [GO:0005524];ATP-dependent helicase activity [GO:0008026];nucleic acid binding [GO:0003676]
A4H8A2	A4H8A2	Arginine N-methyltransferase	LBRM_15_1340			+	Lg_Lb	0.037414	0.0362537	0.00412869	0.000226478	0.000189277	0.000156031	5.10673	4.26789	3.51825	11863.4	10022.6	7443.26			methyltransferase activity [GO:0008168]
A4H8A5	A4H8A5	Uncharacterized protein	LBRM_15_1370	+	+		Lb_Lp;Lp_Lg	0.00417789	0.00304174	0.0231089	3.41e-06	1.1344e-06	7.1075e-06	0.0824292	0.0274025	0.171808	191.746	64.4977	366.385
A4H8A6	A4H8A6	Putative nucleolar RNA binding protein	LBRM_15_1380					0.375469	0.554767	0.928715	0.000845009	0.000790189	0.000836853	17.2458	16.127	17.0793	40007.2	37879	36196.3
A4H8A8	A4H8A8	Uncharacterized protein	LBRM_15_1400					0.342942	0.329235	0.83303	1.872e-05	2.924e-05	1.7675e-05	0.581458	0.909804	0.550838	1367.96	2115.34	1154.28
A4H8A9	A4H8A9	Uncharacterized protein	LBRM_15_1410					0.559011	0.0851725	0.467038	1.0238e-05	8.728e-06	1.21825e-05	0.188362	0.160574	0.224222	437.903	375.571	468.077		integral component of membrane [GO:0016021]
A4H8B0	A4H8B0	Putative mismatch repair protein MSH3	LBRM_15_1420					0.241375	0.0470866	0.112153	1.6358e-05	2.086e-05	2.7475e-05	0.15255	0.19457	0.256725	351.071	457.16	543.779	mismatch repair [GO:0006298]		ATP binding [GO:0005524];mismatched DNA binding [GO:0030983]
A4H8B1	A4H8B1	Putative glutaminyl-tRNA synthetase (EC 6.1.1.18)	LBRM_15_1430	+	+		Lb_Lp;Lp_Lg	0.00529241	0.000784689	0.0732573	0.000424226	0.000491889	0.000390803	5.97233	6.9249	5.5018	13926.3	16240.7	11603.2	glutaminyl-tRNA aminoacylation [GO:0006425]	cytoplasm [GO:0005737]	ATP binding [GO:0005524];glutamine-tRNA ligase activity [GO:0004819]
A4H8B2	A4H8B2	Proliferating cell nuclear antigen	LBRM_15_1440					0.704345	0.558642	0.335149	0.000210698	0.000220771	0.000239577	5.58897	5.85616	6.355	13055	13723.7	13454.8	DNA replication [GO:0006260];regulation of DNA replication [GO:0006275]	nucleus [GO:0005634]	DNA binding [GO:0003677];DNA polymerase processivity factor activity [GO:0030337]
A4H8B3	A4H8B3	Putative phosphomevalonate kinase protein (EC 2.7.4.2)	LBRM_15_1450					0.0104221	0.398985	0.0385271	6.928e-05	5.758e-05	6.1275e-05	1.42476	1.18439	1.26006	3316.3	2778.44	2666.4			ATP binding [GO:0005524];phosphomevalonate kinase activity [GO:0004631]
A4H8B4	A4H8B4	Uncharacterized protein	LBRM_15_1460	+		+	Lb_Lp;Lg_Lb	0.00154049	0.721742	0.00294457	5.632e-06	1.288e-05	1.3475e-05	0.408511	0.935645	0.977347	950.997	2191.71	2071.79		integral component of membrane [GO:0016021]
A4H8B5	A4H8B5	Putative ribosomal protein S6	LBRM_15_1470					0.0965346	0.0688504	0.245361	0.000440949	0.000380151	0.000509464	32.7307	28.2179	37.8165	76118.2	66011.8	80456.3	ribosome biogenesis [GO:0042254]	nucleolus [GO:0005730];ribosome [GO:0005840]	RNA binding [GO:0003723]
A4H8B6	A4H8B6	Phosphodiesterase (EC 3.1.4.-)	LBRM_15_1480	+	+		Lb_Lp;Lp_Lg	0.00043088	0.00144444	0.281136	0.000122115	0.000209653	0.000110484	1.181	2.02759	1.06854	2754.66	4756.86	2261.63	signal transduction [GO:0007165]		3',5'-cyclic-nucleotide phosphodiesterase activity [GO:0004114];metal ion binding [GO:0046872]
A4H8B7	A4H8B7	Uncharacterized protein	LBRM_15_1490			+	Lg_Lb	0.0670678	0.0162831	0.00143075	1.13839e-06	2.214e-06	5.9725e-06	0.0114108	0.031275	0.0843852	26.854	74.1487	176.364
A4H8B8	A4H8B8	Uncharacterized protein	LBRM_15_1500	+			Lb_Lp	0.00767652	0.017448	0.35557	7.208e-06	4.398e-06	8.2675e-06	0.155977	0.0951673	0.178864	362.106	223.543	375.101
A4H8B9	A4H8B9	Uncharacterized protein	LBRM_15_1510					0.688242	0.0946011	0.0281267	8.38703e-07	1.005e-06	1.83e-06	0.00833402	0.0444933	0.0807829	20.6806	104.61	168.172	DNA replication [GO:0006260]	GINS complex [GO:0000811]
A4H8C0	A4H8C0	Uncharacterized protein	LBRM_15_1520					0.0306402	0.0322511	0.918042	8.2328e-05	0.000149877	7.99835e-05	13.6215	24.7914	13.2313	32373	58197.4	28453.2
A4H8C2	A4H8C2	Uncharacterized protein	LBRM_15_1540					0.715272	0.227688	0.455857	7.668e-06	6.77e-06	9.77251e-06	0.161758	0.142872	0.206448	372.99	334.642	431.464	tRNA processing [GO:0008033]		4 iron, 4 sulfur cluster binding [GO:0051539];catalytic activity [GO:0003824]
A4H8C3	A4H8C3	Uncharacterized protein	LBRM_15_1550					0.0407169	0.921314	0.128537	8.52e-06	1.4018e-05	1.415e-05	0.256215	0.421446	0.425355	601.039	989.514	878.965
A4H8C4	A4H8C4	Uncharacterized protein	LBRM_15_1560					0.738982	0.0191008	0.0309945	1.794e-05	1.85e-05	1.06975e-05	0.417274	0.430536	0.248463	971.116	1009.65	521.839			ATP binding [GO:0005524];metal ion binding [GO:0046872];protein serine/threonine kinase activity [GO:0004674]
A4H8C5	A4H8C5	Putative condensin subunit 1	LBRM_15_1570					0.967445	0.0524796	0.0150328	3.36e-05	3.386e-05	4.81e-05	0.238809	0.240566	0.342018	555.079	565.575	728.487	mitotic chromosome condensation [GO:0007076]	nucleus [GO:0005634]
A4H8C6	A4H8C6	Uncharacterized protein	LBRM_15_1580	+			Lb_Lp	0.00136595	0.40665	0.1714	1.152e-05	7.592e-06	7.1395e-06	0.186482	0.12287	0.115399	434.265	287.882	235.994
A4H8C7	A4H8C7	Anti-silencing protein a-like protein	LBRM_16_0010					0.388766	0.71574	0.735762	1.1616e-05	1.4688e-05	1.30375e-05	0.564352	0.714072	0.634946	1313.9	1683.21	1334.1	chromatin assembly or disassembly [GO:0006333]	nucleus [GO:0005634]
A4H8C8	A4H8C8	Uncharacterized protein	LBRM_16_0020					0.172421	0.047913	0.115449	2.888e-05	3.294e-05	2.1175e-05	0.665702	0.760132	0.488706	1546.87	1784.47	1045.26	translation [GO:0006412]	large ribosomal subunit [GO:0015934]	structural constituent of ribosome [GO:0003735]
A4H8C9	A4H8C9	Uncharacterized protein	LBRM_16_0030		+	+	Lg_Lb;Lp_Lg	0.241001	0.00075576	0.00460513	6.78e-05	7.612e-05	4.165e-05	2.94479	3.30495	1.8081	6876.81	7758.09	3820.67	nucleobase-containing compound metabolic process [GO:0006139]		ATP binding [GO:0005524];nucleobase-containing compound kinase activity [GO:0019205]
A4H8D0	A4H8D0	PRMT6 protein	PRMT6 LBRM_16_0040					0.10051	0.178492	0.976477	4.636e-06	2.6598e-06	4.6725e-06	0.114628	0.0657335	0.115458	264.799	156.717	239.082	protein methylation [GO:0006479]		methyltransferase activity [GO:0008168]
A4H8D1	A4H8D1	Uncharacterized protein	LBRM_16_0050					0.194529	0.928557	0.510113	2.863e-06	3.956e-06	6.44275e-06	0.0775298	0.110661	0.180548	186.639	259.249	380.501			iron ion binding [GO:0005506];L-ascorbic acid binding [GO:0031418];oxidoreductase activity, acting on paired donors, with incorporation or reduction of molecular oxygen [GO:0016705]
A4H8D2	A4H8D2	Uncharacterized protein	LBRM_16_0060		+		Lp_Lg	0.0555634	0.00781893	0.0524101	7.048e-06	9.63e-06	4.025e-06	0.0954027	0.1303	0.0545188	223.183	306.493	115.655			ATP binding [GO:0005524];nucleic acid binding [GO:0003676]
A4H8D3	A4H8D3	Putative peroxisome assembly protein	LBRM_16_0070	+		+	Lb_Lp;Lg_Lb	0.00179203	0.0795899	0.00935745	3.856e-05	2.292e-05	1.3565e-05	0.370659	0.220439	0.130379	859.588	517.142	277.927			ATP binding [GO:0005524]
A4H8D4	A4H8D4	Uncharacterized protein	LBRM_16_0080			+	Lg_Lb	0.0125553	0.0190758	0.00486622	2.27838e-06	8.17016e-07	4.89443e-07	0.0569847	0.0128393	0	134.196	29.8581	0
A4H8D5	A4H8D5	Uncharacterized protein	LBRM_16_0090		+	+	Lg_Lb;Lp_Lg	0.292709	0.00105882	0.000224299	9.56524e-05	8.734e-05	3.7325e-05	1.15968	1.05915	0.452458	2687.49	2486.72	956.289
A4H8D7	A4H8D7	Uncharacterized protein	LBRM_16_0110					0.228379	0.0222172	0.0102503	1.0852e-05	7.26e-06	2.74049e-06	0.139026	0.0930873	0.0315587	322.235	219.117	64.7429		integral component of membrane [GO:0016021]
A4H8D8	A4H8D8	Uncharacterized protein	LBRM_16_0120	+	+	+	Lb_Lp;Lg_Lb;Lp_Lg	0	0.00185827	0	0.000263003	0.000113061	6.5825e-05	2.75685	1.18518	0.689817	6429.18	2776.23	1445.98
A4H8D9	A4H8D9	Uncharacterized protein	LBRM_16_0130			+	Lg_Lb	0.0270771	0.11835	0.00924216	4.894e-06	2.938e-06	1.593e-06	0.0516325	0.0310128	0.016798	120.102	72.7056	34.6527
A4H8E1	A4H8E1	Putative eukaryotic translation initiation factor 1A	LBRM_16_0150					0.37133	0.191272	0.0242895	0.000190575	0.000164144	0.000126075	10.1863	8.77351	6.73872	23866.1	20583.3	14283.2			translation initiation factor activity [GO:0003743]
A4H8E3	A4H8E3	Putative 50S ribosomal protein L17	LBRM_16_0170					0.081067	0.015839	0.983274	3.382e-05	4.336e-05	3.315e-05	0.955089	1.22447	0.93603	2208.38	2874.48	1971.71	translation [GO:0006412]	ribosome [GO:0005840]	structural constituent of ribosome [GO:0003735]
A4H8E4	A4H8E4	Uncharacterized protein	LBRM_16_0180					0.903575	0.219813	0.285128	8.922e-06	8.572e-06	1.2865e-05	0.0183674	0.0176118	0.0264679	43.0682	41.4116	55.3469	fermentation [GO:0006113]	integral component of membrane [GO:0016021]
A4H8E5	A4H8E5	Uncharacterized protein	LBRM_16_0200					0.40314	0.511064	0.0680621	1.0836e-05	8.688e-06	5.5375e-06	0.27894	0.223686	0.14266	642.839	524.094	301.277
A4H8E8	A4H8E8	Uncharacterized protein	LBRM_16_0230	+			Lb_Lp	0.00333333	0.116863	0.0435998	8.752e-06	2.256e-05	1.41825e-05	0.602747	1.55014	0.97661	1401.12	3653.46	2046.12
A4H8E9	A4H8E9	Protein tyrosine phosphatase-like protein (EC 3.1.3.48)	LBRM_16_0240		+	+	Lg_Lb;Lp_Lg	0.015362	0.000389381	0.000298137	0.000199018	0.000157139	7.9875e-05	10.2359	8.08204	4.10795	23835.4	18973.5	8639.77			protein tyrosine phosphatase activity [GO:0004725];protein tyrosine/serine/threonine phosphatase activity [GO:0008138]
A4H8F0	A4H8F0	Histone acetyltransferase-like protein (EC 2.3.1.48)	LBRM_16_0250		+		Lp_Lg	0.621695	0.00592399	0.0390894	2.968e-05	3.096e-05	1.69e-05	0.348501	0.363618	0.198656	812.655	853.579	421.463			histone acetyltransferase activity [GO:0004402];iron-sulfur cluster binding [GO:0051536]
A4H8F1	A4H8F1	Protein tyrosine phosphatase-likie protein (EC 3.1.3.48)	LBRM_16_0260					0.715874	0.105417	0.155491	1.8838e-06	1.964e-06	3.3275e-06	0.096262	0.100286	0.169879	225.383	235.926	361.601			protein tyrosine phosphatase activity [GO:0004725];protein tyrosine/serine/threonine phosphatase activity [GO:0008138]
A4H8F2	A4H8F2	Uncharacterized protein	LBRM_16_0270		+	+	Lg_Lb;Lp_Lg	0.0423517	0.00217494	0.00627168	2.28e-05	3.432e-05	5.9725e-06	0.405337	0.609866	0.106213	934.625	1433.82	216.907		integral component of membrane [GO:0016021]
A4H8F4	A4H8F4	Putative proteasome 26S non-ATPase subunit 9	LBRM_16_0290		+	+	Lg_Lb;Lp_Lg	0.9905	0.00328339	0.00255542	4.996e-05	5.006e-05	2.5325e-05	1.77741	1.78167	0.901181	4138.92	4177.14	1907.39	proteasome regulatory particle assembly [GO:0070682]	proteasome complex [GO:0000502]
A4H8F5	A4H8F5	Uncharacterized protein	LBRM_16_0300					0.182906	0.183727	0.787284	5.81e-06	7.326e-06	5.315e-06	0.0872893	0.110195	0.0799248	201.891	258.217	171.442			ATP binding [GO:0005524];protein kinase activity [GO:0004672]
A4H8F7	A4H8F7	tRNA (guanine(37)-N1)-methyltransferase (EC 2.1.1.228) (M1G-methyltransferase) (tRNA [GM37] methyltransferase) (tRNA methyltransferase 5 homolog)	LBRM_16_0320	+			Lb_Lp	0.00754375	0.0181143	0.19412	2.16e-05	3.188e-05	1.7025e-05	0.288474	0.425903	0.227087	673.821	997.927	470.518		mitochondrial matrix [GO:0005759];nucleus [GO:0005634]	tRNA (guanine(37)-N(1))-methyltransferase activity [GO:0052906]
A4H8F8	A4H8F8	Uncharacterized protein	LBRM_16_0330			+	Lg_Lb	0.44756	0.0972147	0.00891487	7.56e-06	1.3982e-05	4.1425e-06	0.0561464	0.103876	0.0307554	130.475	242.983	64.5432	double-strand break repair [GO:0006302];mitotic G2 DNA damage checkpoint [GO:0007095]	Mre11 complex [GO:0030870]
A4H8F9	A4H8F9	Uncharacterized protein	LBRM_16_0340	+			Lb_Lp	0.00406692	0.296674	0.155829	2.288e-06	6.602e-06	4.43e-06	0.0523783	0.151021	0.101323	122.065	355.344	213.703
A4H8G0	A4H8G0	Uncharacterized protein	LBRM_16_0360					0.162682	0.999607	0.209551	6.516e-07	9.11e-07	8.98915e-07	0.0155433	0.0217532	0.0148425	36.2386	51.1204	32.1302			oxidoreductase activity [GO:0016491]
A4H8G1	A4H8G1	Uncharacterized protein	LBRM_16_0370		+	+	Lg_Lb;Lp_Lg	0.446526	0.00282081	0.00164464	1.062e-05	8.436e-06	1.25585e-06	0.165691	0.131615	0.0172167	385.835	310.109	36.4221
A4H8G3	A4H8G3	Putative tubulin tyrosine ligase (EC 6.3.2.25)	LBRM_16_0390					0.422687	0.0482151	0.0133744	5.158e-05	4.586e-05	2.355e-05	0.640243	0.569475	0.29242	1491.19	1331.54	630.336	protein polyglutamylation [GO:0018095]		tubulin-tyrosine ligase activity [GO:0004835]
A4H8G4	A4H8G4	Uncharacterized protein	LBRM_16_0400		+	+	Lg_Lb;Lp_Lg	0.0684334	0.00160227	0.00325926	3.972e-05	2.93e-05	1.805e-05	0.365985	0.27013	0.166451	853.262	632.647	351.884			exonuclease activity [GO:0004527];nucleic acid binding [GO:0003676]
A4H8G5	A4H8G5	Uncharacterized protein	LBRM_16_0410	+		+	Lb_Lp;Lg_Lb	0	0.146969	0.000227488	2.038e-06	1.518e-05	1.2425e-05	0.0521873	0.388051	0.317268	120.831	910.01	671.08		integral component of membrane [GO:0016021]
A4H8G6	A4H8G6	Uncharacterized protein	LBRM_16_0420					0.441693	0.399978	0.183072	1.1946e-05	8.362e-06	6.285e-06	0.202304	0.141758	0.106449	473.698	332.624	224.309
A4H8G7	A4H8G7	Uncharacterized protein	LBRM_16_0430					0.527597	1	0.0122176	1.602e-06	1.45952e-06	9.04971e-07	0.0272135	0	0	63.3415	0	0	carboxylic acid metabolic process [GO:0019752]		carboxy-lyase activity [GO:0016831];pyridoxal phosphate binding [GO:0030170]
A4H8G8	A4H8G8	Uncharacterized protein	LBRM_16_0440		+	+	Lg_Lb;Lp_Lg	0.724952	0.00159773	0.00490759	1.238e-05	1.2618e-05	2.3175e-06	0.619967	0.631798	0.116075	1430.84	1483.37	243.986
A4H8G9	A4H8G9	Uncharacterized protein	LBRM_16_0450	+			Lb_Lp	0.00619956	0.743664	0.0374622	3.248e-05	1.0274e-05	9.8382e-06	1.14206	0.36086	0.336955	2667.05	839.153	691.457		integral component of membrane [GO:0016021]
A4H8H2;A4HB84	A4H8H2;A4HB84	Putative 60S ribosomal protein L21	LBRM_16_0480					0.137646	0.0203819	0.661113	0.00253369	0.00224714	0.00262438	140.519	124.626	145.548	326347	292275	307616	translation [GO:0006412]	ribosome [GO:0005840]	structural constituent of ribosome [GO:0003735]
A4H8H3	A4H8H3	Uncharacterized protein	LBRM_16_0490	+			Lb_Lp	0.00668747	0.0106786	0.651291	2.2408e-06	7.152e-06	2.665e-06	0.113053	0.360516	0.134335	265.73	846.426	284.823		integral component of membrane [GO:0016021]
A4H8H4	A4H8H4	Putative fucose kinase (EC 2.7.1.52)	LBRM_16_0500	+	+	+	Lb_Lp;Lg_Lb;Lp_Lg	0.000353684	0.000512821	0	0.00038328	0.000258274	0.00013682	2.90474	1.95736	1.03691	6769.52	4590.6	2183.07			ATP binding [GO:0005524];fucokinase activity [GO:0050201]
A4H8H5	A4H8H5	Uncharacterized protein	LBRM_16_0510					0.0743125	0.822123	0.127448	5.54127e-06	2.2846e-06	2.08687e-06	0.239449	0.104562	0.0483032	561.334	248.576	107.089		integral component of membrane [GO:0016021]
A4H8H6	A4H8H6	Uncharacterized protein	LBRM_16_0520					0.0421048	0.745734	0.0893908	2.9846e-06	1.058e-05	7.6925e-06	0.125214	0.443946	0.322744	289.572	1034.09	670.783		integral component of membrane [GO:0016021]
A4H8H7	A4H8H7	Uncharacterized protein	LBRM_16_0530			+	Lg_Lb	0.0173599	0.0694335	0.00939401	3.228e-05	2.104e-05	1.7425e-05	0.247902	0.161685	0.133816	574.401	379.336	280.77
A4H8H8	A4H8H8	Uncharacterized protein	LBRM_16_0540	+	+	+	Lb_Lp;Lg_Lb;Lp_Lg	0.00511953	0.00504859	0.000162162	0.000383782	0.000269233	0.000159899	10.5423	7.3957	4.39234	24505	17348.4	9226.43
A4H8H9	A4H8H9	Putative aspartate carbamoyltransferase (EC 2.1.3.2)	LBRM_16_0560	+	+	+	Lb_Lp;Lg_Lb;Lp_Lg	0.0010905	0.00481984	0.000235294	0.000512609	0.000348926	0.000216156	14.4287	9.82142	6.08428	33575.3	23082.4	12855.9	cellular amino acid metabolic process [GO:0006520];'de novo' pyrimidine nucleobase biosynthetic process [GO:0006207]		amino acid binding [GO:0016597];aspartate carbamoyltransferase activity [GO:0004070]
A4H8I0	A4H8I0	Putative orotidine-5-phosphate decarboxylase/orotate phosphoribosyltransferase (EC 2.4.2.10) (EC 4.1.1.23)	LBRM_16_0570		+	+	Lg_Lb;Lp_Lg	0.832422	0.000580645	0.000237288	0.00095992	0.000971982	0.000550788	19.3112	19.5538	11.0805	44949.1	45818.1	23387.6	'de novo' pyrimidine nucleobase biosynthetic process [GO:0006207];nucleoside metabolic process [GO:0009116];pyrimidine nucleotide biosynthetic process [GO:0006221]		orotate phosphoribosyltransferase activity [GO:0004588];orotidine-5'-phosphate decarboxylase activity [GO:0004590]
A4H8I2	A4H8I2	Putative dihydroorotase (EC 3.5.2.3)	LBRM_16_0590		+	+	Lg_Lb;Lp_Lg	0.446934	0.00141615	0.00163072	6.924e-05	7.608e-05	2.4825e-05	1.56508	1.71936	0.561325	3644.86	4025.22	1197.69			dihydroorotase activity [GO:0004151]
A4H8I3	A4H8I3	Putative carbamoyl-phosphate synthase (EC 6.3.4.16)	LBRM_16_0600		+	+	Lg_Lb;Lp_Lg	0.213008	0.00284825	0.000372093	0.000583264	0.000532747	0.000302587	2.79609	2.55392	1.45056	6501.72	6001.78	3042.22	arginine biosynthetic process [GO:0006526];'de novo' pyrimidine nucleobase biosynthetic process [GO:0006207];glutamine metabolic process [GO:0006541]		argininosuccinate synthase activity [GO:0004055];ATP binding [GO:0005524];carbamoyl-phosphate synthase (ammonia) activity [GO:0004087];carbamoyl-phosphate synthase (glutamine-hydrolyzing) activity [GO:0004088];metal ion binding [GO:0046872]
A4H8I4	A4H8I4	Uncharacterized protein	LBRM_16_0610					0.0273845	0.178742	0.346137	8.00818e-07	1.972e-06	1.15669e-06	0.00595465	0.0167203	0.00183786	13.7029	39.5969	3.96423
A4H8I6	A4H8I6	Uncharacterized protein	LBRM_16_0630					0.0129	0.724234	0.0952389	9.444e-06	1.93e-05	1.7275e-05	0.139655	0.28521	0.255229	325.214	665.981	547.154			peptidyl-prolyl cis-trans isomerase activity [GO:0003755];RNA binding [GO:0003723]
A4H8I8	A4H8I8	Uncharacterized protein	LBRM_16_0650		+		Lp_Lg	0.0422589	0.000745098	0.0529029	2.672e-05	3.784e-05	1.7125e-05	0.409622	0.580164	0.262356	961.239	1362.04	552.807
A4H8I9	A4H8I9	Uncharacterized protein	LBRM_16_0660					0.0144646	0.5264	0.186462	1.19896e-05	4.358e-05	4.153e-05	0.163992	0.617436	0.588624	374.048	1444.88	1216.25
A4H8J0	A4H8J0	DNA-(apurinic or apyrimidinic site) lyase (EC 4.2.99.18)	LBRM_16_0670		+		Lp_Lg	0.0681624	0.0025567	0.0372381	0.000114311	0.000142102	8.2075e-05	2.36099	2.93483	1.69475	5506.9	6892.73	3590.78	DNA repair [GO:0006281]		class I DNA-(apurinic or apyrimidinic site) endonuclease activity [GO:0140078];DNA binding [GO:0003677];endonuclease activity [GO:0004519];metal ion binding [GO:0046872]
A4H8J1	A4H8J1	Uncharacterized protein	LBRM_16_0680	+	+	+	Lb_Lp;Lg_Lb;Lp_Lg	0.000342105	0.000612903	0.00118974	9.68112e-05	0.00016893	7.0325e-05	1.61078	2.81068	1.17037	3755.14	6594.8	2464.5			translation initiation factor activity [GO:0003743]
A4H8J2	A4H8J2	Uncharacterized protein	LBRM_16_0690					0.428762	0.372708	0.07654	4.394e-05	3.768e-05	2.3675e-05	0.492334	0.422461	0.265485	1143.16	995.675	576.238
A4H8J3	A4H8J3	Uncharacterized protein	LBRM_16_0700					0.208171	0.0796375	0.163477	5.512e-06	7.004e-06	3.677e-06	0.0506764	0.0643665	0.0338164	117.56	151.428	67.6615
A4H8J4	A4H8J4	Uncharacterized protein	LBRM_16_0710					0.0200422	0.90085	0.0562443	5.23811e-07	1.122e-06	1.21612e-06	0.00572458	0.0202553	0.0168027	13.2433	47.4951	34.7707
A4H8J5	A4H8J5	Putative ubiquitin hydrolase	LBRM_16_0720		+		Lp_Lg	0.240985	0.00306762	0.11098	1.4716e-05	1.8e-05	8.14e-06	0.078426	0.0959915	0.0433248	180.764	225.276	90.9008	protein deubiquitination [GO:0016579];ubiquitin-dependent protein catabolic process [GO:0006511]		thiol-dependent ubiquitinyl hydrolase activity [GO:0036459]
A4H8J6	A4H8J6	Uncharacterized protein	LBRM_16_0730		+		Lp_Lg	0.0379079	0.00255833	0.0138821	5.262e-06	8.26e-06	2.0425e-06	0.066791	0.104758	0.0259122	155.718	246.86	54.335
A4H8J7	A4H8J7	Uncharacterized protein	LBRM_16_0740		+	+	Lg_Lb;Lp_Lg	0.997494	0.00344375	0.00514836	8.572e-06	7.698e-06	1.14625e-06	0.131703	0.118352	0.0176073	311.81	276.821	38.6515
A4H8J8	A4H8J8	Transaldolase (EC 2.2.1.2)	LBRM_16_0750		+	+	Lg_Lb;Lp_Lg	0.480766	0.000654545	0	0.00103136	0.00105883	0.00059453	27.8236	28.5645	16.0389	64776.1	67064.5	33908	carbohydrate metabolic process [GO:0005975];pentose-phosphate shunt [GO:0006098]	cytoplasm [GO:0005737]	sedoheptulose-7-phosphate:D-glyceraldehyde-3-phosphate glyceronetransferase activity [GO:0004801]
A4H8J9	A4H8J9	Uncharacterized protein	LBRM_16_0760	+	+	+	Lb_Lp;Lg_Lb;Lp_Lg	0.00560865	0.00232889	0.00108633	2.514e-05	1.862e-05	1.7715e-06	0.420892	0.311691	0.0296495	984.188	732.232	64.0427
A4H8K0	A4H8K0	Uncharacterized protein	LBRM_16_0770		+	+	Lg_Lb;Lp_Lg	0.837518	0.000631579	0.000431373	0.000160755	0.000162759	9.385e-05	0.266283	0.269603	0.155476	622.223	631.777	328.135
A4H8K3	A4H8K3	Chitinase (EC 3.2.1.14)	LBRM_16_0800		+		Lp_Lg	0.0396389	0.00240685	0.577657	2.3838e-06	5.764e-06	1.405e-06	0.0466809	0.112795	0.0275378	107.244	264.098	56.938	carbohydrate metabolic process [GO:0005975]		chitin binding [GO:0008061];chitinase activity [GO:0004568]
A4H8K4	A4H8K4	Uncharacterized protein	LBRM_16_0810		+	+	Lg_Lb;Lp_Lg	0.636718	0.00275	0.00331992	1.4422e-05	1.59e-05	5.54e-06	0.17458	0.192301	0.0669973	406.713	450.864	141.942	transmembrane transport [GO:0055085]	integral component of membrane [GO:0016021]
A4H8K5	A4H8K5	Uncharacterized protein	LBRM_16_0820					0.354148	0.0434303	0.340553	2.466e-05	2.78e-05	2.03e-05	0.371335	0.41852	0.305834	860.188	980.783	649.193
A4H8K6	A4H8K6	Uncharacterized protein	LBRM_16_0830	+			Lb_Lp	0.00125261	0.329395	0.067476	4.738e-06	7.98586e-07	2.00075e-06	0.0687468	0.0102563	0.0290216	161.746	24.0874	60.1593
A4H8K7	A4H8K7	Uncharacterized protein	LBRM_16_0840					0.451922	0.119597	0.0914545	1.6054e-05	1.2122e-05	8.3725e-06	0.558863	0.420775	0.291137	1300.78	984.752	615.409	protein maturation by iron-sulfur cluster transfer [GO:0097428]		iron-sulfur cluster binding [GO:0051536];structural molecule activity [GO:0005198]
A4H8K8	A4H8K8	Uncharacterized protein	LBRM_16_0850			+	Lg_Lb	0.0108463	0.0558531	0.00967862	6.764e-06	1.97e-06	9.745e-07	0.0782045	0.0227645	0.0112658	181.23	53.4802	24.3197
A4H8K9	A4H8K9	Putative metallopeptidase	LBRM_16_0860			+	Lg_Lb	0.760393	0.0241895	0.00785724	3.012e-06	3.394e-06	1.42425e-06	0.0585766	0.065943	0.0276795	136.59	154.902	59.0413		COP9 signalosome [GO:0008180]	metalloendopeptidase activity [GO:0004222]
A4H8L0	A4H8L0	Uncharacterized protein	LBRM_16_0870		+	+	Lg_Lb;Lp_Lg	0.625657	0.00156069	0.00126102	3.082e-05	2.866e-05	6.2125e-06	1.28145	1.19167	0.258479	2979.88	2796.53	543.968
A4H8L2	A4H8L2	Uncharacterized protein	LBRM_16_0890		+	+	Lg_Lb;Lp_Lg	0.314431	0.00340385	0.00207327	9.7149e-05	8.548e-05	3.23e-05	1.3009	1.14462	0.433069	3033.81	2686.83	928.771	rRNA processing [GO:0006364]	preribosome, small subunit precursor [GO:0030688]
A4H8L4	A4H8L4	Uncharacterized protein	LBRM_16_0910					0.627232	0.0672341	0.0509592	1.592e-05	2.2492e-05	6.9625e-06	0.0859945	0.121412	0.0375317	200.617	285.717	79.5908
A4H8L6;A4H8L5	A4H8L6	Putative flagellar calcium-binding protein	LBRM_16_0930		+	+	Lg_Lb;Lp_Lg	0.478308	0.00892159	0.003344	0.000521843	0.000478944	0.000255373	22.6573	20.7947	11.0877	52518.6	48936.6	23104.5		motile cilium [GO:0031514]	calcium ion binding [GO:0005509]
A4H8L7	A4H8L7	Uncharacterized protein	LBRM_16_0940		+	+	Lg_Lb;Lp_Lg	0.0861362	0.00207371	0.00313924	6.596e-05	8.058e-05	2.975e-05	2.60393	3.18272	1.17454	6069.35	7449.55	2451.52	vacuolar transport [GO:0007034]
A4H8L8	A4H8L8	Dynein light chain	LBRM_16_0950					0.697398	0.0306959	0.154956	9.37556e-05	9.76592e-05	6.88e-05	7.15963	7.45629	5.25276	16807.7	17533.1	11123	microtubule-based process [GO:0007017]	cytoplasm [GO:0005737];dynein complex [GO:0030286];microtubule [GO:0005874]	motor activity [GO:0003774]
A4H8L9	A4H8L9	Sucrose-phosphate synthase-like protein (EC 2.4.1.14)	LBRM_16_0960	+	+		Lb_Lp;Lp_Lg	0.000107692	0.00048	0.162962	8.642e-05	0.000140805	7.7875e-05	1.55529	2.53374	1.40182	3621.09	5938.76	2950.21			sucrose-phosphate synthase activity [GO:0046524]
A4H8M0	A4H8M0	Uncharacterized protein	LBRM_16_0970					0.834969	0.0115654	0.0197364	7.716e-06	7.948e-06	3.2525e-06	0.139562	0.143768	0.0587889	322.331	336.519	123.567
A4H8M1	A4H8M1	Uncharacterized protein	LBRM_16_0980					0.443663	0.22809	0.31995	0.000169834	0.000185924	0.000122836	1.99655	2.18569	1.444	4643.42	5124.83	3113.23
A4H8M2	A4H8M2	Uncharacterized protein	LBRM_16_0990	+	+		Lb_Lp;Lp_Lg	0.00012973	0.00208612	0.0206918	8.454e-05	0.000133026	5.81e-05	0.878279	1.3817	0.603345	2044.28	3240.47	1285.64
A4H8M3	A4H8M3	Uncharacterized protein	LBRM_16_1000	+	+	+	Lb_Lp;Lg_Lb;Lp_Lg	0.00506682	0.00223235	0.00792353	3.362e-05	5.186e-05	1.98e-05	0.646775	0.997735	0.380532	1503.82	2340.55	802.869			ATP binding [GO:0005524];protein serine/threonine kinase activity [GO:0004674]
A4H8M5	A4H8M5	Uncharacterized protein	LBRM_16_1020	+			Lb_Lp	0.00518862	0.014118	0.343494	1.521e-05	3.84e-05	2.0825e-05	0.152692	0.385812	0.20924	356.017	905.277	444.1		integral component of membrane [GO:0016021]	transferase activity, transferring phosphorus-containing groups [GO:0016772]
A4H8M6;A4H8M4	A4H8M6;A4H8M4	Uncharacterized protein	LBRM_16_1030					0.0530376	0.343727	0.158138	7.556e-06	3.8636e-06	4.87e-06	0.125876	0.064274	0.0811397	291.466	154.373	175.146			transferase activity, transferring phosphorus-containing groups [GO:0016772]
A4H8M7;A4H8M9	A4H8M7	Uncharacterized protein	LBRM_16_1040	+	+	+	Lb_Lp;Lg_Lb;Lp_Lg	0.00012069	0.00102857	0.000595122	0.000178121	0.000337857	8.6825e-05	1.77058	3.35842	0.863167	4120.29	7868.36	1818.33		integral component of membrane [GO:0016021]	transferase activity, transferring phosphorus-containing groups [GO:0016772]
A4H8M8	A4H8M8	Uncharacterized protein	LBRM_16_1050	+		+	Lb_Lp;Lg_Lb	0.000250627	1	0.000184615	9.456e-06	1.2125e-06	8.3131e-07	0.226829	0	0	525.753	0	0
A4H8N0	A4H8N0	Uncharacterized protein	LBRM_16_1070					0.426915	0.65403	0.353998	5.1312e-06	6.912e-06	1.18e-05	0.0576037	0.0777788	0.132568	137.677	183.747	271.652		integral component of membrane [GO:0016021]	transferase activity, transferring phosphorus-containing groups [GO:0016772]
A4H8N1	A4H8N1	Uncharacterized protein	LBRM_16_1080					0.540566	0.442671	0.802761	1.01141e-06	1.177e-06	1.02764e-06	0.00449779	0.0108759	0.00749379	10.2702	25.5219	16.6108		integral component of membrane [GO:0016021]	transferase activity, transferring phosphorus-containing groups [GO:0016772]
A4H8N2	A4H8N2	Ubiquitin-fold modifier 1	LBRM_16_1090			+	Lg_Lb	0.0287617	0.0116155	0.00332929	0.000132316	9.9414e-05	4.455e-05	11.9191	8.95403	4.0123	27771.4	21048.4	8321.21
A4H8N3	A4H8N3	Uncharacterized protein	LBRM_16_1100		+	+	Lg_Lb;Lp_Lg	0.193966	0.00218009	0.00724068	1.838e-05	2.328e-05	7.02e-06	0.330249	0.417726	0.125991	764.301	977.109	267.243
A4H8N4	A4H8N4	Uncharacterized protein	LBRM_16_1110	+		+	Lb_Lp;Lg_Lb	0.00618081	0.0128637	0.000464088	1.494e-05	8.06e-06	3.7725e-06	0.227289	0.122694	0.057361	531.365	287.897	121.825
A4H8N5	A4H8N5	Uncharacterized protein	LBRM_16_1120	+		+	Lb_Lp;Lg_Lb	0.00119283	0.221836	0.00515789	9.038e-06	1.4618e-06	9.02519e-07	0.0371752	0.00602095	0.0027973	88.1005	14.1718	5.54378
A4H8N6	A4H8N6	Uncharacterized protein	LBRM_16_1130					0.054609	0.0483148	0.0176293	8.61572e-05	2.83e-05	1.13975e-05	0.871573	0.286353	0.115414	2012.47	669.505	239.935
A4H8N7	A4H8N7	Uncharacterized protein	LBRM_16_1140	+			Lb_Lp	0.00344628	0.0990869	0.259617	1.6504e-06	6.56e-06	3.4495e-06	0.0249526	0.0993294	0.0521957	58.8443	233.745	112.266
A4H8N9	A4H8N9	Tyrosyl or methionyl-tRNA synthetase-like protein (EC 6.1.1.-)	LBRM_16_1160	+	+	+	Lb_Lp;Lg_Lb;Lp_Lg	0.00125367	0.00994371	0.000388664	0.000174955	0.000102863	6.625e-05	8.86161	5.20996	3.35597	20648.9	12208.3	7102.92			aminoacyl-tRNA ligase activity [GO:0004812];tRNA binding [GO:0000049]
A4H8P0	A4H8P0	Uncharacterized protein	LBRM_16_1170		+	+	Lg_Lb;Lp_Lg	0.326979	0.000575758	0.000945892	4.172e-05	4.668e-05	1.5425e-05	0.641223	0.717875	0.237125	1502.39	1687.64	497.895
A4H8P1	A4H8P1	Uncharacterized protein	LBRM_16_1180					0.801481	0.256821	0.514889	4.5137e-06	4.126e-06	2.7525e-06	0.334772	0.314712	0.199665	795.828	734.73	425.132
A4H8P2	A4H8P2	Uncharacterized protein	LBRM_16_1190					0.302267	0.0449463	0.0288196	3.374e-05	4.01e-05	5.9175e-05	0.846989	1.00711	1.48504	1989.87	2363.24	3147.55
A4H8P4	A4H8P4	Putative 60S ribosomal protein L39	LBRM_16_1210 LBRM_29_2340	+		+	Lb_Lp;Lg_Lb	0.000357447	0.0126936	0.000217195	4.148e-05	0.000133925	0.000205746	6.39605	20.6493	31.7231	14981.8	48385.5	66797.1	translation [GO:0006412]	ribosome [GO:0005840]	structural constituent of ribosome [GO:0003735]
A4H8P5	A4H8P5	Coatomer subunit delta	LBRM_16_1220		+	+	Lg_Lb;Lp_Lg	0.327521	0.000575163	0	0.000265989	0.000282691	0.000140254	4.59274	4.88114	2.42171	10691.6	11473.7	5128.38	protein transport [GO:0015031];retrograde vesicle-mediated transport, Golgi to endoplasmic reticulum [GO:0006890]	COPI vesicle coat [GO:0030126];Golgi membrane [GO:0000139]
A4H8P6	A4H8P6	Uncharacterized protein	LBRM_16_1230		+		Lp_Lg	0.139881	0.0028046	0.013458	2.434e-05	3.084e-05	1.3475e-05	0.163188	0.206964	0.0905903	379.586	485.115	190.595		integral component of membrane [GO:0016021]
A4H8P7	A4H8P7	CYP13 protein (EC 5.2.1.8)	CYP13 LBRM_16_1240		+		Lp_Lg	0.0357754	0.000603352	0.0121426	3.7e-05	5.112e-05	2.0925e-05	0.997993	1.37921	0.563878	2340.73	3241.36	1195.97			peptidyl-prolyl cis-trans isomerase activity [GO:0003755]
A4H8P9	A4H8P9	Uncharacterized protein	LBRM_16_1260					0.0140327	0.159725	0.195389	5.03e-06	1.119e-05	6.9975e-06	0.0233617	0.0519289	0.0324986	54.1028	121.854	69.1802	ubiquitin-dependent protein catabolic process [GO:0006511]	cullin-RING ubiquitin ligase complex [GO:0031461]	ubiquitin protein ligase binding [GO:0031625]
A4H8Q0	A4H8Q0	Uncharacterized protein	LBRM_16_1270					0.357561	0.0118515	0.0578022	7.06e-05	7.698e-05	5.695e-05	0.579734	0.63192	0.467596	1354.46	1480.4	986.623
A4H8Q1	A4H8Q1	Uncharacterized protein	LBRM_16_1280					0.0785431	0.0524593	0.877649	9.46e-06	1.4676e-05	8.59e-06	0.537673	0.833589	0.487991	1245.15	1958.18	1022.86
A4H8Q2	A4H8Q2	Uncharacterized protein	LBRM_16_1290					0.0741387	0.945778	0.199071	9.664e-06	3.044e-06	3.6525e-06	0.0416176	0.0131305	0.0157356	96.6203	30.7202	33.6035
A4H8Q3	A4H8Q3	Uncharacterized protein	LBRM_16_1300					0.314368	0.0126964	0.0195564	3.516e-05	4.128e-05	2.0825e-05	2.27466	2.66985	1.34881	5310.56	6259.24	2882.06
A4H8Q4	A4H8Q4	Uncharacterized protein	LBRM_16_1310			+	Lg_Lb	0.0457352	0.0555931	0.00960297	3.116e-05	9.86e-06	4.2575e-06	0.157075	0.0497238	0.0214677	359.243	117.699	44.9319
A4H8Q5	A4H8Q5	Uncharacterized protein	LBRM_16_1320					0.995919	0.136942	0.0751977	0.000170831	0.000182548	0.000104859	0.708871	0.757492	0.435085	1648.18	1771.35	890.41
A4H8Q6	A4H8Q6	Uncharacterized protein	LBRM_16_1330	+		+	Lb_Lp;Lg_Lb	0	0.184382	0.00101481	1.426e-05	3.328e-06	2.4725e-06	1.23168	0.287401	0.213663	2864.37	673.752	461.6		integral component of membrane [GO:0016021]
A4H8Q7	A4H8Q7	Putative diacylglycerol kinase	LBRM_16_1340	+		+	Lb_Lp;Lg_Lb	0.0027708	0.105263	0.00128027	2.4e-05	1.0552e-05	7.525e-06	0.361904	0.159342	0.113487	849.062	375.534	240.919	protein kinase C-activating G protein-coupled receptor signaling pathway [GO:0007205]		diacylglycerol kinase activity [GO:0004143]
A4H8Q8	A4H8Q8	Uncharacterized protein	LBRM_16_1350	+	+	+	Lb_Lp;Lg_Lb;Lp_Lg	0.00185408	0.00193939	0.000398524	2.122e-05	1.1126e-05	3.765e-06	0.197924	0.103894	0.0351567	458.958	243.718	74.1663
A4H8Q9	A4H8Q9	Putative cytochrome c	LBRM_16_1360	+			Lb_Lp	0.00642059	0.596143	0.519404	2.788e-05	1.636e-05	2.51475e-05	2.27211	1.33241	2.05214	5300.1	3116.46	4373.15		mitochondrion [GO:0005739];respirasome [GO:0070469]	electron transfer activity [GO:0009055];heme binding [GO:0020037];metal ion binding [GO:0046872]
A4H8R0	A4H8R0	Putative cytochrome c	LBRM_16_1370		+	+	Lg_Lb;Lp_Lg	0.175293	0.00325413	0.00498769	0.000480996	0.00042479	0.000283389	39.6829	35.0458	23.38	92068.5	82200.3	49518.1		mitochondrion [GO:0005739];respirasome [GO:0070469]	electron transfer activity [GO:0009055];heme binding [GO:0020037];metal ion binding [GO:0046872]
A4H8R1	A4H8R1	Uncharacterized protein	LBRM_16_1380					0.0743578	0.0596448	0.255758	1.596e-05	2.032e-05	1.22925e-05	0.119586	0.151958	0.0921414	278.693	356.532	193.468
A4H8R2	A4H8R2	Uncharacterized protein	LBRM_16_1390		+	+	Lg_Lb;Lp_Lg	0.248301	0.000780952	0.00516067	3.596e-05	4.142e-05	1.59e-05	0.0996986	0.114804	0.044012	230.866	269.463	92.2837
A4H8R3;A4H4F6	A4H8R3	Putative DNA-directed rna polymerase I largest subunit (EC 2.7.7.6)	LBRM_16_1400		+	+	Lg_Lb;Lp_Lg	0.947867	0.00564397	0.00653429	0.000118411	0.000117025	6.82e-05	0.590253	0.583346	0.339905	1374.19	1369.31	710.213	transcription, DNA-templated [GO:0006351]	nucleus [GO:0005634]	DNA binding [GO:0003677];DNA-directed 5'-3' RNA polymerase activity [GO:0003899];zinc ion binding [GO:0008270]
A4H8R4	A4H8R4	Uncharacterized protein	LBRM_16_1410	+	+	+	Lb_Lp;Lg_Lb;Lp_Lg	0.00111308	0.000467532	0.000425806	0.000221438	0.000277801	0.000126185	3.35339	4.20694	1.91091	7796.35	9872.38	4053.12
A4H8R5	A4H8R5	Uncharacterized protein	LBRM_16_1420					0.65026	0.0287457	0.0339127	1.842e-05	1.64e-05	9.2875e-06	1.5802	1.40651	0.796114	3652.5	3297.69	1706.24
A4H8R6	A4H8R6	Putative small GTPase	LBRM_16_1430	+	+	+	Lb_Lp;Lg_Lb;Lp_Lg	0.000684138	0.000628571	0.00335005	8.52e-05	0.000144491	4.5125e-05	4.20719	7.13536	2.22816	9799.99	16733.1	4683.75			GTP binding [GO:0005525]
A4H8R8	A4H8R8	Uncharacterized protein	LBRM_16_1450	+		+	Lb_Lp;Lg_Lb	0.00117572	0.67209	0.00665344	2.268e-05	7.926e-06	8.87e-06	0.691784	0.242028	0.270445	1600.61	567.739	572.936			methyltransferase activity [GO:0008168]
A4H8R9	A4H8R9	Trafficking protein particle complex subunit	LBRM_16_1460	+	+		Lb_Lp;Lp_Lg	0.00945209	0.00291852	0.0135223	3.968e-05	5.464e-05	2.1925e-05	1.84853	2.54422	1.02205	4296.22	5976.71	2177.75	Golgi vesicle transport [GO:0048193]	endoplasmic reticulum [GO:0005783];Golgi apparatus [GO:0005794];TRAPP complex [GO:0030008]
A4H8S0	A4H8S0	Uncharacterized protein	LBRM_16_1470		+		Lp_Lg	0.35924	0.00684633	0.0522745	0.000276712	0.000295797	0.000222611	6.98502	7.46679	5.61937	16309.5	17527.5	11852.2
A4H8S1;A4H8S2	A4H8S1;A4H8S2	Paraflagellar rod protein 2C	LBRM_16_1480	+	+	+	Lb_Lp;Lg_Lb;Lp_Lg	0.000564184	0	0	0.00720424	0.00598344	0.000862816	105.041	87.2413	12.5802	244487	204712	26708.4		motile cilium [GO:0031514]	calmodulin binding [GO:0005516]
A4H8S3	A4H8S3	Uncharacterized protein	LBRM_16_1500					0.498122	0.112898	0.115921	2.08399e-06	2.5564e-06	4.3075e-06	0.011919	0.01508	0.0254156	28.2494	35.4292	53.8913
A4H8S4	A4H8S4	Putative kinesin (EC 3.6.4.4)	LBRM_16_1510	+		+	Lb_Lp;Lg_Lb	0	0.273103	0	5.26e-05	5.588e-06	4.59e-06	0.664773	0.0706015	0.0579625	1554.93	165.087	123.038	microtubule-based movement [GO:0007018]		ATP-dependent microtubule motor activity, plus-end-directed [GO:0008574]
A4H8S5	A4H8S5	Putative kinesin (EC 3.6.4.4) (Fragment)	LBRM_16_1520		+	+	Lg_Lb;Lp_Lg	0.0192363	0.000407407	0.00542305	1.1246e-05	3.786e-05	0.000120767	0.0828038	0.278667	0.888681	193.352	652.362	1883.3	microtubule-based movement [GO:0007018]		ATP-dependent microtubule motor activity, plus-end-directed [GO:0008574]
A4H8S6	A4H8S6	Putative kinesin	LBRM_16_1530	+			Lb_Lp	0.00111648	0.0116055	0.770983	0.000314888	0.000195104	0.000307655	2.75903	1.70949	2.69565	6421.9	3998.37	5725.51	microtubule-based movement [GO:0007018]		ATP binding [GO:0005524];microtubule binding [GO:0008017];microtubule motor activity [GO:0003777]
A4H8S7	A4H8S7	Uncharacterized protein	LBRM_16_1540		+	+	Lg_Lb;Lp_Lg	0.0747696	0.00537828	0.000742081	7.984e-05	6.31e-05	3.145e-05	1.21029	0.956898	0.476912	2813.72	2249.52	1008.42
A4H8S8	A4H8S8	Uncharacterized protein	LBRM_16_1550					0.263605	0.288191	0.825916	7.00798e-05	0.000111399	7.163e-05	1.74476	2.77335	1.78312	4060.15	6454.61	3781.33
A4H8S9	A4H8S9	Uncharacterized protein	LBRM_16_1560					0.0952245	0.21081	0.0147006	3.71e-06	1.59098e-06	7.5425e-07	0.0587724	0.0235422	0.0119514	136.424	54.5477	25.4439
A4H8T0	A4H8T0	Uncharacterized protein	LBRM_16_1570			+	Lg_Lb	0.0169393	0.037855	0.00210753	0.00013496	8.94646e-05	5.0875e-05	10.3094	6.83497	3.88611	24079.6	16064.2	8187.59
A4H8T1	A4H8T1	Uncharacterized protein	LBRM_16_1580			+	Lg_Lb	0.0595995	0.0214715	0.000424437	1.0132e-05	7.072e-06	3.7225e-06	0.0798705	0.0557823	0.0293387	185.512	130.479	61.8677
A4H8T2	A4H8T2	Putative endoplasmic reticulum oxidoreductin	LBRM_16_1590			+	Lg_Lb	0.0137933	0.0207804	0.00398543	4.586e-05	3.24e-05	2.0375e-05	0.959348	0.67754	0.426684	2247.38	1587.85	887.171		endoplasmic reticulum [GO:0005783]	oxidoreductase activity, acting on a sulfur group of donors, disulfide as acceptor [GO:0016671];protein disulfide isomerase activity [GO:0003756]
A4H8T3	A4H8T3	DNA polymerase (EC 2.7.7.7)	LBRM_16_1600		+	+	Lg_Lb;Lp_Lg	0.384714	0.00105556	0.000964706	9.16658e-05	8.664e-05	6.1375e-05	0.603641	0.570608	0.404238	1403.98	1339.01	851.876	DNA replication [GO:0006260]		DNA binding [GO:0003677];DNA-directed DNA polymerase activity [GO:0003887];nucleotide binding [GO:0000166]
A4H8T4	A4H8T4	Uncharacterized protein	LBRM_16_1610		+		Lp_Lg	0.0257585	0.00350779	0.317791	0.00012381	0.000150523	0.000110345	1.01127	1.22946	0.901215	2355.53	2882.94	1896.21
A4H8T5	A4H8T5	Uncharacterized protein	LBRM_16_1620					0.029157	0.587134	0.0976407	1.7004e-05	6.928e-06	8.025e-06	0.221147	0.0900712	0.104394	509.107	210.987	222.31
A4H8T6	A4H8T6	Uncharacterized protein	LBRM_16_1630					0.750178	0.0172279	0.0186687	5.816e-06	6.14e-06	1.3305e-05	0.159791	0.168656	0.365805	368.907	395.687	772.24	mitochondrion organization [GO:0007005]	ERMES complex [GO:0032865]
A4H8T7	A4H8T7	Putative U1 small nuclear ribonucleoprotein	LBRM_16_1650	+			Lb_Lp	0.00412763	0.133221	0.040695	1.732e-05	5.528e-06	8.16e-06	0.553141	0.17628	0.260132	1274.23	412.039	547.56	mRNA splicing, via spliceosome [GO:0000398]	U1 snRNP [GO:0005685]	RNA binding [GO:0003723]
A4H8T8	A4H8T8	eIF4G3 protein	EIF4G3 LBRM_16_1660					0.18382	0.210615	0.0454302	0.00010019	8.91584e-05	7.91e-05	1.66817	1.48434	1.31728	3876.72	3475.94	2777.22		integral component of membrane [GO:0016021]	RNA binding [GO:0003723]
A4H8T9	A4H8T9	Prohibitin	LBRM_16_1670	+		+	Lb_Lp;Lg_Lb	0.00570164	0.0102852	0.00252048	0.000265687	0.000197462	0.000165595	8.77956	6.52509	5.47204	20487	15294.2	11510.7		membrane [GO:0016020]
A4H8U0	A4H8U0	Uncharacterized protein	LBRM_16_1680			+	Lg_Lb	0.036268	0.422322	0.00842663	1.48e-05	9.382e-06	7.2975e-06	0.311297	0.197227	0.153595	724.964	462.269	320.983
A4H8U1	A4H8U1	Uncharacterized protein	LBRM_16_1690					0.285508	0.18066	0.0275592	1.93e-05	1.6038e-05	1.0825e-05	0.741646	0.616557	0.4157	1717.33	1447.84	865.948	spliceosomal tri-snRNP complex assembly [GO:0000244]	U4/U6 x U5 tri-snRNP complex [GO:0046540]
A4H8U2	A4H8U2	Uncharacterized protein	LBRM_16_1710			+	Lg_Lb	0.158816	0.0164937	0.00973399	2.138e-05	1.506e-05	3.19425e-06	0.279126	0.196618	0.0417382	647.553	460.834	82.7541
A4H8U3	A4H8U3	Uncharacterized protein	LBRM_16_1720		+	+	Lg_Lb;Lp_Lg	0.064561	0.00142683	0.00105882	0.000142364	0.000167987	6.8425e-05	0.302213	0.356606	0.145243	704.495	837.595	303.625
A4H8U6	A4H8U6	Receptor-type adenylate cyclase a (EC 4.6.1.1)	LBRM_17_0010	+	+	+	Lb_Lp;Lg_Lb;Lp_Lg	0.000544218	0.00730901	0.000478528	1.5162e-05	2.216e-06	7.38504e-07	0.10698	0.0156358	0	245.948	36.5459	0	cyclic nucleotide biosynthetic process [GO:0009190];intracellular signal transduction [GO:0035556]	integral component of membrane [GO:0016021]	adenylate cyclase activity [GO:0004016]
A4H8U7	A4H8U7	Uncharacterized protein	LBRM_17_0020					0.0181277	0.73024	0.0726393	0.00149123	0.00167349	0.00163815	17.0107	19.0898	18.6867	39590.2	44848.2	39321.9		eukaryotic translation initiation factor 3 complex [GO:0005852]
A4H8V0	A4H8V0	Uncharacterized protein	LBRM_17_0050					0.970567	0.0346534	0.0391994	6.318e-06	6.21e-06	3.76e-06	0.211266	0.207541	0.125713	490.17	487.455	269.613		integral component of membrane [GO:0016021]
A4H8V1	A4H8V1	Uncharacterized protein	LBRM_17_0060	+		+	Lb_Lp;Lg_Lb	0.0019703	0.224744	0.00904425	1.246e-05	4.712e-06	3.04325e-06	0.473572	0.179177	0.115722	1102.82	419.816	253.717			nucleic acid binding [GO:0003676]
A4H8V2	A4H8V2	Putative mitogen-activated protein kinase kinase 3	LBRM_17_0070					0.113993	0.0344936	0.192482	2.992e-06	1.976e-06	4.0975e-06	0.0535135	0.0353331	0.0733104	124.874	83.4441	154.601			ATP binding [GO:0005524];protein kinase activity [GO:0004672]
A4H8V3	A4H8V3	ARL-1 protein	ARL-1 LBRM_17_0080					0.106473	0.900843	0.0752698	4.264e-05	3.256e-05	3.12e-05	2.03117	1.55079	1.48502	4719.33	3620.69	3101.62			GTP binding [GO:0005525]
A4H8V4	A4H8V4	Elongation factor 1-alpha	LBRM_17_0090	+	+		Lb_Lp;Lp_Lg	0.00666595	0.00127331	0.0186593	0.0115772	0.0102432	0.0129053	235.927	208.743	262.991	550167	489947	554094		cytoplasm [GO:0005737]	GTP binding [GO:0005525];GTPase activity [GO:0003924];translation elongation factor activity [GO:0003746]
A4H8V5	A4H8V5	Putative receptor-type adenylate cyclase (EC 4.6.1.1)	LBRM_17_0100					0.543664	0.683952	0.162277	1.516e-05	1.402e-05	1.23725e-05	0.131642	0.121709	0.10717	305.587	284.762	225.31	cyclic nucleotide biosynthetic process [GO:0009190];intracellular signal transduction [GO:0035556]	integral component of membrane [GO:0016021]	adenylate cyclase activity [GO:0004016]
A4H8V6	A4H8V6	Putative receptor-type adenylate cyclase (EC 4.6.1.1) (Fragment)	LBRM_17_0110			+	Lg_Lb	0.202296	0.0546559	0.00677203	5.52269e-07	9.508e-07	2.76e-06	0.00331602	0.0127596	0.0370493	7.63484	30.0493	79.3062			adenylate cyclase activity [GO:0004016]
A4H8V7	A4H8V7	Receptor-type adenylate cyclase b (EC 4.6.1.1) (Fragment)	LBRM_17_0120	+		+	Lb_Lp;Lg_Lb	0.000545145	0.10611	0.00847135	1.2366e-05	2.83e-05	2.13e-05	0.0998585	0.228439	0.171964	232.033	535.681	366.481	cyclic nucleotide biosynthetic process [GO:0009190];intracellular signal transduction [GO:0035556]	integral component of membrane [GO:0016021]	adenylate cyclase activity [GO:0004016]
A4H8V8	A4H8V8	RAC-B2 protein (EC 4.6.1.1)	RAC-B2 LBRM_17_0130	+		+	Lb_Lp;Lg_Lb	0.00117447	0.028563	0.00261717	0.000382699	0.000305487	0.000235287	2.5284	2.01828	1.55449	5888.85	4731.72	3286.43	cyclic nucleotide biosynthetic process [GO:0009190];intracellular signal transduction [GO:0035556]	integral component of membrane [GO:0016021]	adenylate cyclase activity [GO:0004016];nucleotide binding [GO:0000166]
A4H8W0	A4H8W0	Uncharacterized protein	LBRM_17_0150					0.0276477	0.802309	0.0410027	2.1172e-05	4.024e-05	4.105e-05	0.398732	0.758006	0.773114	916.99	1771.17	1628.78
A4H8W1	A4H8W1	Uncharacterized protein	LBRM_17_0160	+			Lb_Lp	0.00562955	0.0432193	0.0648437	0.000312936	0.000379812	0.00035554	8.63105	10.4755	9.80611	20051.7	24590.1	20713.5
A4H8W2	A4H8W2	Uncharacterized protein	LBRM_17_0170					0.470574	0.961963	0.751153	0.000146019	0.000137025	0.000140286	1.54784	1.4525	1.48707	3611.85	3402.65	3106.02
A4H8W3	A4H8W3	Putative peptidase t (EC 3.4.11.14)	LBRM_17_0180	+			Lb_Lp	0.00221976	0.225161	0.0202865	2.806e-05	5.14e-05	4.3725e-05	0.597252	1.09502	0.931209	1395.92	2575.63	1961.17	peptide metabolic process [GO:0006518]	cytoplasm [GO:0005737]	metallopeptidase activity [GO:0008237];tripeptide aminopeptidase activity [GO:0045148];zinc ion binding [GO:0008270]
A4H8W4	A4H8W4	Uncharacterized protein	LBRM_17_0190					0.0385155	0.0111306	0.461652	0.000123184	0.000150002	0.000111284	1.35476	1.64962	1.22375	3144.04	3866.6	2567.26
A4H8W5	A4H8W5	Uncharacterized protein	LBRM_17_0200	+		+	Lb_Lp;Lg_Lb	0.00156187	0.0134184	0.000485549	1.5274e-05	5.974e-06	2.6125e-06	0.212886	0.08325	0.036408	496.624	195.373	76.2823	microtubule-based movement [GO:0007018]		ATP binding [GO:0005524];microtubule binding [GO:0008017];microtubule motor activity [GO:0003777]
A4H8W6	A4H8W6	Uncharacterized protein	LBRM_17_0210					0.104165	0.240039	0.734847	1.169e-05	7.482e-06	1.013e-05	0.154663	0.0990476	0.134361	358.723	232.576	278.463
A4H8W7	A4H8W7	Uncharacterized protein	LBRM_17_0220					0.0148205	0.417457	0.0216591	2.912e-05	1.2928e-05	1.05525e-05	0.224169	0.0995103	0.0813416	522.329	234.51	173.504
A4H8W8	A4H8W8	CYSB protein (EC 4.2.1.22) (Fragment)	CYSB LBRM_17_0230	+		+	Lb_Lp;Lg_Lb	0.000125	0.0693678	0.000754386	0.000121421	4.684e-05	6.015e-05	9.53278	3.67711	4.72277	22255.4	8637.01	10013.8	cysteine biosynthetic process from serine [GO:0006535]		cystathionine beta-synthase activity [GO:0004122]
A4H8W9	A4H8W9	Uncharacterized protein	LBRM_17_0240		+	+	Lg_Lb;Lp_Lg	0.816664	0.0012339	0.00492257	0.000203447	0.000207863	0.000110759	2.3874	2.43922	1.29961	5581.45	5722.18	2750.66
A4H8X0	A4H8X0	Putative NADH-ubiquinone oxidoreductase,mitochondrial (EC 1.6.5.3) (EC 1.6.99.3)	LBRM_17_0250					0.933296	0.842421	0.827091	3.116e-05	3.044e-05	2.96e-05	1.0218	0.998001	0.971038	2369.53	2336.11	2063.38			2 iron, 2 sulfur cluster binding [GO:0051537];metal ion binding [GO:0046872];NADH dehydrogenase (ubiquinone) activity [GO:0008137]
A4H8X1	A4H8X1	Histone H2A	LBRM_17_0260					0.962788	0.0190821	0.0228579	0.00022623	0.000226889	0.000267838	11.7424	11.7767	13.9021	27276.5	27607.8	29261.9		nucleosome [GO:0000786];nucleus [GO:0005634]	DNA binding [GO:0003677];protein heterodimerization activity [GO:0046982]
A4H8X3	A4H8X3	Uncharacterized protein	LBRM_17_0280					0.300996	0.669931	0.224638	5.988e-05	4.658e-05	4.2945e-05	2.77046	2.15442	1.98677	6455.1	5064.96	4138.17
A4H8X4	A4H8X4	Uncharacterized protein	LBRM_17_0290					0.0118809	0.630089	0.0903776	1.028e-06	4.77e-06	3.94875e-06	0.00729838	0.0338642	0.028022	16.975	79.5675	59.396
A4H8X7	A4H8X7	Uncharacterized protein	LBRM_17_0320	+		+	Lb_Lp;Lg_Lb	0.000424779	0.715471	0.00266821	9.51568e-05	4.962e-05	5.2775e-05	6.1732	3.21947	3.42324	14376.4	7547.6	7258.46		integral component of membrane [GO:0016021]
A4H8X8	A4H8X8	Uncharacterized protein	LBRM_17_0330	+			Lb_Lp	0.0058611	0.465489	0.272686	5.548e-05	3.74e-05	4.495e-05	0.844084	0.569093	0.684257	1956.27	1333.85	1421.7			flavin adenine dinucleotide binding [GO:0050660];tRNA dihydrouridine synthase activity [GO:0017150]
A4H8X9	A4H8X9	Cytidine deaminase-like protein	LBRM_17_0340	+			Lb_Lp	0.0023835	0.86412	0.0138897	1.624e-05	2.944e-05	3.0825e-05	0.83964	1.52356	1.59566	1963.34	3574.62	3365.92			catalytic activity [GO:0003824]
A4H8Y0	A4H8Y0	Uncharacterized protein	LBRM_17_0350					0.501548	0.137311	0.638645	2.66798e-06	1.8596e-06	3.095e-06	0.0298948	0.0219717	0.0365779	68.3466	52.0239	77.7524		integral component of membrane [GO:0016021]
A4H8Y1	A4H8Y1	Putative Qa-SNARE protein	LBRM_17_0360					0.146917	0.178728	0.737026	3e-06	4.092e-06	3.17e-06	0.074342	0.101421	0.0785932	174.848	237.956	164.692		integral component of membrane [GO:0016021]
A4H8Y3	A4H8Y3	Uncharacterized protein	LBRM_17_0380					0.654761	0.638512	0.51763	4.978e-05	5.338e-05	6.1825e-05	0.432347	0.46365	0.536852	999.446	1088.73	1117.33
A4H8Y4	A4H8Y4	Uncharacterized protein	LBRM_17_0390	+			Lb_Lp	0.00902584	0.893966	0.0525963	0.000305229	0.000385152	0.000392624	2.43211	3.06894	3.12848	5649.78	7200.77	6590.7
A4H8Y5	A4H8Y5	Uncharacterized protein	LBRM_17_0400					0.111165	0.962397	0.173793	9.54958e-05	8.114e-05	8.0825e-05	1.55891	1.32505	1.31953	3611.53	3108.01	2793.64			methyltransferase activity [GO:0008168];nucleic acid binding [GO:0003676]
A4H8Y6	A4H8Y6	Uncharacterized protein	LBRM_17_0410					0.924952	0.0202981	0.0242024	2.222e-05	2.238e-05	3.8275e-05	0.156896	0.15802	0.270363	367.207	371.632	564.135
A4H8Y7	A4H8Y7	Uncharacterized protein	LBRM_17_0420		+		Lp_Lg	0.235125	0.0014491	0.0359163	4.424e-05	5.282e-05	2.5225e-05	0.238353	0.284467	0.135909	561.478	669.431	287.949
A4H8Y8	A4H8Y8	Uncharacterized protein	LBRM_17_0430	+		+	Lb_Lp;Lg_Lb	0.000724902	0.53175	0.00294258	4.998e-06	1.76e-05	1.61e-05	0.029983	0.10565	0.0964399	69.4031	248.521	204.428
A4H8Y9	A4H8Y9	Uncharacterized protein	LBRM_17_0440	+		+	Lb_Lp;Lg_Lb	0.00215088	0.0861657	0.00349219	1.55e-05	2.178e-05	2.505e-05	0.42826	0.600221	0.6909	994.787	1406.87	1458.13	posttranslational protein targeting to membrane, translocation [GO:0031204]	integral component of endoplasmic reticulum membrane [GO:0030176]
A4H8Z0	A4H8Z0	Uncharacterized protein	LBRM_17_0450					0.0237544	0.0279475	0.821249	5.578e-05	3.942e-05	5.7475e-05	0.14019	0.0990261	0.144382	324.93	232.422	302.528		integral component of membrane [GO:0016021]
A4H8Z1	A4H8Z1	Uncharacterized protein	LBRM_17_0460	+		+	Lb_Lp;Lg_Lb	0.000130081	0.0492321	0.00227578	0.000133852	0.000278158	0.000210192	2.25765	4.69165	3.54528	5248.21	11008.3	7445.34	biosynthetic process [GO:0009058]		catalytic activity [GO:0003824]
A4H8Z2	A4H8Z2	Uncharacterized protein	LBRM_17_0480					0.618841	0.0290723	0.0203419	1.405e-06	1.61329e-06	5.015e-06	0.0333358	0.001927	0.11893	79.3095	4.53277	250.186
A4H8Z3	A4H8Z3	Uncharacterized protein (Fragment)	LBRM_17_0490		+	+	Lg_Lb;Lp_Lg	0.752014	0.00255144	0.00724185	4.52e-06	4.504e-06	1.6675e-05	0.0443582	0.0441712	0.16343	105.508	103.215	349.05
A4H8Z4	A4H8Z4	Uncharacterized protein	LBRM_17_0500					0.0404698	0.013471	0.675685	3.916e-06	1.2388e-06	3.93e-06	0.0363683	0.0115006	0.0364857	84.5001	26.7849	76.3222
A4H8Z6	A4H8Z6	Uncharacterized protein	LBRM_17_0520					0.015561	0.761279	0.0492205	4.358e-06	8.662e-06	8.1075e-06	0.0428856	0.0853078	0.0796723	100.349	200.406	167.002
A4H8Z7	A4H8Z7	Uncharacterized protein	LBRM_17_0530					0.854534	0.605984	0.85576	1.469e-05	1.2852e-05	1.1225e-05	0.1028	0.0899852	0.078417	245.593	211.312	166.602			ATP binding [GO:0005524]
A4H8Z8	A4H8Z8	Putative RNA-binding protein	LBRM_17_0540	+			Lb_Lp	0.00838095	0.0848536	0.176035	3.834e-05	5.604e-05	4.51e-05	1.15467	1.68994	1.35956	2689.25	3960.4	2881.33			RNA binding [GO:0003723]
A4H8Z9	A4H8Z9	Uncharacterized protein	LBRM_17_0550					0.0741836	0.037469	0.901945	1.2778e-05	1.928e-05	1.1695e-05	0.527586	0.795903	0.481946	1234.9	1869.42	1020.94
A4H900	A4H900	Uncharacterized protein	LBRM_17_0560					0.091412	0.0449667	0.0334024	1.0448e-05	1.566e-05	2.1525e-05	0.0803806	0.120587	0.165792	185.627	283.027	352.03
A4H901	A4H901	Bis(5'-nucleosyl)-tetraphosphatase,symmetrical-like protein	LBRM_17_0570	+		+	Lb_Lp;Lg_Lb	0.00192494	0.763762	0.00586425	1.61169e-06	5.076e-06	5.4475e-06	0.0444862	0.153498	0.16469	103.036	361.118	349.591
A4H902	A4H902	Uncharacterized protein	LBRM_17_0580					0.641538	0.837611	0.820395	3.8676e-06	2.258e-06	2.6225e-06	0.0228919	0.0133702	0.015535	52.9051	31.2434	32.9265
A4H903	A4H903	Putative P-type ATPase	LBRM_17_0590					0.519803	0.145134	0.176862	0.000186972	0.000194346	0.000171874	1.55383	1.61511	1.42836	3617.31	3785.81	3000.93		integral component of membrane [GO:0016021]	ATP binding [GO:0005524];hydrolase activity [GO:0016787]
A4H904	A4H904	Uncharacterized protein	LBRM_17_0600	+		+	Lb_Lp;Lg_Lb	0.00330459	0.027705	0.00295082	3.942e-05	1.772e-05	1.05925e-05	0.723769	0.325504	0.194382	1678.24	762.487	405.477			fatty-acyl-CoA binding [GO:0000062]
A4H906	A4H906	Uncharacterized protein	LBRM_17_0620	+		+	Lb_Lp;Lg_Lb	0.000412523	0.481045	0.00156863	8.406e-05	0.000166151	0.000157505	1.82378	3.60462	3.41703	4225.45	8443.37	7192.08
A4H907	A4H907	Uncharacterized protein	LBRM_17_0630					0.0826449	0.696323	0.141797	0.000424857	0.000348957	0.00033957	40.2175	33.0327	32.1441	94078.6	77555.5	68168.3			fatty-acyl-CoA binding [GO:0000062]
A4H908	A4H908	Uncharacterized protein	LBRM_17_0640					0.0675299	0.0551066	0.659172	3.336e-05	2.462e-05	3.73e-05	0.868099	0.640762	0.971243	2010.94	1499.66	2023.7
A4H909	A4H909	Uncharacterized protein	LBRM_17_0650					0.162326	0.177096	0.843186	1.6012e-05	4.29158e-05	1.434e-05	0.121819	0.326341	0.108993	287.524	757.878	233.967			calcium ion binding [GO:0005509]
A4H910	A4H910	Uncharacterized protein	LBRM_17_0660					0.370036	0.677536	0.890183	1.955e-06	1.4978e-06	2.3195e-06	0.0498331	0.0381905	0.059166	116.561	89.04	119.416		integral component of membrane [GO:0016021]
A4H911	A4H911	Uncharacterized protein	LBRM_17_0670		+	+	Lg_Lb;Lp_Lg	0.121796	0.00384751	0.000724771	2.012e-05	1.72e-05	3.15e-05	0.256684	0.219438	0.401865	598.456	513.438	846.435		integral component of membrane [GO:0016021]
A4H912	A4H912	Uncharacterized protein	LBRM_17_0680	+			Lb_Lp	0.000364389	0.071257	0.0499861	0.000100889	6.184e-05	7.8925e-05	2.01036	1.23251	1.57284	4686.01	2890.57	3333.84
A4H913	A4H913	Serine/threonine-protein kinase PLK (EC 2.7.11.21) (Polo-like kinase)	LBRM_17_0690	+		+	Lb_Lp;Lg_Lb	0.000362069	0.200487	0.00107441	9.972e-06	3.524e-05	2.51e-05	0.127981	0.452434	0.321928	298.304	1065.68	679.179			ATP binding [GO:0005524];protein serine/threonine kinase activity [GO:0004674]
A4H914	A4H914	Uncharacterized protein	LBRM_17_0700	+			Lb_Lp	0.00732388	0.803072	0.0135242	0.000120967	0.000146702	0.000148274	2.00671	2.43365	2.45971	4684.95	5707.65	5200.99
A4H915	A4H915	Uncharacterized protein	LBRM_17_0710					0.135098	0.0339299	0.814832	8.222e-06	5.73e-06	7.2875e-06	0.0643386	0.0449409	0.0571156	148.768	105.358	121.123
A4H917	A4H917	Uncharacterized protein	LBRM_17_0730					0.017644	0.788949	0.0629415	5.036e-06	7.10052e-05	5.74348e-05	0.0258563	0.364642	0.295051	59.8467	853.561	621.624			ATP binding [GO:0005524];protein kinase activity [GO:0004672]
A4H918	A4H918	Uncharacterized protein	LBRM_17_0740					0.069541	0.903802	0.0553702	1.34544e-06	6.64673e-07	5.91087e-07	0.0240522	0.00856023	0.00652445	54.9807	19.9097	14.1221		integral component of membrane [GO:0016021]
A4H919	A4H919	Uncharacterized protein	LBRM_17_0750		+		Lp_Lg	0.604916	0.0090468	0.0102281	1.34945e-06	1.584e-06	3.705e-06	0.0188728	0.028037	0.0655503	43.4118	65.4824	138.381
A4H920	A4H920	Uncharacterized protein	LBRM_17_0760					0.903903	0.0115856	0.0280903	5.834e-06	5.396e-06	2.755e-06	0.112756	0.104286	0.053298	262.291	243.573	112.244
A4H921	A4H921	Uncharacterized protein	LBRM_17_0770					0.34074	0.0400953	0.0505405	0.000106389	8.29192e-05	5.93e-05	1.1926	0.929624	0.664598	2801.47	2175.65	1402.91		nucleus [GO:0005634]	DNA binding [GO:0003677]
A4H922	A4H922	Uncharacterized protein	LBRM_17_0780		+	+	Lg_Lb;Lp_Lg	0.112626	0.000780083	0.00581434	2.236e-05	2.662e-05	1.2025e-05	0.25099	0.298738	0.134773	584.82	702.039	286.565
A4H923	A4H923	GMP reductase (GMPR) (EC 1.7.1.7) (Guanosine 5'-monophosphate oxidoreductase) (Guanosine monophosphate reductase)	GMPR LBRM_17_0790			+	Lg_Lb	0.0154382	0.0681354	0.00288688	0.000440767	0.000555181	0.000664904	8.47319	10.6727	12.7819	19774.7	25072.8	26988.4	GMP biosynthetic process [GO:0006177];purine nucleobase metabolic process [GO:0006144]	GMP reductase complex [GO:1902560]	GMP reductase activity [GO:0003920];IMP dehydrogenase activity [GO:0003938];metal ion binding [GO:0046872]
A4H924	A4H924	Ysine decarboxylase-like protein	LBRM_17_0800	+	+		Lb_Lp;Lp_Lg	0.00827865	0.00359627	0.0365242	0.000122555	9.57448e-05	0.000146731	3.46405	2.70623	4.14741	8067.55	6343.95	8712.75
A4H925	A4H925	Kinesin-like protein	LBRM_17_0810	+	+	+	Lb_Lp;Lg_Lb;Lp_Lg	0.000429091	0.00519848	0.000231884	0.000243435	0.000158463	0.000108854	2.34931	1.52928	1.05042	5477.25	3588.65	2230.62	microtubule-based movement [GO:0007018]	microtubule [GO:0005874]	ATP binding [GO:0005524];microtubule binding [GO:0008017];microtubule motor activity [GO:0003777]
A4H926	A4H926	Uncharacterized protein (Fragment)	LBRM_17_0820					0.858075	0.0115924	0.0797174	9.36313e-07	8.728e-07	1.375e-06	0.0116941	0.0123523	0.0194726	27.5371	28.9465	41.4405
A4H927	A4H927	Uncharacterized protein	LBRM_17_0830					0.0147233	0.0435318	0.199854	3.718e-06	5.70103e-07	1.1245e-06	0.062885	0.0029921	0	143.265	7.12568	0
[truncated: 5,082 more rows]
